# Supplementary material for: Chronic circadian misalignment results in reduced longevity and large-scale changes in gene expression in Drosophila
Source: BMC Genomics. 2019 Jan 7;20:14. doi: 10.1186/s12864-018-5401-7 (PMC6323780; doi:10.1186/s12864-018-5401-7)
Supplement: Supplementary file 1 — Week 2 differentially expressed genes. List of all differentially expressed genes following 2 weeks of CCM exposure (at FDR < 0.10). (XLSX 13 kb) [file 12864_2018_5401_MOESM1_ESM.xlsx]

## Sheet: Sheet1
Additional File 1: Week 2 Differentially Expressed Genes
		Week 2 CCM vs Week 2 Control													Week 3 CCM vs Control			(Aging) Week 3 vs Week 2 Control
Gene		Differential Expression						Normalized Expression							Differential Expression			Differential Expression
gene ID	gene name	up/down	log2(FC)	std err	wald stat	p-value	p-adj	base mean	CCM_2W_A	CCM_2W_B	CCM_2W_C	CONT_2W_A	CONT_2W_B	CONT_2W_C	up/down	log2(FC)	p-adj	up/down	log2(FC)	p-adj
FBgn0038702	CG3739	DOWN	-1.25877	0.18557	6.78327	1.17486e-11	1.67687e-07	3125.93	1993.48	1049.7	1382.74	4795.38	4666.73	4867.57	DOWN	-0.898229	3.70065e-13	UP	0.204822	0.238659
FBgn0037996	CG4830	DOWN	-1.13985	0.207032	5.50567	3.67758e-08	0.00026245	110.106	72.6068	30.1688	38.7051	152.4	190.403	176.354	DOWN	-0.193693	0.765264	DOWN	-0.845386	0.0392576
FBgn0024897	b6	DOWN	-1.04233	0.194986	5.34568	9.00772e-08	0.000428557	117.863	65.1326	46.1406	73.5396	168.492	211.286	142.584	DOWN	-0.551657	0.042265	UP	0.381396	0.179194
FBgn0034382	CG18609	DOWN	-0.800219	0.16288	4.91293	8.9725e-07	0.00320161	971.683	811.488	588.292	567.029	1330.89	1343.88	1188.52	DOWN	-0.795067	7.72361e-13	UP	0.557855	0.000494859
FBgn0034629	Acox57D-d	DOWN	-0.660006	0.135612	4.86687	1.1338e-06	0.00323655	574.937	429.234	436.561	422.853	655.035	719.848	786.09	DOWN	-0.349833	0.23141	DOWN	-0.691762	0.00134124
FBgn0261925	CG42792	UP	0.881903	0.186021	-4.74089	2.12779e-06	0.00506166	12.7471	11.7452	22.183	41.6079	0.946582	0	0	UP	0.00733782	NA	UP	0.114652	NA
FBgn0038740	CG4562	DOWN	-0.651924	0.148262	4.39712	1.09699e-05	0.0223676	1904.7	1478.83	1399.3	1366.29	2197.96	2147.26	2838.55	DOWN	-0.321864	0.116496	DOWN	-1.09653	5.43236e-08
DOWN FDR <0.1
DOWN 0.1<FDR <0.3
UP FDR <0.1
UP 0.1<FDR<0.3
