# Supplementary material for: Chronic circadian misalignment results in reduced longevity and large-scale changes in gene expression in Drosophila
Source: BMC Genomics. 2019 Jan 7;20:14. doi: 10.1186/s12864-018-5401-7 (PMC6323780; doi:10.1186/s12864-018-5401-7)
Supplement: Supplementary file 2 — Week 3 differentially expressed genes. List of all differentially expressed genes following 3 weeks of CCM exposure (at FDR < 0.10). (XLSX 114 kb) [file 12864_2018_5401_MOESM2_ESM.xlsx]

## Sheet: Sheet1
Additional File 2: Week 3 Differentially Expressed Genes
			Week 3 CCM vs Control													Week 2 CCM vs Control			(Aging) Week 3 vs Week 2 Control
Gene			Differential Expression Analysis						Normalized Expression							Differential Expression			Differential Expression
gene ID	gene name 1	gene name 2	up/down	log2(FC)	std err	wald stat	p-value	p-adj	base mean	CCM_3W_A	CCM_3W_B	CCM_3W_C	CONT_3W_A	CONT_3W_B	CONT_3W_C	up/down	log2(FC)	p-adj	up/down	log2(FC)	p-adj
FBgn0038702	CG3739		DOWN	-0.898229	0.106644	8.42272	3.67858e-17	3.70065e-13	3396.82	2230.65	2151.01	2458.39	4169.98	4933.19	4437.73	DOWN	-1.25877	1.67687e-07	UP	0.204822	0.238659
FBgn0034382	CG18609		DOWN	-0.795067	0.0963285	8.25371	1.53551e-16	7.72361e-13	1212.56	818.893	881.635	889.227	1554.61	1611.12	1519.88	DOWN	-0.800219	0.00320161	UP	0.557855	0.000494859
FBgn0010052	Jhe		DOWN	-0.986263	0.153999	6.40436	1.51005e-10	5.06372e-07	259.186	140.805	147.378	170.765	421.833	299.49	374.843	DOWN	-0.681752	0.170482	UP	0.155941	0.625927
FBgn0036316	CG10960		DOWN	-0.666302	0.107601	6.19231	5.92875e-10	1.49108e-06	9800.26	7191.25	6969.74	7933.28	13629.3	11464.6	11613.3	DOWN	-0.307868	0.862452	UP	0.510426	0.00480696
FBgn0015778	rin		DOWN	-0.645706	0.108931	5.92766	3.07276e-09	6.1824e-06	1716.81	1241.31	1267.62	1396.32	2251.15	1920.49	2223.99	DOWN	-0.0769685	0.978583	DOWN	-0.971468	0.0235121
FBgn0052767	CG32767		DOWN	-0.782342	0.13973	5.59896	2.15638e-08	3.61554e-05	200.167	136.173	128.078	147.857	263.389	266.872	258.63	DOWN	-0.0143686	0.995387	DOWN	-0.896865	0.0708069
FBgn0036110	Cpr67Fb		UP	0.787272	0.146648	-5.36845	7.94152e-08	0.000114131	248.018	377.024	307.914	299.88	158.445	159.135	185.712	UP	0.362418	0.865326	UP	0.249199	0.562238
FBgn0266557	kis		DOWN	-0.612417	0.115036	5.32371	1.01671e-07	0.000127851	456.234	325.149	359.672	365.479	569.989	563.397	553.719	UP	0.0406285	0.982042	DOWN	-1.0528	0.00625192
FBgn0283657	Tlk		DOWN	-0.744659	0.140602	5.2962	1.18238e-07	0.000132163	329.442	200.092	237.734	253.024	391.996	414.147	479.662	DOWN	-0.0480942	0.978583	DOWN	-0.80078	0.166656
FBgn0063497	GstE3		UP	0.550665	0.106112	-5.18947	2.10898e-07	0.00020348	861.253	1012.5	1011.47	1092.27	653.327	664.216	733.735	DOWN	-0.0165558	0.994943	UP	0.249775	0.312182
FBgn0035670	CG10472		UP	0.42858	0.0827455	-5.17949	2.22493e-07	0.00020348	13910.7	15799.8	16635.3	15777	11243.4	12168.4	11840	DOWN	-0.0874299	0.978583	UP	0.010534	0.961584
FBgn0051323--FBgn0051086	CG31323	CG31086	UP	0.542639	0.1051	-5.16306	2.42943e-07	0.000203667	1043.35	1332.09	1276.4	1155.79	808.685	822.363	864.759	UP	0.0459293	0.978583	DOWN	-0.123846	0.6844
FBgn0263396	sqd		DOWN	-0.51994	0.105372	4.93431	8.04344e-07	0.000577979	4690.71	3596.09	3673.92	4062.96	6116.58	5142.73	5552	DOWN	-0.0004827	0.999911	DOWN	-0.382828	0.323025
FBgn0034335	GstE1		UP	0.559288	0.113317	-4.93562	7.98965e-07	0.000577979	672.841	768.87	807.946	870.485	551.47	490.255	548.022	UP	0.0737215	0.978583	UP	0.667044	0.0183497
FBgn0035343	CG16762		UP	0.845368	0.172071	-4.91291	8.97348e-07	0.000598011	5732.06	5513.63	7089.05	11411.1	3360.26	3044.32	3974.02	UP	0.180779	0.94388	UP	0.711711	0.0382073
FBgn0040993--FBgn0259201	CG17325	CG42305	UP	0.730597	0.149056	-4.90149	9.5111e-07	0.000598011	2845.89	3522.91	3151.08	4468	2028.92	1597.28	2307.16	UP	0.457179	0.658195	UP	0.647078	0.0143494
FBgn0036837	CG18135		UP	0.458459	0.0943069	-4.86136	1.16585e-06	0.000670708	24237.7	28906.7	25865.7	30215	19559.7	20343.6	20535.5	UP	0.469541	0.170482	UP	0.308668	0.0729847
FBgn0033188	Drat		UP	0.436256	0.0898454	-4.85563	1.20007e-06	0.000670708	8594.79	9636.82	10448	9815.86	6895.43	7656.27	7116.31	UP	0.133025	0.930431	UP	0.503429	0.00180336
FBgn0037248	srl		DOWN	-0.704342	0.145956	4.82572	1.395e-06	0.000738617	229.339	168.596	155.273	163.476	283.966	262.919	341.802	DOWN	-0.316128	0.899458	DOWN	-1.52226	8.13287e-05
FBgn0262124	uex		DOWN	-0.505004	0.107387	4.70267	2.56785e-06	0.00129163	683.203	575.263	546.526	538.326	865.273	780.849	792.98	DOWN	-0.103626	0.978583	DOWN	-0.352502	0.271453
FBgn0042086--FBgn0050160	Tsp42Eb	CG30160	UP	0.630782	0.134451	-4.69155	2.71148e-06	0.00129893	1641.2	1769.33	2378.22	2016.9	1089.56	1387.74	1205.42	UP	0.442697	0.855432	UP	0.354478	0.188443
FBgn0000273	Pka-C1		DOWN	-0.662023	0.141613	4.67489	2.94118e-06	0.00131935	516.982	347.381	339.495	445.655	742.838	593.05	633.473	UP	0.0812648	0.978583	DOWN	-0.850604	0.0423126
FBgn0036814	CG14073		DOWN	-0.821059	0.176147	4.66122	3.14346e-06	0.00131935	84.571	38.9067	58.7757	54.145	117.29	110.703	127.606	UP	0.0539039	0.978583	DOWN	-0.775242	0.122289
FBgn0013733	shot		DOWN	-0.62807	0.134752	4.66095	3.14757e-06	0.00131935	943.018	663.266	673.727	781.979	1400.28	1072.43	1066.42	UP	0.357109	0.862452	DOWN	-0.395063	0.171804
FBgn0023526	CG2865		DOWN	-0.626635	0.135388	4.62844	3.68428e-06	0.00144725	444.709	295.506	350.9	352.984	628.635	544.618	495.613	UP	0.00452217	0.998206	DOWN	-0.602738	0.1727
FBgn0037478	CG2656		UP	0.405272	0.0876204	-4.62531	3.7404e-06	0.00144725	4583.95	5248.7	5005.58	5533.2	4025.94	3822.21	3868.06	UP	0.222338	0.911723	UP	1.50407	1.86738e-12
FBgn0085209	CG34180		DOWN	-0.746322	0.16179	4.6129	3.97081e-06	0.001457	146.378	106.53	84.2159	103.084	196.513	168.031	219.892	DOWN	-0.566867	0.670474	UP	0.497694	0.104439
FBgn0038826	Syp		DOWN	-0.66156	0.143551	4.60853	4.05527e-06	0.001457	862.393	663.266	535.999	685.142	1293.28	1078.36	918.307	UP	0.224206	0.929129	DOWN	-0.568193	0.164806
FBgn0264493	rdx		DOWN	-0.638384	0.139174	4.58697	4.49733e-06	0.00155809	651.688	457.617	462.31	528.955	729.463	746.255	985.528	DOWN	-0.265075	0.911723	DOWN	-1.29129	0.00342188
FBgn0028533	CG7953		UP	0.484659	0.105817	-4.58015	4.6464e-06	0.00155809	1411.07	1639.64	1535.19	1829.48	1175.99	1167.32	1118.83	UP	0.191818	0.938551	UP	0.393643	0.141505
FBgn0000479	dnc		DOWN	-0.57744	0.127022	4.54597	5.46823e-06	0.00177453	615.29	461.322	471.083	495.635	872.475	700.787	690.44	UP	0.0684141	0.978583	DOWN	-0.42932	0.330199
FBgn0262656	Myc		DOWN	-0.735911	0.163376	4.5044	6.65616e-06	0.00208004	550.949	331.633	285.106	492.511	817.945	657.297	721.202	UP	0.044732	0.978583	DOWN	-0.556724	0.354774
FBgn0003015	osk		DOWN	-0.584771	0.129974	4.49913	6.82319e-06	0.00208004	781.936	531.725	569.335	702.844	945.524	905.39	1036.8	DOWN	-0.272826	0.911723	DOWN	-1.72083	6.60808e-08
FBgn0040775	CG12158		UP	0.720058	0.160277	-4.49258	7.03658e-06	0.002082	1186.97	1610.92	1965.04	1114.14	867.331	850.038	714.366	UP	0.0853167	0.978583	UP	0.413118	0.191182
FBgn0053192	MtnD		UP	0.689761	0.153862	-4.48297	7.36099e-06	0.00211576	227.396	283.463	265.806	334.241	171.82	132.448	176.598	UP	0.216513	0.929129	UP	0.48439	0.187945
FBgn0053196	dpy		DOWN	-0.774473	0.173394	4.46654	7.94936e-06	0.00222141	90.3415	62.0654	55.2667	53.1037	147.127	111.691	112.795	UP	0.409766	0.855432	DOWN	-0.601417	0.029795
FBgn0260634	eIF4G2		DOWN	-0.647187	0.145291	4.45442	8.41199e-06	0.00228715	213.889	145.437	151.764	172.847	245.898	298.502	268.884	UP	0.0332491	0.987451	DOWN	-1.31429	0.00178269
FBgn0039923	MED26		DOWN	-0.613468	0.137929	4.44771	8.67895e-06	0.00229764	357.098	265.862	252.648	287.385	516.489	411.181	409.023	DOWN	-0.00838506	0.998021	DOWN	-0.758337	0.0708069
FBgn0036165	chrb		DOWN	-0.602248	0.136573	4.4097	1.03516e-05	0.00261202	438.578	285.316	319.319	392.551	550.441	557.467	526.375	DOWN	-0.0928699	0.978583	DOWN	-0.929282	0.0376402
FBgn0023550	CG18031		UP	0.462195	0.1049	-4.40606	1.05269e-05	0.00261202	718.186	790.176	867.599	870.485	586.451	601.946	592.456	UP	0.131472	0.955696	UP	0.513148	0.0136968
FBgn0031726	Cyp6a16		UP	0.772174	0.175349	-4.40363	1.06454e-05	0.00261202	95.7595	105.604	136.851	153.064	53.5008	58.3166	67.221	UP	0.358916	0.862452	UP	0.0938357	0.828149
FBgn0001215	Hrb98DE		DOWN	-0.391111	0.0889478	4.39709	1.09713e-05	0.0026279	3136.13	2645.66	2722.98	2692.67	3792.38	3406.08	3557.02	DOWN	-0.190785	0.915881	DOWN	-0.189643	0.450777
FBgn0031277	CG13947		UP	0.55689	0.128192	-4.34419	1.39791e-05	0.00327046	3437.64	4069.45	3869.54	4636.69	2446.63	2438.42	3165.08	UP	0.0531104	0.978583	UP	1.09981	0.000101695
FBgn0031698	Ncoa6		DOWN	-0.666698	0.154577	4.31305	1.61016e-05	0.0036814	215.556	141.732	145.623	173.889	278.822	234.255	319.015	UP	0.0279768	0.991515	DOWN	-0.787889	0.0929295
FBgn0051354--FBgn0013279	Hsp70Bbb	Hsp70Bc	UP	0.795285	0.185326	-4.29126	1.7766e-05	0.00397168	122.437	155.627	258.788	116.62	66.876	67.2123	69.4997	UP	0.184256	0.936484	UP	1.28094	0.00015567
FBgn0035959	CG4911		DOWN	-0.64561	0.150976	4.27624	1.90072e-05	0.0041568	288.768	167.669	250.893	210.332	352.9	365.714	385.097	DOWN	-0.0666944	0.978583	DOWN	-0.886556	0.0384363
FBgn0259246	brp		DOWN	-0.767476	0.180971	4.24087	2.2265e-05	0.0045907	77.2216	43.5384	37.7217	58.31	126.55	103.784	93.4258	UP	0.128948	0.97643	DOWN	-0.709997	0.0933856
FBgn0261617	nej		DOWN	-0.612772	0.144687	4.23516	2.28385e-05	0.0045907	431.283	265.862	308.792	391.51	527.806	567.351	526.375	UP	0.0452688	0.978583	DOWN	-0.907624	0.0517476
FBgn0004198	ct		DOWN	-0.724392	0.171146	4.23259	2.31017e-05	0.0045907	166.631	103.751	90.3566	135.362	260.302	232.278	177.737	UP	0.0884025	0.978583	DOWN	-0.609639	0.19294
FBgn0036381	CG8745		UP	0.554909	0.130946	-4.23768	2.2584e-05	0.0045907	11479.9	13210.7	11871.8	16949.5	8579.68	9479.9	8787.72	UP	0.551167	0.11111	UP	0.496391	0.00287987
FBgn0031971	Sirup		UP	0.52803	0.124802	-4.23093	2.32729e-05	0.0045907	5983.47	7825.8	6426.73	7404.33	4888.12	4054.48	5301.35	UP	0.365043	0.855432	UP	0.516908	0.0743048
FBgn0034479	CG8654		DOWN	-0.540102	0.128075	4.21709	2.4748e-05	0.00478778	339.578	276.052	277.211	247.817	410.516	381.529	444.342	DOWN	-0.117073	0.97643	DOWN	-0.645054	0.0279634
FBgn0032087	CG9568		UP	0.576679	0.137268	-4.20112	2.65597e-05	0.00504133	955.722	1218.15	1232.53	1086.02	734.607	864.864	598.153	UP	0.547826	0.566245	UP	0.292721	0.247492
FBgn0034662	CG13492		DOWN	-0.62474	0.149371	4.18246	2.88373e-05	0.00527175	638.269	396.478	426.343	588.306	894.081	731.428	792.98	DOWN	-0.0703227	0.978583	DOWN	-1.20828	5.29393e-08
FBgn0039883	RhoGAP100F		DOWN	-0.736342	0.176222	4.17848	2.93458e-05	0.00527175	67.2212	47.2438	40.3534	40.6087	88.4821	90.9343	95.7045	UP	0.0600817	0.978583	DOWN	-0.760284	0.0951944
FBgn0035231	Cct2		UP	0.407337	0.0973494	-4.18428	2.86076e-05	0.00527175	1041.26	1232.97	1141.3	1221.39	896.139	857.946	897.799	UP	0.281067	0.880842	UP	0.346736	0.194012
FBgn0004242	Syt1		DOWN	-0.650831	0.156484	4.1591	3.19501e-05	0.00563891	330	234.367	239.489	236.364	529.864	407.228	332.687	UP	0.165973	0.949396	DOWN	-0.710323	0.0831375
FBgn0250836	CG8628		UP	0.443627	0.106879	-4.15075	3.31384e-05	0.0057478	606.206	717.921	724.608	679.936	526.777	491.243	496.752	UP	0.0921601	0.978583	DOWN	-0.214913	0.384596
FBgn0043806	CG32032		UP	0.427137	0.103306	-4.13465	3.5549e-05	0.00606141	1426.02	1710.04	1508.87	1744.09	1244.92	1171.27	1176.94	UP	0.270516	0.899458	UP	0.667478	0.0176614
FBgn0003415	skd		DOWN	-0.615106	0.149551	4.11302	3.90511e-05	0.00633635	200.952	139.879	143.869	162.435	238.696	230.301	290.532	DOWN	-0.00903082	0.998021	DOWN	-1.26119	0.00420498
FBgn0043791	phu		UP	0.624473	0.151684	-4.11693	3.83945e-05	0.00633635	6389.42	7230.16	6757.45	10278.2	4115.45	4463.69	5491.62	UP	0.314584	0.883631	DOWN	-0.0735932	0.84898
FBgn0040609	CG3348		UP	0.540629	0.131376	-4.11512	3.86982e-05	0.00633635	679.7	871.695	848.3	758.03	464.017	617.76	518.399	UP	0.208303	0.936484	UP	0.451458	0.0481405
FBgn0051106	CG31106		UP	0.605111	0.147432	-4.10433	4.0548e-05	0.0064748	325.58	386.288	392.13	446.696	284.995	245.127	198.245	UP	0.453882	0.855432	DOWN	-0.000435599	0.999316
FBgn0000108	Appl		DOWN	-0.608034	0.148783	4.08671	4.37528e-05	0.00661856	374.057	263.083	251.77	320.705	549.412	460.602	398.769	UP	0.142545	0.965918	DOWN	-0.797973	0.0672675
FBgn0025741	PlexA		DOWN	-0.594999	0.145606	4.08637	4.38176e-05	0.00661856	459.814	340.897	318.441	379.015	695.511	524.849	500.17	UP	0.00682283	0.998021	DOWN	-0.926769	0.0170826
FBgn0266521	stai		DOWN	-0.441397	0.108054	4.08498	4.40799e-05	0.00661856	712.904	599.348	553.544	629.956	826.176	862.888	805.513	DOWN	-0.202416	0.930431	DOWN	-0.726898	0.0241126
FBgn0038074	Gnmt		UP	0.599323	0.146648	-4.08682	4.37332e-05	0.00661856	9866	12459.4	10350.7	14198.5	6390.26	6676.75	9120.41	UP	0.283935	0.907886	UP	0.914052	0.00399381
FBgn0000473	Cyp6a2		UP	0.411665	0.100869	-4.0812	4.48037e-05	0.00662831	681.204	795.735	769.347	792.391	578.22	569.328	582.202	UP	0.15762	0.938551	UP	0.460732	0.0516052
FBgn0029838	CG4666		UP	0.393052	0.0967396	-4.06299	4.84485e-05	0.00706365	1459.91	1637.79	1790.46	1588.95	1258.3	1237.5	1246.44	UP	0.194271	0.927954	UP	0.452617	0.00950258
FBgn0250869	CG42240		DOWN	-0.434153	0.107007	4.05723	4.96573e-05	0.00713646	764.649	629.918	678.991	609.131	938.322	874.749	856.783	DOWN	-0.0370519	0.982208	DOWN	-0.681754	0.0276416
FBgn0029932	CG4607		DOWN	-0.484064	0.119671	4.04494	5.2336e-05	0.00734519	3321.46	2329.77	2648.41	3120.63	3843.83	3899.3	4086.81	DOWN	-0.499505	0.566245	UP	0.578795	0.000195518
FBgn0026206	mei-P26		DOWN	-0.607959	0.150462	4.0406	5.33148e-05	0.00734519	259.358	200.092	166.677	211.374	343.64	359.784	274.581	DOWN	-0.0505025	0.978583	DOWN	-0.662911	0.263287
FBgn0028734	Fmr1		DOWN	-0.546692	0.1353	4.0406	5.33157e-05	0.00734519	382.227	300.137	269.315	324.87	478.421	410.193	510.424	DOWN	-0.0236196	0.99475	DOWN	-1.10911	0.00503237
FBgn0010113	hdc		DOWN	-0.640262	0.15858	4.03747	5.40302e-05	0.00734519	236.429	127.836	178.082	204.085	299.399	308.386	300.786	DOWN	-0.100907	0.978583	DOWN	-0.963674	0.0353272
FBgn0011481	Ssdp		DOWN	-0.550126	0.136857	4.01971	5.82695e-05	0.00770401	844.097	542.841	775.488	649.74	963.015	1032.9	1100.6	DOWN	-0.155296	0.958858	DOWN	-0.740619	0.0810745
FBgn0264270	Sxl		DOWN	-0.510705	0.127171	4.01589	5.92211e-05	0.00770401	725.224	569.705	554.421	614.337	1009.31	817.42	786.144	UP	0.0507532	0.978583	DOWN	-0.566102	0.114475
FBgn0028863	CG4587		DOWN	-0.689868	0.171801	4.01551	5.93175e-05	0.00770401	100.503	63.9181	65.7937	72.8875	158.445	131.459	110.516	UP	0.0707077	0.978583	DOWN	-0.724923	0.122877
FBgn0051221	CG31221		DOWN	-0.731247	0.182317	4.01086	6.04987e-05	0.00770401	354.041	200.092	171.941	276.972	719.174	383.506	372.564	UP	0.122761	0.978575	DOWN	-0.486423	0.299772
FBgn0035926	CG5804		UP	0.511271	0.127422	-4.01244	6.00953e-05	0.00770401	2106.18	2638.24	2570.34	2382.38	1509.34	1528.09	2008.66	UP	0.0862147	0.978583	DOWN	-0.355548	0.168101
FBgn0011666	msi		DOWN	-0.544639	0.135967	4.00566	6.18433e-05	0.00777679	353.362	255.673	321.95	248.859	424.92	443.799	424.974	DOWN	-0.189809	0.942127	DOWN	-0.848475	0.0202023
FBgn0003862	trx		DOWN	-0.70596	0.176904	3.99065	6.58931e-05	0.00818376	151.663	90.7823	69.3027	135.362	215.032	196.695	202.802	UP	0.0861852	0.978583	DOWN	-0.769187	0.0777697
FBgn0262739	AGO1		DOWN	-0.517819	0.129915	3.98583	6.7246e-05	0.00824993	1044.74	807.777	749.171	934.001	1443.49	1182.15	1151.87	UP	0.0747104	0.978583	DOWN	-0.502319	0.235282
FBgn0016694	Pdp1		DOWN	-0.628598	0.15794	3.97997	6.89248e-05	0.00835401	2023.62	1418.24	1305.35	1674.33	3412.73	2198.24	2132.84	UP	0.169576	0.94785	DOWN	-0.176349	0.693177
FBgn0000565	Eip71CD		UP	0.567264	0.142725	-3.97453	7.05191e-05	0.0084455	2507.87	3864.73	2514.2	2905.09	1818	1904.68	2040.56	UP	0.0635024	0.978583	UP	0.533936	0.0029126
FBgn0004838	Hrb27C		DOWN	-0.473104	0.119877	3.94659	7.92734e-05	0.00938224	6820.86	5097.7	5180.15	6435.96	8682.57	7397.31	8131.46	DOWN	-0.0148648	0.997234	DOWN	-0.341588	0.34483
FBgn0025726	unc-13		DOWN	-0.512029	0.130803	3.9145	9.05936e-05	0.0105973	699.04	535.43	557.93	576.852	979.477	823.351	721.202	DOWN	-0.0290783	0.991039	DOWN	-0.500209	0.183794
FBgn0000541	E(bx)		DOWN	-0.654799	0.167804	3.90216	9.53383e-05	0.0110242	212.965	117.646	136.851	190.549	266.475	246.116	320.154	DOWN	-0.066032	0.978583	DOWN	-1.23832	0.00763698
FBgn0032946	nrv3		DOWN	-0.636762	0.163341	3.89837	9.68434e-05	0.011071	1409.27	987.489	952.692	1072.49	2450.75	1684.26	1307.96	UP	0.210559	0.93028	DOWN	-0.234603	0.542562
FBgn0011230	poe		DOWN	-0.550428	0.141475	3.89063	9.99848e-05	0.0110957	587.755	420.563	411.43	533.12	830.292	683.984	647.145	UP	0.27582	0.911723	DOWN	-0.829339	0.0103914
FBgn0037098	Wnk		DOWN	-0.663561	0.170722	3.88679	0.000101578	0.0110957	129.536	88.0032	67.5482	111.414	182.109	164.077	164.065	UP	0.19756	0.942127	DOWN	-0.913073	0.0150009
FBgn0267033	mamo		DOWN	-0.601034	0.154747	3.88398	0.000102762	0.0110957	426.041	306.622	276.333	363.396	663.616	473.452	472.826	UP	0.0807253	0.978583	DOWN	-0.532715	0.259237
FBgn0053100	4EHP		DOWN	-0.49654	0.127857	3.88356	0.00010294	0.0110957	340.611	276.979	255.279	289.467	440.353	380.54	401.047	DOWN	-0.0533546	0.978583	DOWN	-0.564701	0.147973
FBgn0023215	Mnt		DOWN	-0.688032	0.177297	3.88068	0.000104163	0.0110957	153.269	74.108	92.9884	134.321	171.82	210.533	235.843	DOWN	-0.0284243	0.982101	DOWN	-0.986686	0.0856368
FBgn0262730	dtn		DOWN	-0.534112	0.137739	3.87771	0.000105446	0.0110957	208.637	170.448	155.273	164.517	268.533	248.093	244.958	DOWN	-0.0751939	0.978583	DOWN	-1.20497	0.00353811
FBgn0036111	Aps		DOWN	-0.502516	0.129625	3.8767	0.000105883	0.0110957	847.177	653.077	664.077	717.421	1125.57	845.096	1077.81	UP	0.0502833	0.978583	DOWN	-0.867038	0.0146102
FBgn0036024	CG18180		UP	0.436959	0.113115	-3.86296	0.000112021	0.0116178	3405.64	3524.76	3859.02	4538.81	2812.91	2854.55	2843.79	UP	0.394588	0.855432	UP	0.0673554	0.778968
FBgn0013343	Syx1A		DOWN	-0.667574	0.173317	3.85175	0.000117277	0.0119178	111.669	69.4762	71.0572	86.4237	180.051	120.587	142.417	UP	0.110011	0.978583	DOWN	-0.81363	0.0839488
FBgn0001105	Gbeta13F		DOWN	-0.50554	0.13125	3.85174	0.000117282	0.0119178	2911.48	2160.25	2279.97	2534.4	4184.38	3251.89	3057.99	UP	0.131539	0.969879	DOWN	-0.0793606	0.836007
FBgn0038282	dpr9		DOWN	-0.690865	0.179591	3.84687	0.000119637	0.0119333	98.9919	59.2864	62.2847	69.7637	175.935	104.772	121.909	UP	0.179715	0.94388	DOWN	-0.567177	0.169794
FBgn0014037	Su(Tpl)		DOWN	-0.41745	0.108527	3.84652	0.000119807	0.0119333	911.01	773.502	739.521	788.226	1134.83	964.695	1065.28	UP	0.02932	0.991039	DOWN	-0.739774	0.0689536
FBgn0033661	CG13185		DOWN	-0.708493	0.184878	3.83223	0.000126986	0.0125243	65.2348	31.4959	33.3355	53.1037	87.4533	80.0617	105.959	UP	0.035988	0.985406	DOWN	-1.2967	0.00260237
FBgn0030869	Socs16D		DOWN	-0.392716	0.102663	3.82528	0.000130624	0.0126354	851.794	706.805	761.452	711.174	1021.66	976.556	933.119	UP	0.0191075	0.994943	DOWN	-0.481978	0.149316
FBgn0033297	Mal-A8		UP	0.565109	0.147687	-3.82641	0.000130028	0.0126354	1534.77	1762.84	1672.04	2264.72	1155.41	1389.71	963.881	UP	0.598716	0.670474	UP	0.420193	0.123062
FBgn0032859	Arpc2		DOWN	-0.365438	0.095697	3.8187	0.000134157	0.0128535	1047.96	884.664	907.953	925.671	1161.59	1168.31	1239.6	DOWN	-0.272428	0.899458	DOWN	-0.449507	0.117914
FBgn0041094	scyl		DOWN	-0.626681	0.164907	3.80021	0.000144572	0.0133748	767.885	520.609	443.888	680.977	1257.27	797.652	906.914	UP	0.105475	0.975131	DOWN	-0.720999	0.143965
FBgn0014396	tim		DOWN	-0.512919	0.134994	3.79956	0.000144956	0.0133748	1690.21	1455.3	1258.85	1307.81	2384.9	1666.47	2067.9	DOWN	-0.186843	0.915881	DOWN	-0.367956	0.146159
FBgn0082598	akirin		DOWN	-0.452716	0.119218	3.79736	0.000146245	0.0133748	1195.57	981.931	970.237	1005.85	1549.47	1201.91	1464.05	DOWN	-0.0220337	0.994785	DOWN	-0.532635	0.119773
FBgn0035189	CG9119		UP	0.563953	0.148206	-3.80519	0.000141693	0.0133748	2673.38	2834.63	2834.39	4257.67	1902.37	1990.67	2220.57	UP	0.527595	0.670474	UP	0.45899	0.107316
FBgn0039452	CG14245		UP	0.686114	0.180453	-3.80218	0.000143429	0.0133748	1340.49	1363.59	1244.82	2850.94	859.1	883.644	840.832	DOWN	-0.16407	0.950918	UP	0.463665	0.250403
FBgn0035016	CG4612		DOWN	-0.440737	0.11618	3.79359	0.000148487	0.0134575	572.018	431.679	487.75	506.047	699.626	640.494	666.513	DOWN	-0.092738	0.978583	DOWN	-0.811034	0.0301948
FBgn0283499	InR		DOWN	-0.617229	0.162836	3.79049	0.000150353	0.0135049	268.544	191.754	168.432	221.786	423.891	333.096	272.302	UP	0.133371	0.971078	DOWN	-0.0238908	0.96627
FBgn0031759	lid		DOWN	-0.445726	0.117868	3.78155	0.000155853	0.0138292	765.316	583.6	632.496	685.142	964.044	817.42	909.193	DOWN	-0.0989936	0.978583	DOWN	-1.05838	0.00358335
FBgn0085436	Not1		DOWN	-0.536348	0.141884	3.78018	0.000156712	0.0138292	918.453	658.635	677.236	811.134	1356.04	991.382	1016.29	UP	0.146068	0.962274	DOWN	-0.937026	0.00563934
FBgn0030504	CG2691		DOWN	-0.358551	0.0952031	3.76617	0.000165771	0.0145014	1078.49	914.307	949.183	942.331	1229.49	1173.25	1262.39	DOWN	-0.281284	0.872259	DOWN	-0.602805	0.00961713
FBgn0029580	CG14778		UP	0.525717	0.139828	-3.75974	0.000170092	0.014751	191.719	236.219	238.612	223.869	154.329	142.332	154.95	UP	0.248795	0.911723	UP	0.248154	0.444266
FBgn0263102	psq		DOWN	-0.423225	0.112774	3.75287	0.000174823	0.0150318	615.763	481.702	504.418	563.316	705.799	736.37	702.972	DOWN	-0.0726753	0.978583	DOWN	-1.00612	0.00447583
FBgn0259212	cno		DOWN	-0.561816	0.149816	3.75005	0.000176801	0.0150725	342.419	247.335	228.085	307.169	410.516	372.633	488.777	UP	0.0522569	0.978583	DOWN	-1.14452	0.00261144
FBgn0011817	nmo		DOWN	-0.588339	0.157098	3.74504	0.000180368	0.0150725	278.78	175.08	258.788	186.384	312.774	371.645	368.007	DOWN	-0.0772675	0.978583	DOWN	-0.849309	0.0441223
FBgn0052479	Usp10		DOWN	-0.504605	0.134742	3.74497	0.000180413	0.0150725	433.265	297.358	357.04	381.097	527.806	473.452	562.834	DOWN	-0.0544402	0.978583	DOWN	-1.05646	0.00583397
FBgn0261822	Bsg		DOWN	-0.580014	0.154928	3.74376	0.000181289	0.0150725	1664.04	1210.74	1096.56	1429.64	2670.93	1671.41	1904.98	UP	0.212428	0.935893	DOWN	-0.513868	0.202768
FBgn0263621	CG43630		UP	0.618549	0.166655	-3.71156	0.000205986	0.0169854	316.582	378.877	410.552	431.077	201.657	171.984	305.343	UP	0.216953	0.924631	UP	0.240504	0.507079
FBgn0020306	dom		DOWN	-0.462137	0.124835	3.70198	0.000213926	0.0174057	815.755	663.266	652.673	687.225	1042.24	813.467	1035.66	DOWN	-0.107359	0.978583	DOWN	-1.29078	0.000163929
FBgn0052423	shep		DOWN	-0.478606	0.129371	3.6995	0.000216027	0.0174057	911.653	691.057	710.572	814.257	1257.27	1018.07	978.692	UP	0.0490794	0.978583	DOWN	-0.778912	0.0670081
FBgn0036183	CG6083		UP	0.450476	0.121776	-3.69921	0.000216273	0.0174057	362.826	446.501	435.115	397.757	309.687	298.502	289.392	UP	0.48768	0.626335	UP	0.440648	0.0613646
FBgn0010247	Parp		DOWN	-0.520143	0.140796	3.69431	0.000220483	0.0176036	268.664	206.576	221.067	206.167	373.477	315.305	289.392	DOWN	-0.14921	0.95287	DOWN	-0.536654	0.110495
FBgn0263706	CG43658		DOWN	-0.381335	0.103386	3.68845	0.000225629	0.0178726	1077.73	931.908	891.285	947.537	1320.03	1148.54	1227.07	DOWN	-0.0696164	0.978583	DOWN	-0.590158	0.0202023
FBgn0022382	Pka-R2		DOWN	-0.491289	0.133274	3.6863	0.000227534	0.0178827	527.935	424.268	371.076	476.892	702.713	605.899	586.76	UP	0.133996	0.971078	DOWN	-0.670265	0.0795624
FBgn0003891	tud		DOWN	-0.574596	0.156641	3.66823	0.000244237	0.0190467	790.674	619.728	451.783	704.926	1175.99	876.725	914.889	UP	0.19145	0.942127	DOWN	-0.824777	0.0116266
FBgn0028397	Tob		DOWN	-0.636985	0.173807	3.6649	0.000247433	0.0191475	156.973	115.794	113.165	95.795	259.273	208.556	149.253	UP	0.0375628	0.984172	DOWN	-0.715461	0.115413
FBgn0040324	Ephrin		DOWN	-0.469123	0.128158	3.6605	0.000251723	0.0193308	533.806	463.175	443.888	396.716	715.059	602.934	581.063	DOWN	-0.0360971	0.981218	DOWN	-0.153307	0.635445
FBgn0263987	spoon		DOWN	-0.617186	0.16873	3.65783	0.000254359	0.0193352	336.416	225.103	188.609	304.045	508.258	339.027	453.457	UP	0.0594425	0.978583	DOWN	-1.00926	0.0159506
FBgn0037636	CG9821		DOWN	-0.566409	0.154902	3.65656	0.000255624	0.0193352	1957.52	1474.75	1148.32	1806.57	2923	2132.01	2260.45	UP	0.126922	0.976508	DOWN	-0.418152	0.393129
FBgn0028704	Nckx30C		DOWN	-0.591914	0.162056	3.65252	0.000259676	0.0194951	189.774	132.468	131.587	154.105	293.226	231.289	195.966	UP	0.103804	0.978583	DOWN	-0.575612	0.206408
FBgn0029881	pigs		DOWN	-0.473757	0.129836	3.64889	0.000263372	0.0196261	381.256	321.443	295.633	311.334	511.344	417.112	430.67	UP	0.2377	0.915881	DOWN	-0.696377	0.0175254
FBgn0267408	AOX1		UP	0.381784	0.104717	-3.64588	0.000266482	0.0197118	7539.71	7730.39	8841.79	9296.28	6392.32	6839.84	6137.62	UP	0.314269	0.855432	UP	0.185745	0.301476
FBgn0000307	chif		DOWN	-0.620413	0.170556	3.63758	0.000275209	0.0202088	113.761	83.3715	72.8117	84.3412	151.243	117.622	173.18	UP	0.00728233	0.998021	DOWN	-1.1635	0.00505998
FBgn0002778	mnd		DOWN	-0.434353	0.119625	3.63095	0.000282376	0.0205848	913.209	682.72	736.889	859.031	1031.95	1033.88	1134.78	DOWN	-0.396667	0.670474	DOWN	-0.253954	0.254935
FBgn0050360	Mal-A6		UP	0.497931	0.13732	-3.62605	0.000287787	0.0208284	8633.81	8459.43	10270.8	12414.8	6555.91	7661.22	6440.68	UP	0.569018	0.670474	UP	0.763659	1.6169e-06
FBgn0019928	Ser8		UP	0.589268	0.162606	-3.62391	0.000290185	0.0208519	339.832	378.877	372.831	539.367	294.254	207.567	246.097	UP	0.0227926	0.99475	UP	0.190474	0.601484
FBgn0000253	Cam		DOWN	-0.537459	0.148507	3.61907	0.000295661	0.0210947	4328.98	3356.17	2810.71	3870.33	6467.43	4326.3	5142.98	UP	0.175266	0.94388	DOWN	-0.384625	0.307757
FBgn0051547	CG31547		UP	0.345353	0.0955079	-3.61596	0.000299239	0.0211996	1273.01	1404.35	1451.85	1451.5	1048.41	1157.44	1124.53	UP	0.0926923	0.968837	UP	0.268555	0.183769
FBgn0035397	CG11486		DOWN	-0.404141	0.111947	3.61011	0.000306073	0.0215321	1273.67	958.772	1107.09	1166.2	1457.9	1402.56	1549.5	UP	0.038693	0.982528	DOWN	-0.60943	0.0916127
FBgn0025814	Mgstl		UP	0.319982	0.0888197	-3.6026	0.000315054	0.02201	3463.54	3793.4	3819.54	3997.36	2881.84	3134.27	3154.83	UP	0.0574399	0.978583	UP	0.213023	0.277745
FBgn0030895	CG7135		UP	0.519682	0.144845	-3.58785	0.000333416	0.0230323	234.657	257.525	275.456	323.829	197.541	169.019	184.573	UP	0.408872	0.855432	UP	0.319662	0.284462
FBgn0261508	CG42656		UP	0.532732	0.14851	-3.58719	0.000334265	0.0230323	1468.39	1840.66	1905.38	1650.38	928.033	1030.92	1454.94	DOWN	-0.00505408	0.998021	UP	0.623765	0.0303898
FBgn0011837	Tis11		DOWN	-0.581969	0.162351	3.58463	0.000337556	0.0231007	657.916	492.818	400.025	563.316	1056.64	647.413	787.283	UP	0.11114	0.978583	DOWN	-0.636084	0.111025
FBgn0004636	Rap1		DOWN	-0.447299	0.12539	3.56725	0.000360749	0.0245212	1739.86	1364.51	1336.93	1600.4	2312.88	1792.99	2031.44	UP	0.140607	0.95858	DOWN	-0.143648	0.660628
FBgn0086675	fne		DOWN	-0.660354	0.185532	3.55925	0.000371917	0.0250896	113.801	70.4026	67.5482	73.9287	234.581	123.552	112.795	UP	0.080746	0.978583	DOWN	-0.379361	0.463589
FBgn0266098--FBgn0029746	rg	CG15465	DOWN	-0.523448	0.14713	3.55771	0.000374099	0.0250896	264.437	179.712	200.013	239.487	357.015	315.305	295.089	UP	0.078847	0.978583	DOWN	-0.526937	0.211065
FBgn0037166	CG11426		UP	0.361158	0.101583	-3.55529	0.000377562	0.0251541	1317.03	1406.2	1457.11	1622.27	1154.38	1114.93	1147.31	UP	0.141571	0.94388	UP	0.793602	0.000446485
FBgn0003961	Uro		DOWN	-0.540935	0.153218	3.5305	0.000414768	0.0274511	387.144	278.831	278.965	333.2	397.141	588.108	446.621	UP	0.0779117	0.978583	UP	0.571583	0.0379365
FBgn0036032	CG16711		DOWN	-0.407284	0.1155	3.52626	0.000421469	0.0277123	404.495	347.381	326.337	349.86	458.872	462.579	481.941	UP	0.0427716	0.980925	DOWN	-0.773363	0.0368711
FBgn0030366	Usp7		DOWN	-0.458315	0.130117	3.52232	0.000427793	0.0277397	747.806	662.34	554.421	617.461	1020.63	825.328	806.652	UP	0.0490233	0.978583	DOWN	-0.931097	0.00342975
FBgn0001235	hth		DOWN	-0.603347	0.171305	3.52206	0.000428206	0.0277397	349.959	234.367	196.504	316.54	577.192	400.309	374.843	UP	0.106494	0.978575	DOWN	-0.495267	0.306865
FBgn0053532	lectin-37Da		UP	0.639239	0.181558	-3.52085	0.000430159	0.0277397	1008.44	1372.85	1336.05	1346.34	820.003	838.177	337.244	UP	0.293393	0.910725	UP	0.159541	0.733064
FBgn0085447	sif		DOWN	-0.5139	0.146202	3.515	0.00043976	0.0281783	266.726	210.281	185.977	232.199	352.9	341.004	277.999	UP	0.153396	0.96054	DOWN	-0.764227	0.0635695
FBgn0260799	p120ctn		DOWN	-0.450147	0.128132	3.51316	0.000442812	0.0281942	759.228	634.55	582.493	654.946	1039.15	842.131	802.095	DOWN	-0.0484349	0.978583	DOWN	-0.122957	0.686558
FBgn0004882	orb		DOWN	-0.510139	0.145327	3.51028	0.000447643	0.0283226	459.517	315.885	352.654	416.5	470.19	627.645	574.227	DOWN	-0.219175	0.924631	DOWN	-1.71383	1.1277e-08
FBgn0023213	eIF4G		DOWN	-0.556974	0.158851	3.50626	0.000454455	0.0284852	853.782	636.402	510.559	783.02	1311.8	926.146	954.766	UP	0.0794312	0.978583	DOWN	-0.932554	0.0141213
FBgn0086686	l(3)L1231		DOWN	-0.4677	0.133422	3.50543	0.000455877	0.0284852	578.408	484.481	421.079	503.965	791.195	653.343	616.383	UP	0.0783983	0.978583	DOWN	-0.7668	0.0496025
FBgn0262740	Evi5		DOWN	-0.525776	0.150204	3.50042	0.000464526	0.0288465	185.016	139.879	130.71	160.352	242.811	201.637	234.704	UP	0.0588404	0.978583	DOWN	-1.05332	0.00370168
FBgn0260970	Ubr3		DOWN	-0.396389	0.113307	3.49836	0.000468133	0.0288921	474.973	406.668	379.849	422.747	561.759	545.606	533.211	DOWN	-0.0169764	0.995387	DOWN	-1.20202	0.000242296
FBgn0043884	mask		DOWN	-0.520283	0.148825	3.49593	0.00047242	0.0289042	472.55	327.001	323.705	455.026	620.404	511.011	598.153	UP	0.192696	0.942127	DOWN	-0.979975	0.00680404
FBgn0053181	CG33181		DOWN	-0.423429	0.121153	3.49499	0.000474075	0.0289042	852.342	636.402	817.596	680.977	1003.14	1005.22	970.717	DOWN	-0.211613	0.928687	DOWN	-0.53463	0.0959204
FBgn0027492	wdb		DOWN	-0.489538	0.14032	3.48871	0.000485356	0.0294137	517.073	401.109	358.795	480.016	702.713	567.351	592.456	UP	0.0804044	0.978583	DOWN	-0.892854	0.0277807
FBgn0037137	Nopp140		DOWN	-0.463259	0.133012	3.48283	0.000496143	0.0295554	1535.87	1223.71	1236.04	1290.11	2011.42	1451	2002.96	DOWN	-0.298994	0.872259	DOWN	-0.650157	0.027445
FBgn0011705	rost		DOWN	-0.510153	0.146568	3.48065	0.000500202	0.0295554	1015.6	698.468	751.802	944.414	1464.07	1190.05	1044.77	DOWN	-0.254541	0.855432	UP	0.349631	0.114367
FBgn0000463	Dl		DOWN	-0.621242	0.178544	3.47948	0.000502383	0.0295554	79.8879	50.9492	57.0212	55.1862	81.2801	110.703	124.188	DOWN	-0.116399	0.978583	DOWN	-1.50336	0.00145386
FBgn0031068	Alr		UP	0.406754	0.11683	-3.48158	0.000498466	0.0295554	1103.34	1456.22	1193.94	1178.69	924.947	910.332	955.906	DOWN	-0.241866	0.855432	UP	0.414301	0.0195399
FBgn0026375	RhoGAPp190		DOWN	-0.408054	0.117431	3.47484	0.000511167	0.0297321	890.334	730.89	772.856	746.576	1166.73	988.417	936.537	DOWN	-0.0950139	0.978583	DOWN	-0.66002	0.0431311
FBgn0033204	CG2065		UP	0.500149	0.143937	-3.47477	0.000511298	0.0297321	239.467	285.316	301.774	281.137	172.849	221.405	174.319	DOWN	-0.0911647	0.978583	UP	0.118778	0.710609
FBgn0025709	CG8083		DOWN	-0.582099	0.167677	3.47154	0.000517477	0.0299185	332.936	188.049	246.507	293.632	443.439	500.139	325.851	DOWN	-0.584974	0.670474	UP	0.051378	0.867395
FBgn0250816	AGO3		DOWN	-0.636601	0.183802	3.46351	0.000533171	0.0306274	206.733	75.9607	174.573	150.981	223.263	303.444	312.179	DOWN	-0.340145	0.883631	DOWN	-0.906461	0.0281613
FBgn0033010	Atf6		DOWN	-0.436083	0.126012	3.46065	0.000538872	0.0306274	629.403	519.682	530.736	513.336	853.955	689.915	668.792	UP	0.00851739	0.998021	UP	0.0785887	0.801553
FBgn0028978	trbl		UP	0.357139	0.10337	-3.45495	0.000550402	0.031107	1163.06	1221.86	1389.56	1345.29	996.967	969.637	1055.03	UP	0.0306023	0.978583	UP	0.144628	0.440673
FBgn0085359	CG34330		UP	0.410242	0.118867	-3.45126	0.000557974	0.0313588	2153	2142.65	2692.28	2651.02	1706.88	1943.23	1781.93	DOWN	-0.0547403	0.978583	DOWN	-0.224872	0.257222
FBgn0035904	GstO3		UP	0.301996	0.087716	-3.44289	0.000575536	0.0321322	2045.56	2255.66	2247.51	2312.62	1890.02	1751.47	1816.11	UP	0.129393	0.955789	UP	0.586517	0.0175628
FBgn0032162	CG4592		UP	0.397607	0.115527	-3.44168	0.000578124	0.0321322	720.083	783.692	842.159	864.237	597.769	560.432	672.21	UP	0.267717	0.865326	UP	0.343145	0.161162
FBgn0037810	sle		DOWN	-0.628244	0.184335	3.40816	0.000654035	0.0357586	70.2848	39.833	45.6169	51.0212	67.9049	98.8417	118.491	DOWN	-0.133921	0.970267	DOWN	-1.87945	3.46449e-05
FBgn0028920	CG8997		UP	0.39385	0.115539	-3.4088	0.000652495	0.0357586	2073.46	2447.42	2059.78	2656.23	1797.42	1713.91	1765.98	UP	0.273483	0.911723	UP	0.371208	0.0408673
FBgn0000261	Cat		UP	0.290894	0.0859105	-3.38602	0.00070915	0.0385624	27729.3	30778.9	30070.3	31184.4	26343	23473.9	24525.4	UP	0.111915	0.961394	UP	0.606621	0.00111994
FBgn0000547	ed		DOWN	-0.538917	0.15923	3.38453	0.000713002	0.0385634	341.53	236.219	217.558	325.911	480.478	361.76	427.252	DOWN	-0.0164602	0.996197	DOWN	-1.20519	0.00391879
FBgn0033741	CG8545		DOWN	-0.519041	0.153843	3.37385	0.000741257	0.0398772	514.186	420.563	354.409	420.665	738.723	477.405	673.35	DOWN	-0.125721	0.9721	DOWN	-1.02415	0.00308764
FBgn0039486	caix		UP	0.323945	0.0960973	-3.37101	0.000748941	0.0400763	1116.71	1250.57	1257.97	1244.29	930.091	1024.99	992.365	UP	0.0160365	0.994943	UP	0.275541	0.268088
FBgn0040060	yip7		UP	0.37423	0.111081	-3.36899	0.000754431	0.0401565	12039.2	13255.1	15713.3	12300.3	10567.4	10035.4	10363.4	DOWN	-0.0640997	0.978583	DOWN	-0.0473382	0.835623
FBgn0061200	Nup153		DOWN	-0.476256	0.141446	3.36704	0.000759796	0.0402292	469.466	356.645	354.409	420.665	638.923	468.509	577.645	DOWN	-0.0378481	0.982537	DOWN	-1.14076	0.000932425
FBgn0261793	Trf2		DOWN	-0.524631	0.155906	3.36504	0.000765327	0.0402413	174.118	140.805	119.306	142.651	248.985	194.718	198.245	DOWN	-0.0401702	0.981787	DOWN	-0.580121	0.260195
FBgn0032088	CG13102		UP	0.53182	0.158088	-3.36407	0.000768025	0.0402413	169.219	216.766	206.153	204.085	156.387	107.737	124.188	UP	0.437439	0.855432	UP	0.298634	0.442051
FBgn0037071	CG7632		UP	0.338037	0.100533	-3.36244	0.000772577	0.0402701	973.766	1162.57	1050.07	1077.69	871.446	826.316	854.504	DOWN	-0.00102572	0.999022	UP	0.616559	0.000748946
FBgn0036735	Edc3		DOWN	-0.445018	0.132573	3.35677	0.000788592	0.040893	339.512	240.851	293.001	303.004	411.545	401.297	387.375	DOWN	-0.0551473	0.978583	DOWN	-0.690596	0.110943
FBgn0020622	Pi3K21B		DOWN	-0.454037	0.135328	3.3551	0.000793368	0.0409297	267.043	235.293	192.995	225.951	328.207	313.328	306.482	DOWN	-0.225352	0.92588	DOWN	-1.22775	0.000318406
FBgn0261934	dikar		DOWN	-0.532634	0.159103	3.34773	0.000814765	0.041819	151.642	98.1931	121.06	128.074	164.618	199.66	198.245	UP	0.217212	0.931576	DOWN	-0.744392	0.0641832
FBgn0037344	CG2926		DOWN	-0.477163	0.142696	3.34392	0.000826022	0.0419767	354.305	257.525	263.175	332.159	411.545	387.459	473.965	DOWN	-0.0903829	0.978583	DOWN	-1.21855	0.000780681
FBgn0000114	bru1		DOWN	-0.386272	0.115573	3.34223	0.000831081	0.0419767	2578.46	2058.35	2317.69	2209.53	2587.59	3287.47	3010.13	DOWN	-0.269575	0.910725	DOWN	-0.808673	0.00994492
FBgn0014007	Ptp69D		DOWN	-0.57632	0.172436	3.34222	0.000831098	0.0419767	81.8855	63.9181	58.7757	54.145	113.175	91.9227	109.377	DOWN	-0.0836515	0.978583	DOWN	-1.18043	0.00315426
FBgn0026533	Dek		DOWN	-0.429798	0.128674	3.34021	0.000837139	0.0419767	1336.37	1119.03	1092.17	1113.1	1742.89	1275.06	1675.97	DOWN	-0.0223692	0.994943	DOWN	-0.61543	0.093889
FBgn0262737	mub		DOWN	-0.390202	0.116837	3.3397	0.000838699	0.0419767	1142.43	1020.84	959.71	930.877	1478.47	1288.9	1175.8	UP	0.0758993	0.978583	DOWN	-0.647877	0.0423759
FBgn0264495	gpp		DOWN	-0.457287	0.137103	3.33537	0.000851869	0.042265	203.231	163.038	160.537	172.847	251.042	237.22	234.704	UP	0.105069	0.978583	DOWN	-1.22319	0.000907517
FBgn0024897	b6		DOWN	-0.551657	0.165412	3.33504	0.000852862	0.042265	150.098	117.646	88.6021	130.156	209.888	186.811	167.483	DOWN	-1.04233	0.000428557	UP	0.381396	0.179194
FBgn0284408	trol		DOWN	-0.439446	0.132157	3.32519	0.000883588	0.0433539	675.475	530.798	500.909	638.286	889.966	736.37	756.521	UP	0.184217	0.94388	DOWN	-1.36391	1.34354e-07
FBgn0029666	CG10803		DOWN	-0.516182	0.155257	3.32469	0.000885154	0.0433539	152.46	107.457	122.815	123.909	169.762	178.903	211.917	DOWN	-0.123869	0.978575	DOWN	-1.02543	0.0134543
FBgn0003391	shg		DOWN	-0.490773	0.147694	3.32291	0.000890851	0.0433539	292.821	243.63	219.312	233.24	406.4	288.618	365.728	UP	0.0621129	0.978583	DOWN	-1.1492	0.000312036
FBgn0285926	Imp		DOWN	-0.440571	0.132655	3.32118	0.000896382	0.0433539	326.622	286.242	241.243	279.055	401.256	350.888	401.047	DOWN	-0.0562854	0.978583	DOWN	-0.879616	0.0598461
FBgn0261560	Thor		UP	0.33682	0.101381	-3.32231	0.000892747	0.0433539	10741.5	11739.6	11431.4	13117.7	10073.6	8760.34	9326.63	UP	0.29129	0.772166	UP	0.536144	0.00116978
FBgn0053296	CG33296		UP	0.434691	0.131104	-3.31561	0.000914419	0.0440146	261.757	298.285	302.651	320.705	214.003	203.614	231.286	UP	0.3999	0.855432	UP	0.786287	0.00217541
FBgn0029979	mahe		DOWN	-0.52406	0.158615	3.30398	0.000953235	0.0456645	670.113	454.838	523.718	564.357	604.971	859.922	1012.87	DOWN	-0.173444	0.946105	DOWN	-0.989901	0.0235492
FBgn0261260	mgl		DOWN	-0.360772	0.109373	3.29854	0.000971884	0.0457274	779.616	645.666	669.341	703.885	942.437	899.459	816.906	UP	0.2652	0.899458	DOWN	-0.548536	0.0202424
FBgn0040531	CG11741		DOWN	-0.555684	0.168476	3.2983	0.00097273	0.0457274	208.563	160.259	121.06	181.177	311.745	210.533	266.605	UP	0.207165	0.929129	UP	0.66874	0.0326095
FBgn0031523	CG15408		UP	0.538476	0.163208	-3.29932	0.000969183	0.0457274	234.595	253.82	269.315	352.984	150.214	167.042	214.196	UP	0.289443	0.865781	UP	0.0762892	0.813086
FBgn0039109	CG10365		UP	0.25592	0.0775858	-3.29855	0.000971871	0.0457274	4845.78	5285.75	5225.77	5371.81	4335.62	4412.29	4443.42	UP	0.272551	0.855432	UP	0.459323	0.0098888
FBgn0003068	per		UP	0.345452	0.104893	-3.29337	0.000989924	0.0463192	1095.11	1194.06	1288.68	1229.72	875.561	968.648	1014.01	UP	0.148814	0.935883	UP	0.570944	0.00794035
FBgn0030486	Set2		DOWN	-0.474923	0.144633	3.28363	0.00102478	0.047728	289.383	246.409	245.63	203.044	341.582	305.421	394.211	DOWN	-0.000558127	0.999879	DOWN	-1.26924	0.000170647
FBgn0004606	zfh1		DOWN	-0.481528	0.147046	3.27468	0.00105783	0.0487093	262.7	217.692	194.749	215.539	347.755	260.942	339.523	DOWN	-0.0360695	0.984081	DOWN	-0.921054	0.00398061
FBgn0053533	lectin-37Db		UP	0.349747	0.106762	-3.27594	0.0010531	0.0487093	886.041	1023.62	921.111	1065.2	756.213	757.127	792.98	UP	0.123106	0.963664	UP	0.268088	0.33697
FBgn0034292	CG5767		UP	0.445247	0.135995	-3.274	0.00106037	0.0487093	1279.2	1422.87	1742.22	1366.12	1189.36	1062.55	892.103	DOWN	-0.222765	0.915881	DOWN	-0.65029	0.0069704
FBgn0052062	Rbfox1		DOWN	-0.402463	0.123108	3.26917	0.00107862	0.0488903	886.886	677.162	765.838	798.639	1159.53	967.66	952.488	UP	0.0721359	0.978583	DOWN	-0.358711	0.321111
FBgn0250823	gish		DOWN	-0.368215	0.112635	3.2691	0.00107889	0.0488903	943.675	822.599	805.314	804.886	1150.27	1128.77	950.209	DOWN	-0.0305268	0.988513	DOWN	-0.496493	0.139502
FBgn0039184	CG6432		UP	0.384665	0.117578	-3.27157	0.00106953	0.0488903	1183.13	1172.76	1438.69	1466.08	1047.38	981.498	992.365	UP	0.0421968	0.978583	UP	0.0530977	0.787347
FBgn0039064	CG4467		DOWN	-0.538391	0.164781	3.26732	0.0010857	0.0489784	143.124	110.236	107.902	105.166	219.148	167.042	149.253	UP	0.175275	0.94388	DOWN	-0.7473	0.0213744
FBgn0035424	CG11505		DOWN	-0.455804	0.139578	3.26558	0.0010924	0.0490603	446.323	301.064	389.498	397.757	496.94	507.058	585.62	DOWN	-0.105204	0.978583	DOWN	-1.23981	0.00196613
FBgn0036398	upSET		DOWN	-0.54215	0.166159	3.26283	0.00110306	0.0493188	167.321	108.383	109.656	158.27	183.137	215.475	229.007	UP	0.107265	0.978583	DOWN	-1.02434	0.0224019
FBgn0004431	LysX		UP	0.597066	0.18357	-3.25253	0.00114381	0.0508083	138.65	167.669	224.576	161.394	134.781	75.1197	68.3604	UP	0.199209	0.938551	DOWN	-0.390382	0.351103
FBgn0038658	CG14292		UP	0.457334	0.140637	-3.25187	0.00114647	0.0508083	20348.2	20182.4	21801.4	30564.8	15876.4	16346.4	17318	UP	0.167468	0.936484	UP	0.789365	0.00129605
FBgn0031490	CG17264		UP	0.488865	0.150478	-3.24874	0.00115916	0.0511455	264.944	309.401	332.477	319.664	238.696	225.359	164.065	UP	0.179522	0.94388	UP	0.388929	0.359087
FBgn0020496	CtBP		DOWN	-0.299927	0.0925646	3.2402	0.00119447	0.0522717	3850.77	3207.02	3544.09	3522.55	4459.09	4282.81	4089.09	DOWN	-0.0593935	0.978583	UP	0.0276876	0.927968
FBgn0022238	lolal		DOWN	-0.445621	0.137585	3.23888	0.00120001	0.0522717	845.046	740.154	672.85	661.194	1209.94	867.83	918.307	DOWN	-0.00628706	0.998021	DOWN	-0.236042	0.484279
FBgn0259736	CG42390		DOWN	-0.482237	0.148916	3.23831	0.00120242	0.0522717	497.783	424.268	336.864	426.912	714.03	582.177	502.449	UP	0.292686	0.901419	DOWN	-0.523183	0.0737682
FBgn0032669	CG15155		UP	0.521213	0.161049	-3.23636	0.00121067	0.0522717	144.9	171.375	209.662	155.146	102.886	110.703	119.631	UP	0.479972	0.855432	UP	0.018669	0.966812
FBgn0259984	kuz		DOWN	-0.556077	0.171897	3.23494	0.00121667	0.0523065	189.791	123.205	121.06	172.847	295.283	237.22	189.13	UP	0.047763	0.978583	DOWN	-0.843357	0.0631056
FBgn0020443	Elf		DOWN	-0.298983	0.0925801	3.22945	0.00124027	0.0530132	2802.76	2474.28	2454.54	2551.06	3158.61	2899.03	3279.02	DOWN	-0.245694	0.899458	DOWN	-0.405444	0.112844
FBgn0001228--FBgn0001223	Hsp67Bb	Hsp22	UP	0.546527	0.169273	-3.22868	0.00124365	0.0530132	41505.3	71986.6	36941.8	47796.5	28185.7	27149.8	36971.6	UP	0.130046	0.956965	UP	2.45875	5.53024e-25
FBgn0030737	CG9914		UP	0.511674	0.159515	-3.20768	0.00133811	0.056799	3893.02	4190.81	3816.03	6338.09	2653.43	2850.59	3509.17	UP	0.383775	0.855432	UP	0.410858	0.120059
FBgn0028369	kirre		DOWN	-0.511386	0.159761	3.20094	0.00136979	0.0578997	114.958	83.3715	99.1291	83.3	138.896	140.355	144.696	DOWN	-0.00204887	0.998798	DOWN	-0.609129	0.101128
FBgn0028743	Dhit		DOWN	-0.518209	0.162432	3.19031	0.00142121	0.0589711	127.023	94.4877	98.2519	98.9187	185.195	146.286	138.999	UP	0.0327477	0.987935	DOWN	-0.639531	0.141084
FBgn0001994	crp		DOWN	-0.365917	0.114697	3.1903	0.00142123	0.0589711	1347.72	1094.02	1194.81	1185.98	1737.75	1452.97	1420.76	UP	0.0746358	0.978583	DOWN	-0.36458	0.308167
FBgn0004395	unk		DOWN	-0.382135	0.119787	3.19013	0.00142208	0.0589711	469.772	374.245	410.552	415.459	584.394	525.838	508.145	UP	0.0241197	0.993896	DOWN	-0.28673	0.395758
FBgn0034087	clu		DOWN	-0.479938	0.150511	3.18872	0.00142904	0.0589711	492.422	427.974	342.127	404.005	720.203	488.278	571.948	DOWN	-0.0624755	0.978583	DOWN	-1.19318	4.45621e-05
FBgn0010300	brat		DOWN	-0.547059	0.171574	3.18846	0.00143031	0.0589711	393.297	214.913	381.603	271.766	405.372	490.255	595.874	DOWN	-0.306119	0.905278	DOWN	-1.28644	0.00266247
FBgn0038032--FBgn0038033	CG10096	CG10097	UP	0.406899	0.127589	-3.18914	0.00142699	0.0589711	8913.86	11381.1	11105.1	8568.44	7854.33	7873.73	6700.45	UP	0.312783	0.862452	UP	0.385832	0.0235344
FBgn0260780	wisp		DOWN	-0.596823	0.187429	3.18426	0.00145124	0.0595897	176.681	76.887	148.255	105.166	140.954	240.185	348.638	DOWN	-0.326628	0.899458	DOWN	-1.74553	0.000213575
FBgn0005666	bt		DOWN	-0.537951	0.169031	3.18256	0.00145978	0.0596969	727.464	611.391	557.93	458.15	1002.11	1126.79	608.407	UP	0.0810131	0.978583	DOWN	-0.454096	0.283944
FBgn0001624	dlg1		DOWN	-0.371035	0.116704	3.17928	0.00147643	0.0601332	671.855	547.473	626.356	552.904	825.147	766.023	713.226	UP	0.0848962	0.978583	DOWN	-0.829642	0.0109819
FBgn0021764	sdk		DOWN	-0.496411	0.156771	3.16647	0.001543	0.062591	189.477	129.689	157.028	157.229	210.917	208.556	273.441	DOWN	-0.212091	0.934069	DOWN	-1.4955	7.3592e-05
FBgn0034570	CG10543		DOWN	-0.52209	0.165067	3.16291	0.00156201	0.0626706	239.063	175.08	142.114	228.034	333.351	255.011	300.786	UP	0.145054	0.965305	DOWN	-0.76336	0.0717447
FBgn0033638	CG9005		DOWN	-0.301844	0.0954415	3.1626	0.00156365	0.0626706	989.893	894.854	874.617	867.361	1094.71	1068.48	1139.34	DOWN	-0.110326	0.978583	DOWN	-0.842825	0.00488505
FBgn0050489--FBgn0053503	Cyp12d1-p	Cyp12d1-d	UP	0.417473	0.131959	-3.16366	0.00155798	0.0626706	624.586	800.366	625.478	762.195	575.134	485.313	499.031	UP	0.512891	0.626335	UP	0.861343	0.000925332
FBgn0014163	fax		DOWN	-0.440662	0.139416	3.16078	0.00157349	0.0627746	4263.65	3518.28	3292.32	3666.24	6313.1	4374.73	4417.22	UP	0.0785893	0.978583	UP	0.119765	0.713153
FBgn0020545	kraken		UP	0.337917	0.106945	-3.15973	0.00157917	0.0627746	4356.74	4645.64	4836.27	5259.35	3447.72	3790.58	4160.87	UP	0.0451232	0.978583	UP	0.415846	0.0611091
FBgn0036136	Ufd1-like		UP	0.317552	0.100534	-3.15866	0.00158497	0.0627746	1507.04	1793.41	1574.66	1689.95	1366.33	1263.2	1354.67	DOWN	-0.00492256	0.998021	UP	0.435601	0.00963979
FBgn0264607	CaMKII		DOWN	-0.43033	0.136348	3.15611	0.00159891	0.0630786	1346.91	1103.28	1117.62	1113.1	1942.49	1462.86	1342.14	UP	0.113692	0.961534	UP	0.0260598	0.931782
FBgn0265434	zip		DOWN	-0.519015	0.164931	3.14686	0.00165032	0.0648526	512.198	372.393	300.019	497.717	761.358	536.71	604.989	UP	0.293311	0.910725	DOWN	-0.858496	0.0182424
FBgn0267001	Ten-a		DOWN	-0.4918	0.156466	3.14318	0.00167122	0.0654182	176.178	134.321	114.92	165.559	217.09	207.567	217.614	UP	0.0479845	0.978583	DOWN	-0.753162	0.0586501
FBgn0262146	MtnE		UP	0.501423	0.159702	-3.13974	0.00169096	0.0659343	2480.31	2685.49	2589.64	3832.84	1882.82	1528.09	2362.99	UP	0.203905	0.915881	UP	0.997702	0.000231331
FBgn0085412	CG34383		DOWN	-0.509651	0.162607	3.13426	0.00172291	0.0669206	168.266	132.468	113.165	142.651	250.013	179.892	191.409	UP	0.220588	0.929129	DOWN	-0.782276	0.0187041
FBgn0027108	Inx2		DOWN	-0.280964	0.089749	3.13055	0.00174477	0.0675092	1889.32	1653.53	1650.11	1779.5	2105.05	2108.29	2039.42	DOWN	-0.1462	0.918273	UP	0.0233628	0.910013
FBgn0266101	CG44838		DOWN	-0.453033	0.145162	3.12087	0.00180315	0.0689544	228.557	184.344	207.031	163.476	246.927	276.757	292.81	DOWN	-0.158253	0.955615	DOWN	-1.17536	0.00315608
FBgn0263354	CG42784		DOWN	-0.542872	0.173951	3.12084	0.00180339	0.0689544	96.4583	70.4026	78.0751	63.5162	145.07	122.564	99.1225	UP	0.0164517	0.996197	DOWN	-0.480695	0.280645
FBgn0034909	CG4797		UP	0.369494	0.118316	-3.12295	0.00179047	0.0689544	1049.72	1146.82	1130.77	1322.39	860.129	840.154	998.061	UP	0.188483	0.913377	UP	0.156403	0.548462
FBgn0001220	Hsc70-5		UP	0.315948	0.101271	-3.11983	0.00180954	0.0689544	18523.6	22587.2	21008.4	18550.9	16417.5	16690.4	15886.9	UP	0.0566951	0.978583	UP	0.531647	0.00100315
FBgn0029672	CG2875		DOWN	-0.524304	0.168283	3.11561	0.00183567	0.0695855	170.791	132.468	127.201	125.991	256.187	156.17	226.729	DOWN	-0.320481	0.862862	DOWN	-0.645653	0.0405673
FBgn0053208	Mical		DOWN	-0.41455	0.133085	3.11492	0.00183993	0.0695855	441.748	349.234	407.043	347.777	522.662	570.316	453.457	UP	0.0281557	0.987935	DOWN	-0.835717	0.00164511
FBgn0265623	Su(z)2		DOWN	-0.541923	0.174275	3.1096	0.00187343	0.0703237	85.0614	52.8019	68.4254	65.5987	121.406	93.8996	108.237	UP	0.0893915	0.978583	DOWN	-0.834039	0.0365235
FBgn0260747	CG5010		UP	0.26826	0.086244	-3.11048	0.00186786	0.0703237	54581.8	61379.9	56299.2	62139.7	50003.7	47371.8	50296.1	UP	0.186054	0.91822	UP	1.01763	3.28263e-07
FBgn0034605	CG15661		UP	0.410827	0.132202	-3.10757	0.00188633	0.0705444	561.637	665.119	551.79	746.576	466.074	460.602	479.662	UP	0.334938	0.855432	UP	0.381751	0.101699
FBgn0003165	pum		DOWN	-0.34928	0.112484	3.10516	0.00190175	0.0705519	1089.53	858.726	1040.42	931.919	1213.03	1185.11	1307.96	DOWN	-0.117273	0.978583	DOWN	-0.754803	0.0461816
FBgn0261788--FBgn0265084	Ank2	CG44195	DOWN	-0.57979	0.186867	3.1027	0.00191765	0.0705519	69.8111	28.7168	65.7937	40.6087	100.828	92.9112	90.0078	UP	0.131226	0.973175	DOWN	-2.16992	3.25057e-15
FBgn0039214	puf		DOWN	-0.436807	0.140875	3.10066	0.00193088	0.0705519	252.874	204.723	190.363	226.992	324.091	266.872	304.204	UP	0.145821	0.954347	DOWN	-1.07316	3.67325e-05
FBgn0003345	sd		DOWN	-0.462677	0.149261	3.09978	0.00193663	0.0705519	406.674	312.18	309.669	358.19	599.826	432.926	427.252	UP	0.160052	0.946105	DOWN	-0.409127	0.217949
FBgn0015024	CkIalpha		DOWN	-0.472549	0.152491	3.09887	0.00194263	0.0705519	1431.25	1150.53	942.165	1325.51	2117.4	1420.35	1631.53	UP	0.163659	0.949179	DOWN	-0.418123	0.26571
FBgn0051864--FBgn0032393	Qtzl	CG12264	UP	0.361585	0.116399	-3.10642	0.00189368	0.0705519	742.321	831.862	871.985	833	627.606	576.247	713.226	UP	0.162222	0.930431	UP	0.61304	0.00922052
FBgn0027564	CG3149		UP	0.286453	0.092408	-3.09987	0.00193606	0.0705519	1482.21	1572.94	1633.44	1710.77	1292.25	1338.32	1345.56	UP	0.000739424	0.999345	UP	0.635494	0.00019017
FBgn0260933--FBgn0031263	rempA	Tspo	UP	0.30374	0.0980069	-3.09917	0.00194065	0.0705519	3142.54	3586.83	3368.64	3538.17	2726.48	2604.48	3030.64	DOWN	-0.0304877	0.982208	UP	0.492391	0.0361677
FBgn0000283	Cp190		DOWN	-0.528176	0.170583	3.09631	0.00195945	0.0707218	261.195	168.596	175.45	241.57	383.765	241.174	356.613	UP	0.0598449	0.978583	DOWN	-1.04301	0.0101028
FBgn0031632	CG15628		DOWN	-0.47952	0.154883	3.09602	0.00196137	0.0707218	376.684	325.149	272.824	295.715	574.105	392.401	399.908	UP	0.193293	0.942127	DOWN	-0.50317	0.18509
FBgn0026575	hang		DOWN	-0.484884	0.156688	3.09459	0.00197087	0.0708107	267.12	177.859	208.785	243.652	281.908	305.421	385.097	DOWN	-0.185292	0.94388	DOWN	-1.40121	0.000857437
FBgn0004880	scrt		DOWN	-0.56282	0.182393	3.08575	0.00203038	0.0724312	73.2881	50.9492	39.4762	62.475	113.175	93.8996	79.7538	UP	0.103567	0.978583	DOWN	-0.597133	0.25386
FBgn0266268	FeCH		UP	0.303362	0.0983103	-3.08576	0.00203033	0.0724312	2559.24	2918.93	2716.84	2910.29	2453.84	2134.98	2220.57	DOWN	-0.0218875	0.987399	UP	0.420678	0.0198085
FBgn0265297	pAbp		DOWN	-0.463909	0.150442	3.08364	0.00204487	0.0725057	14058	11408.9	9565.52	12825.1	21261.4	13801.3	15485.9	UP	0.150125	0.961394	DOWN	-0.470709	0.2318
FBgn0260943	Rbp6		DOWN	-0.520137	0.168795	3.08147	0.00205979	0.0725057	154.504	116.72	125.447	107.249	245.898	163.089	168.622	UP	0.118278	0.978583	DOWN	-0.596235	0.175804
FBgn0003277	RpII215		DOWN	-0.301151	0.0977693	3.08022	0.0020685	0.0725057	1146.93	969.888	1079.02	1005.85	1304.6	1270.12	1252.13	DOWN	-0.169662	0.942127	DOWN	-0.760576	0.00696291
FBgn0038083	CG5999		UP	0.4966	0.16106	-3.08332	0.00204707	0.0725057	126.347	141.732	169.309	153.064	99.7996	108.726	85.4504	UP	0.523132	0.590541	UP	0.367893	0.208241
FBgn0010387	Dbi		UP	0.422749	0.137246	-3.08024	0.00206836	0.0725057	5667.39	6696.58	6026.7	7210.65	4370.61	3965.53	5734.29	UP	0.224101	0.915881	UP	0.39035	0.167184
FBgn0036059	nudE		DOWN	-0.4492	0.146032	3.07604	0.00209769	0.0732734	333.243	297.358	250.016	263.436	467.103	341.004	380.539	UP	0.165619	0.945049	DOWN	-0.760686	0.0152532
FBgn0031030	Tao		DOWN	-0.372373	0.121117	3.0745	0.00210853	0.0733974	711.783	566	594.775	664.317	783.993	758.116	903.496	DOWN	-0.0926877	0.978583	DOWN	-1.07675	0.00132968
FBgn0003463	sog		DOWN	-0.372907	0.121546	3.06805	0.00215464	0.0745504	877.636	694.762	754.434	800.721	1137.92	952.834	925.144	UP	0.197754	0.936484	DOWN	-0.256609	0.44715
FBgn0041604	dlp		DOWN	-0.451161	0.147064	3.06779	0.00215648	0.0745504	177.789	143.584	146.501	141.61	237.667	195.706	201.663	DOWN	-0.0958028	0.978583	DOWN	-0.772152	0.0461801
FBgn0266347	nAChRalpha4		DOWN	-0.497474	0.162227	3.06652	0.00216563	0.0746104	117.064	88.9296	102.638	80.1762	150.214	148.262	132.163	DOWN	-0.0673406	0.978583	DOWN	-0.505165	0.164806
FBgn0266410	CG45050		DOWN	-0.49068	0.160142	3.06402	0.00218384	0.0749553	1638.99	1312.64	1027.26	1496.28	2580.39	1698.1	1719.26	UP	0.136579	0.969831	DOWN	-0.493338	0.308187
FBgn0259176	bun		DOWN	-0.372246	0.121603	3.06115	0.00220487	0.0749553	2770.79	2279.75	2180.84	2643.73	3601.02	2899.03	3020.39	UP	0.17398	0.94388	DOWN	-0.273203	0.448617
FBgn0000384	cta		DOWN	-0.346172	0.113088	3.06107	0.00220544	0.0749553	539.38	468.733	485.996	448.779	607.029	650.378	575.366	DOWN	-0.193349	0.930431	DOWN	-0.0675246	0.845484
FBgn0050269--FBgn0050273	CG30269	CG30273	UP	0.303121	0.0989845	-3.0623	0.00219642	0.0749553	1301.44	1364.51	1468.51	1512.94	1193.48	1099.12	1170.1	UP	0.0956839	0.978583	UP	0.471833	0.122648
FBgn0037378	CG2046		UP	0.308495	0.100823	-3.05976	0.00221511	0.0750305	1132.78	1265.39	1251.83	1273.45	921.86	1042.78	1041.36	DOWN	-0.0829135	0.977667	UP	0.288085	0.119921
FBgn0033984	Lap1		DOWN	-0.510749	0.166987	3.05862	0.0022236	0.075065	99.7363	75.0343	67.5482	85.3825	116.261	118.61	135.581	DOWN	-0.0288072	0.990682	DOWN	-1.04587	0.00148108
FBgn0051992	gw		DOWN	-0.349667	0.114412	3.05621	0.00224158	0.0754189	1737.36	1531.26	1479.04	1501.48	2255.27	1792	1865.1	DOWN	-0.0427138	0.978583	DOWN	-0.882835	0.00556852
FBgn0053547	Rim		DOWN	-0.528593	0.17307	3.05422	0.00225647	0.0755448	98.7057	70.4026	69.3027	80.1762	150.214	119.598	102.541	UP	0.084967	0.978583	DOWN	-0.726586	0.116876
FBgn0021800	Reph		DOWN	-0.423122	0.13856	3.05371	0.00226034	0.0755448	335.138	260.304	251.77	319.664	429.035	370.656	379.4	UP	0.00285616	0.998798	DOWN	-0.791672	0.0399176
FBgn0039955	CG41099		DOWN	-0.444677	0.145692	3.05216	0.00227201	0.0756836	598.754	525.24	436.87	498.759	868.359	605.899	657.399	DOWN	-0.163412	0.946105	DOWN	-0.723302	0.0365353
FBgn0041607	AsnS		UP	0.372372	0.122067	-3.05054	0.00228428	0.0758412	1169.69	1220	1422.9	1376.53	931.12	927.135	1140.48	DOWN	-0.144906	0.915881	DOWN	-0.360643	0.0808197
FBgn0041775	tral		DOWN	-0.409794	0.134486	3.04711	0.00231053	0.0764604	3454.13	2545.61	3193.19	2905.09	3342.77	4093.03	4645.09	DOWN	-0.351247	0.872259	DOWN	-1.07949	0.00312045
FBgn0267912	CanA-14F		DOWN	-0.28522	0.0937044	3.04383	0.00233584	0.076698	2363.83	1997.21	2162.42	2183.5	2717.22	2483.89	2638.71	DOWN	-0.0796528	0.978583	DOWN	-0.173052	0.609848
FBgn0001230	Hsp68		UP	0.569926	0.187235	-3.0439	0.00233531	0.076698	483.035	567.852	1056.21	339.447	267.504	383.506	283.695	UP	0.148075	0.946105	UP	0.566473	0.036565
FBgn0013275--FBgn0013276	Hsp70Aa	Hsp70Ab	UP	0.470851	0.154721	-3.04322	0.00234059	0.076698	2038.74	2813.32	6491.64	1003.76	609.086	635.552	679.046	UP	0.275458	0.899458	UP	1.59712	5.34856e-18
FBgn0037764	CG9459		DOWN	-0.345414	0.114091	3.02753	0.00246558	0.0803955	537.509	442.795	477.223	478.975	643.039	616.772	566.252	DOWN	-0.263515	0.899458	UP	0.706268	0.00134124
FBgn0086690	Plp		DOWN	-0.454845	0.150259	3.02707	0.00246941	0.0803955	278.562	228.808	194.749	249.9	388.91	294.548	314.458	UP	0.161072	0.95287	DOWN	-1.04903	0.00149077
FBgn0033428	Updo		UP	0.276731	0.091455	-3.02587	0.00247916	0.0804526	2333.7	2652.14	2476.47	2586.46	2043.32	2031.2	2212.6	UP	0.00574627	0.998021	UP	0.541436	0.000673272
FBgn0001078	ftz-f1		DOWN	-0.481705	0.159429	3.02143	0.00251584	0.0813806	389.811	250.114	267.561	400.881	511.344	456.648	452.318	DOWN	-0.0359019	0.985527	DOWN	-0.943838	0.0408998
FBgn0261262	CG42613		DOWN	-0.51312	0.169923	3.01972	0.00253012	0.0815801	241.026	179.712	142.992	223.869	368.333	244.139	287.114	UP	0.244968	0.918273	DOWN	-0.443079	0.280373
FBgn0262509	nrm		DOWN	-0.543574	0.180189	3.0167	0.00255547	0.0818726	80.0415	68.5499	52.6349	49.98	126.55	87.9691	94.5652	UP	0.168909	0.946105	DOWN	-0.805844	0.0272313
FBgn0033928	Arc2		UP	0.299281	0.0991785	-3.0176	0.00254783	0.0818726	1400.94	1546.08	1472.02	1654.55	1192.45	1247.38	1293.15	UP	0.109299	0.962274	UP	0.964297	5.96363e-07
FBgn0051104	CG31104		DOWN	-0.421719	0.139949	3.01337	0.00258362	0.0822272	526.601	366.835	435.993	502.924	661.558	548.571	643.727	DOWN	-0.355516	0.862452	UP	0.1771	0.514802
FBgn0003016	osp		DOWN	-0.485914	0.161299	3.0125	0.00259105	0.0822272	156.541	129.689	101.761	135.362	207.83	164.077	200.524	UP	0.0321334	0.988732	DOWN	-1.13675	0.00358546
FBgn0083972	CG34136		UP	0.429373	0.142512	-3.0129	0.00258764	0.0822272	445.542	552.104	445.642	577.894	420.805	342.981	333.826	UP	0.370263	0.855432	UP	0.495477	0.116567
FBgn0036816	Indy		DOWN	-0.24261	0.0806123	3.00959	0.00261604	0.0827591	4539	3986.08	4233.6	4197.28	4948.83	4951.97	4916.25	DOWN	-0.279903	0.855432	UP	0.164416	0.339374
FBgn0259110	mmd		DOWN	-0.508905	0.169941	2.9946	0.00274809	0.0866639	97.7472	68.5499	74.5662	79.135	140.954	119.598	103.68	UP	0.0709384	0.978583	DOWN	-0.852972	0.0269672
FBgn0016123	Alp4		UP	0.409097	0.136783	-2.99085	0.00278198	0.0874585	4752.73	5384.87	5141.56	6109.01	3213.14	3956.63	4711.17	UP	0.40835	0.830183	UP	0.0718234	0.816396
FBgn0020633	Mcm7		DOWN	-0.547733	0.183304	2.98812	0.00280702	0.0878895	211.066	88.9296	200.89	150.981	222.234	271.815	331.548	DOWN	-0.360057	0.865781	DOWN	-1.33412	0.000280626
FBgn0261574	kug		DOWN	-0.540752	0.181008	2.98745	0.00281316	0.0878895	66.4865	39.833	42.9852	59.3512	94.6553	80.0617	82.0324	UP	0.00758011	0.998021	DOWN	-0.988446	0.0385655
FBgn0039311	CG10513		UP	0.275682	0.0923735	-2.98442	0.00284115	0.088489	1128.42	1228.34	1238.68	1263.04	1042.24	993.359	1004.9	UP	0.278336	0.872259	DOWN	-0.00665611	0.981862
FBgn0035001	Slik		DOWN	-0.351463	0.11796	2.9795	0.00288715	0.0891407	656.085	591.938	543.894	564.357	823.089	676.077	737.153	UP	0.0697485	0.978583	DOWN	-1.00841	0.000886174
FBgn0052369	CG32369		DOWN	-0.383913	0.12893	2.97768	0.00290434	0.0891407	732.998	632.697	579.862	650.781	981.534	804.571	748.546	DOWN	-0.0739907	0.978583	DOWN	-0.154972	0.524105
FBgn0029996	UbcE2H		DOWN	-0.411575	0.138226	2.97755	0.00290562	0.0891407	1562.53	1294.11	1171.13	1432.76	2203.82	1566.64	1706.73	UP	0.109109	0.978583	DOWN	-0.450625	0.237202
FBgn0036801	MYPT-75D		DOWN	-0.346626	0.116416	2.97747	0.00290638	0.0891407	466.924	397.404	411.43	404.005	523.691	494.208	570.809	DOWN	-0.081349	0.978583	DOWN	-0.653378	0.0533782
FBgn0035176	CG13905		UP	0.479119	0.160724	-2.98101	0.00287302	0.0891407	2066.91	2029.63	2222.95	3286.18	1678.07	1864.15	1320.49	UP	0.0433554	0.97933	UP	0.874218	0.000830578
FBgn0028583	lcs		UP	0.468171	0.157371	-2.97495	0.00293036	0.0896032	54219.9	69820.8	56296.6	70219.8	37855.9	33991.6	57134.4	UP	0.27922	0.899646	UP	0.839294	0.0153356
FBgn0036534	DCP2		DOWN	-0.489561	0.164675	2.97289	0.00295013	0.0899344	316.298	225.103	193.872	316.54	431.093	330.131	401.047	UP	0.136614	0.970267	DOWN	-0.65088	0.124788
FBgn0022764	Sin3A		DOWN	-0.372315	0.125533	2.96588	0.00301823	0.0917322	829.044	740.154	642.146	739.287	1009.31	821.374	1021.99	DOWN	-0.0373019	0.98265	DOWN	-1.15401	0.000508072
FBgn0033636	tou		DOWN	-0.45475	0.153609	2.96044	0.00307203	0.0930863	188.449	138.026	143.869	171.806	207.83	210.533	258.63	DOWN	-0.0261724	0.993951	DOWN	-1.14421	0.00481614
FBgn0004924	Top1		DOWN	-0.424953	0.143682	2.9576	0.00310047	0.0936659	600.663	496.524	476.346	509.171	760.329	551.536	810.07	DOWN	-0.0853078	0.978583	DOWN	-1.16146	0.00144865
FBgn0263930	dally		DOWN	-0.400441	0.135584	2.95345	0.00314248	0.0946507	486.303	398.33	407.043	416.5	671.847	515.953	508.145	UP	0.162514	0.938551	DOWN	-0.586169	0.0208029
FBgn0004795	retn		DOWN	-0.472974	0.16035	2.94963	0.00318154	0.0952581	467.078	314.033	471.083	317.581	488.709	552.525	658.538	DOWN	-0.248539	0.916378	DOWN	-1.02922	0.0103228
FBgn0262562	CG43102		DOWN	-0.426614	0.144633	2.94963	0.00318158	0.0952581	340.845	306.622	254.402	279.055	474.305	370.656	360.031	UP	0.236181	0.907035	DOWN	-0.53475	0.017945
FBgn0001122	Galphao		DOWN	-0.47724	0.16197	2.94647	0.00321425	0.0959506	353.257	238.998	277.211	314.457	538.095	336.062	414.72	UP	0.152374	0.959457	DOWN	-0.525123	0.177612
FBgn0025740	PlexB		DOWN	-0.453418	0.154086	2.94262	0.00325449	0.0967859	311.22	236.219	226.33	287.385	449.613	349.899	317.876	UP	0.086193	0.978583	DOWN	-0.756357	0.0250566
FBgn0262743	Fs(2)Ket		DOWN	-0.495488	0.168446	2.94153	0.00326593	0.0967859	279.721	203.797	228.085	210.332	271.62	298.502	465.99	DOWN	-0.22705	0.929129	DOWN	-1.72659	4.94636e-05
FBgn0262738	norpA		DOWN	-0.405764	0.138009	2.94013	0.00328071	0.0967859	457.699	378.877	378.972	387.345	638.923	474.44	487.637	UP	0.127221	0.977195	DOWN	-1.34754	0.000204293
FBgn0033696	Cyp6g2		UP	0.460273	0.156504	-2.94098	0.00327179	0.0967859	315.201	365.908	323.705	447.737	264.418	204.602	284.835	UP	0.38939	0.855432	UP	0.339391	0.292619
FBgn0033000	CG14464		DOWN	-0.326368	0.111152	2.93623	0.00332227	0.0977252	664.579	608.612	550.912	586.224	793.253	751.197	697.276	DOWN	-0.0926865	0.965305	UP	0.461143	0.0108491
FBgn0003396	shn		DOWN	-0.51841	0.176613	2.93528	0.00333246	0.0977392	123.261	73.1816	78.0751	121.826	163.589	135.413	167.483	UP	0.286512	0.911723	DOWN	-0.707031	0.0750509
FBgn0037698	CG16779		DOWN	-0.528389	0.180193	2.93235	0.00336405	0.098379	74.87	48.1702	52.6349	61.4337	111.117	101.807	74.0571	UP	0.113153	0.978583	DOWN	-0.758588	0.0773363
FBgn0030148	CG3106		DOWN	-0.438238	0.149658	2.92825	0.00340873	0.0990279	411.666	281.61	404.412	317.581	453.728	553.513	459.154	DOWN	-0.78536	0.151219	DOWN	-0.0247371	0.931952
FBgn0005777	PpD3		DOWN	-0.2919	0.099761	2.92599	0.00343361	0.0990279	726.031	638.255	665.832	636.204	812.801	805.559	797.538	DOWN	-0.189536	0.929129	DOWN	-0.301483	0.280019
FBgn0010100	Acon		DOWN	-0.300653	0.102756	2.92589	0.00343472	0.0990279	24387.1	20791.9	22582.1	21522.6	29047.9	28225.2	24152.9	DOWN	-0.0878497	0.962274	DOWN	-0.0285878	0.885578
FBgn0034394	CG15096		DOWN	-0.464108	0.158663	2.92512	0.00344324	0.0990279	11980.3	7965.68	7787.34	12759.5	14679.8	12575.6	16113.7	DOWN	-0.259933	0.899458	UP	0.479368	0.044219
FBgn0003044	Pcl		DOWN	-0.424085	0.144999	2.92475	0.00344737	0.0990279	291.302	236.219	222.821	259.271	310.716	314.316	404.465	DOWN	-0.278673	0.911723	DOWN	-1.18957	0.00144697
FBgn0029903	pod1		DOWN	-0.36266	0.124044	2.92364	0.00345965	0.0990279	527.257	409.447	495.646	450.861	553.528	636.54	617.522	DOWN	-0.151449	0.948424	DOWN	-0.673748	0.0295152
FBgn0263995	cpo		DOWN	-0.485173	0.16603	2.9222	0.00347563	0.0990279	399.78	299.211	305.283	324.87	625.548	503.104	340.662	UP	0.154945	0.958889	DOWN	-0.435015	0.340623
FBgn0262614	pyd		DOWN	-0.276072	0.0944971	2.92149	0.00348361	0.0990279	1064.19	931.908	959.71	974.61	1213.03	1157.44	1148.45	UP	0.0543435	0.978583	DOWN	-0.835296	0.00199248
FBgn0036831	CG6839		UP	0.46468	0.158935	-2.92371	0.00345883	0.0990279	10515.8	12564.1	10312.9	15208.5	8086.85	6431.63	10491	UP	0.31293	0.885887	UP	0.559691	0.0608242
FBgn0259992	CG42489		UP	0.486531	0.166541	-2.92139	0.00348468	0.0990279	101.651	128.763	113.165	132.239	84.3667	68.2007	83.1718	UP	0.233521	0.916378	UP	0.216029	0.548801
Note: Gene names in bold were used for GO Term Analysis.
DOWN FDR <0.1
DOWN 0.1<FDR <0.3
UP FDR <0.1
UP 0.1<FDR<0.3
