# Supplementary material for: Chronic circadian misalignment results in reduced longevity and large-scale changes in gene expression in Drosophila
Source: BMC Genomics. 2019 Jan 7;20:14. doi: 10.1186/s12864-018-5401-7 (PMC6323780; doi:10.1186/s12864-018-5401-7)
Supplement: Supplementary file 3 — Aging differentially expressed genes. List of all differentially expressed genes following 3 weeks compared to 2 weeks of control conditions (at FDR < 0.10). (XLSX 888 kb) [file 12864_2018_5401_MOESM3_ESM.xlsx]

## Sheet: Sheet1
Additional File 3: Control Aging Differentially Expressed Genes
Gene			Differential Expression Analysis						Normalized Expression
gene ID	gene name 1	gene name 2	up/down	log2(FC)	std err	wald stat	p-value	p-adj	base mean	CONT_3W_A	CONT_3W_B	CONT_3W_C	CONT_2W_A	CONT_2W_B	CONT_2W_C
FBgn0001228--FBgn0001223	Hsp67Bb	Hsp22	UP	2.45875	0.219666	-11.1931	4.40586e-29	5.53024e-25	19013	29780.6	28315	40108.7	5466.85	6359.89	4046.74
FBgn0004047	Yp3		DOWN	-1.97878	0.191107	10.3543	4.0023e-25	2.51184e-21	13400.7	4649.44	4490.33	6249.29	18910.5	24502.7	21602.2
FBgn0267435	chp		DOWN	-1.70459	0.175454	9.71533	2.59415e-22	1.08539e-18	1207.47	594.633	570.053	472.157	1990.32	1604.09	2013.56
FBgn0013275--FBgn0013276	Hsp70Aa	Hsp70Ab	UP	1.59712	0.167735	-9.52165	1.70445e-21	5.34856e-18	448.503	643.552	662.828	736.664	225.134	232.354	190.483
FBgn0261788--FBgn0265084	Ank2	CG44195	DOWN	-2.16992	0.246409	8.80618	1.29484e-18	3.25057e-15	309.026	106.534	96.8987	97.6451	480.45	382.638	689.99
FBgn0002938	ninaC		DOWN	-1.38994	0.162667	8.54467	1.28909e-17	2.69678e-14	2974.97	1798.03	1561.72	1448.61	4671.54	3825.31	4544.61
FBgn0037478	CG2656		UP	1.50407	0.187496	-8.02188	1.0414e-15	1.86738e-12	2767.75	4253.75	3986.25	4196.27	1262.71	1735.19	1172.33
FBgn0054040	CG34040		UP	1.44491	0.181848	-7.94569	1.93114e-15	3.02996e-12	1171.75	1749.11	1650.37	1805.82	604.437	495.617	725.143
FBgn0036951	CG7017		UP	2.04543	0.261423	-7.82422	5.10797e-15	7.12391e-12	170.986	306.557	350.485	191.582	53.0208	59.6872	64.5843
FBgn0039255	CG13646		UP	1.92934	0.257564	-7.49072	6.84947e-14	7.81587e-11	105.241	153.278	145.348	215.066	42.4166	42.6337	32.7009
FBgn0052029	Cpr66D		UP	1.67337	0.229879	-7.27936	3.35408e-13	3.50837e-10	373.519	637.029	566.96	536.43	155.8	220.63	124.264
FBgn0039152	Root		DOWN	-1.6291	0.224347	7.26151	3.82786e-13	3.69595e-10	242.063	101.098	90.7137	142.142	406.221	390.099	322.104
FBgn0061197	CG13164		DOWN	-1.79117	0.248505	7.20777	5.6877e-13	5.09943e-10	381.673	132.624	213.383	122.365	641.959	491.354	688.355
FBgn0027512	CG10254		DOWN	-1.78454	0.253806	7.03111	2.04895e-12	1.71456e-09	1350.31	583.762	532.943	541.374	1830.44	1523.09	3090.24
FBgn0034663	CG4363		UP	1.10771	0.160397	-6.90606	4.98306e-12	3.90921e-09	2359.86	3749.34	3105.91	2897.22	1567.78	1409.05	1429.85
FBgn0041164	armi		DOWN	-1.90093	0.277375	6.85327	7.21794e-12	5.32939e-09	345.778	146.756	111.33	127.309	448.637	412.481	828.151
FBgn0261714	Cpn		DOWN	-1.72068	0.254294	6.76649	1.31944e-11	9.20092e-09	169.582	90.2277	54.6344	71.6888	266.735	212.103	322.104
FBgn0005390	fs(1)M3		DOWN	-2.1689	0.322014	6.73543	1.63447e-11	1.07979e-08	250.754	51.0928	77.3128	88.993	384.197	247.276	655.654
FBgn0004882	orb		DOWN	-1.71383	0.254972	6.72165	1.79684e-11	1.1277e-08	1386.19	496.796	654.582	622.951	1847.57	1600.9	3094.33
FBgn0023495	Lip3		UP	2.06304	0.308635	-6.68441	2.31863e-11	1.38588e-08	53.6968	88.0535	82.467	100.117	9.78845	21.3169	20.4381
FBgn0038762	CG4836		DOWN	-1.42565	0.213611	6.67406	2.48827e-11	1.41967e-08	2015.54	888.145	1381.32	859.03	3028.71	2786.11	3149.92
FBgn0034121	CG6262		DOWN	-1.41499	0.213275	6.63457	3.25448e-11	1.77609e-08	242.815	122.84	155.656	100.117	362.988	326.148	389.141
FBgn0261575	tobi		UP	0.795234	0.120311	-6.60983	3.84751e-11	2.01225e-08	6345.75	8066.14	7778.7	8402.42	4480.66	4557.55	4789.05
FBgn0034662	CG13492		DOWN	-1.20828	0.187113	6.45747	1.06465e-10	5.29393e-08	1457.32	944.673	762.82	860.266	1982.98	1737.32	2455.84
FBgn0005391	Yp2		DOWN	-1.15627	0.179183	6.453	1.09658e-10	5.29393e-08	11589.2	6112.65	6695.29	8208.37	14690	18519	15309.8
FBgn0038740	CG4562		DOWN	-1.09653	0.170179	6.44337	1.16853e-10	5.43236e-08	1509.92	921.844	971.049	935.663	1894.07	1863.09	2473.83
FBgn0003015	osk		DOWN	-1.72083	0.268543	6.40803	1.47408e-10	6.60808e-08	2437.74	999.027	944.247	1124.77	3076.84	2700.85	5780.71
FBgn0004872	piwi		DOWN	-1.75043	0.273954	6.38952	1.66412e-10	7.20278e-08	541.229	246.767	201.013	217.539	744.738	573.424	1263.89
FBgn0261016	clos		DOWN	-1.93408	0.303871	6.3648	1.95546e-10	8.18165e-08	527.274	164.149	186.582	203.942	646.854	561.7	1400.42
FBgn0259918	inaF-B		DOWN	-1.42717	0.22486	6.34692	2.19668e-10	8.89442e-08	110.413	55.4411	54.6344	60.5647	175.376	140.691	175.768
FBgn0001263	inaD		DOWN	-0.904279	0.142842	6.33064	2.44152e-10	9.57687e-08	1365.45	954.456	1011.25	855.322	1890.8	1736.26	1744.59
FBgn0032200	CG5676		UP	0.986658	0.156148	-6.31875	2.63695e-10	1.003e-07	2187.06	3076.44	2683.27	3025.76	1442.17	1613.69	1281.06
FBgn0011592	fra		DOWN	-1.52919	0.243359	6.28368	3.30648e-10	1.22068e-07	304.328	158.714	142.256	137.198	421.719	346.399	619.683
FBgn0034247	CG6484		UP	0.778262	0.124378	-6.25722	3.91899e-10	1.34354e-07	4745.81	5749.57	6160.28	6149.17	3585.02	3549.26	3281.54
FBgn0050183	CG30183		DOWN	-1.71745	0.274494	6.25677	3.9302e-10	1.34354e-07	284.534	114.143	102.053	140.906	371.961	331.477	646.661
FBgn0052436	CG32436		DOWN	-1.64071	0.262453	6.25144	4.06682e-10	1.34354e-07	265.335	94.576	152.564	105.061	389.091	314.424	536.295
FBgn0261451	trol		DOWN	-1.36391	0.218177	6.25142	4.06743e-10	1.34354e-07	1578.39	940.324	767.974	820.713	2199.14	1763.97	2978.24
FBgn0034133	CG7813		DOWN	-1.74265	0.280788	6.20629	5.42494e-10	1.70638e-07	54.9748	23.9158	25.7709	17.3042	92.1746	79.9383	90.7451
FBgn0003268	rod		DOWN	-1.90454	0.306891	6.20592	5.43781e-10	1.70638e-07	160.028	53.2669	54.6344	63.0367	219.424	168.403	401.404
FBgn0040290	RecQ4		DOWN	-2.30768	0.373397	6.18024	6.40051e-10	1.95949e-07	159.56	25.0028	31.956	49.4406	233.291	124.704	492.967
FBgn0085232	CG34203		UP	1.08687	0.176339	-6.16354	7.11375e-10	2.12599e-07	828.729	1175.13	1276.18	962.855	467.399	565.963	524.85
FBgn0259708--FBgn0259709	CG42362	CG42363	UP	1.14895	0.186669	-6.15502	7.50697e-10	2.19134e-07	305.649	488.099	394.811	395.525	163.141	196.115	196.206
FBgn0033458	CG18446		DOWN	-1.40223	0.227995	6.15028	7.73453e-10	2.20645e-07	356.778	195.674	171.119	190.346	438.849	449.786	694.895
FBgn0264560	garz		DOWN	-1.18079	0.192352	6.1387	8.31999e-10	2.32072e-07	909.615	617.462	444.291	561.15	1270.87	1109.54	1454.37
FBgn0033060	CG7849		UP	0.960048	0.156635	-6.12918	8.83308e-10	2.41028e-07	338.765	445.703	452.538	453.617	212.083	243.012	225.636
FBgn0260747	CG5010		UP	1.01763	0.167472	-6.07639	1.22916e-09	3.28263e-07	38701.3	52833.2	49404.9	54563.8	23441.7	29895.8	22068.2
FBgn0034187	CG6967		DOWN	-2.07153	0.344837	6.00727	1.88675e-09	4.93386e-07	240.979	50.0057	79.3745	82.813	355.647	203.576	674.457
FBgn0033928	Arc2		UP	0.964297	0.16144	-5.97309	2.32806e-09	5.96363e-07	991.61	1259.93	1300.92	1402.88	639.512	757.815	588.617
FBgn0000140	asp		DOWN	-2.32066	0.38957	5.95697	2.56953e-09	6.45056e-07	417.333	44.5703	101.022	108.769	584.86	274.988	1389.79
FBgn0038118	timeout		DOWN	-1.71845	0.288759	5.95117	2.66239e-09	6.55262e-07	219.808	71.7473	89.6828	110.005	306.705	238.749	501.959
FBgn0030697	CG8565		DOWN	-1.5775	0.269239	5.85912	4.6533e-09	1.12323e-06	135.912	50.0057	87.6212	48.2046	233.291	174.798	221.549
FBgn0027620	Acf		DOWN	-1.94563	0.332659	5.84873	4.95341e-09	1.17312e-06	217.673	66.3119	82.467	66.7448	308.336	188.654	593.522
FBgn0015589	Apc		DOWN	-1.36808	0.234127	5.84332	5.11717e-09	1.18946e-06	542.078	330.472	248.432	280.575	702.322	635.243	1055.42
FBgn0036043	CG8177		DOWN	-1.4896	0.255222	5.83646	5.33207e-09	1.21688e-06	694.993	391.349	314.405	309.004	880.961	785.527	1488.71
FBgn0039008	CG6972		UP	0.902981	0.155182	-5.81885	5.92524e-09	1.3129e-06	1535.48	2078.5	2093.63	1871.33	1035.94	1188.42	945.057
FBgn0265045	Strn-Mlck		DOWN	-0.883783	0.15191	5.81782	5.96201e-09	1.3129e-06	5006.86	3824.35	3464.64	3140.71	6815.21	5893.05	6903.17
FBgn0259711	CG42365		UP	1.01261	0.174681	-5.7969	6.75538e-09	1.46196e-06	387.043	564.195	491.709	511.71	220.24	251.539	282.863
FBgn0000075	amd		UP	1.56535	0.270299	-5.79119	6.98904e-09	1.48689e-06	119.283	145.669	240.185	165.626	68.5192	45.8313	49.8689
FBgn0034853	Ice1		DOWN	-1.71004	0.296172	5.7738	7.75027e-09	1.6169e-06	243.934	96.7501	83.4978	119.893	337.702	249.407	576.354
FBgn0002868	MtnA		UP	1.34377	0.232921	-5.76921	7.96425e-09	1.6169e-06	84740.6	131885	93879.4	146474	45407	56198.7	34600
FBgn0050360	Mal-A6		UP	0.763659	0.132389	-5.76829	8.00787e-09	1.6169e-06	5774.92	6926.88	7990.02	6987.19	4178.04	4188.77	4378.65
FBgn0033130	Tsp42Ei		UP	1.09425	0.189775	-5.76604	8.11543e-09	1.6169e-06	2221.16	3289.5	3109.01	2784.74	1354.89	1671.24	1117.55
FBgn0038651	Epg5		DOWN	-1.08944	0.189228	5.75727	8.54858e-09	1.67659e-06	550.27	389.175	285.542	354.736	726.793	685.337	860.035
FBgn0029750	CG3323		DOWN	-1.1612	0.202416	5.73671	9.6535e-09	1.85789e-06	154.975	85.8793	102.053	90.229	207.189	202.51	241.987
FBgn0013277--FBgn0051354--FBgn0013279	Hsp70Bc	Hsp70Ba,Hsp70Bc,Hsp70Bbb	UP	1.30182	0.227007	-5.73469	9.76904e-09	1.85789e-06	146.968	202.197	194.828	242.259	92.1746	87.3992	62.9493
FBgn0267348	LanB2		DOWN	-1.13542	0.198136	5.7305	1.00132e-08	1.87591e-06	726.349	543.54	349.454	430.133	956.821	1080.77	997.378
FBgn0052024	CG32024		UP	1.01492	0.177251	-5.72593	1.02871e-08	1.89888e-06	280.139	393.523	387.595	353.5	177.824	205.708	162.687
FBgn0004390	RasGAP1		DOWN	-1.43436	0.251025	5.71402	1.10339e-08	2.00721e-06	408.754	211.981	188.643	217.539	517.972	460.444	855.947
FBgn0032481	CG16972		DOWN	-1.32847	0.23282	5.70597	1.15679e-08	2.07429e-06	388.829	214.155	231.938	184.166	553.048	422.074	727.596
FBgn0266111	ana3		DOWN	-2.00186	0.35123	5.69958	1.20105e-08	2.10912e-06	136.798	31.5253	41.2335	51.9126	192.506	119.374	384.236
FBgn0038191	CG9925		DOWN	-1.76039	0.30893	5.69834	1.20982e-08	2.10912e-06	386.867	136.972	126.793	189.11	472.293	409.284	986.751
FBgn0001965	Sos		DOWN	-1.25062	0.219622	5.69442	1.23795e-08	2.12859e-06	571.999	332.647	274.203	367.096	751.264	669.35	1037.44
FBgn0034459	CG16716		DOWN	-1.45186	0.255409	5.68444	1.3124e-08	2.22612e-06	71.7181	36.9607	41.2335	28.4283	115.014	99.1234	109.548
FBgn0261268	Cul3		DOWN	-1.25499	0.221027	5.67801	1.36273e-08	2.24297e-06	688.413	464.183	384.502	318.892	903.801	827.095	1232.01
FBgn0010041	GstD5		UP	1.67027	0.294216	-5.67703	1.37057e-08	2.24297e-06	254.748	370.694	404.088	431.369	121.54	146.021	54.7741
FBgn0032772	CG17350		UP	0.89998	0.158549	-5.67636	1.37595e-08	2.24297e-06	352.736	446.79	477.278	463.505	249.606	256.868	222.366
FBgn0039475	CG6277		UP	0.930915	0.164174	-5.6703	1.42544e-08	2.29386e-06	2243.99	2598.12	3004.89	3298.92	1393.22	1691.49	1477.26
FBgn0004367	mei-41		DOWN	-1.70869	0.304234	5.61636	1.9502e-08	3.08238e-06	101.885	42.3961	36.0793	45.7325	137.038	112.979	237.082
FBgn0033592	CG13215		UP	1.04068	0.185337	-5.61509	1.96455e-08	3.08238e-06	324.846	429.397	503.049	393.053	183.533	218.498	221.549
FBgn0082831	pps		DOWN	-1.51775	0.270417	5.61264	1.99265e-08	3.08787e-06	666.662	321.776	251.524	373.276	897.275	706.654	1449.47
FBgn0051233	CG31233		DOWN	-0.769754	0.137282	5.60711	2.05733e-08	3.14921e-06	2728.92	1804.55	2152.39	2045.6	3378.65	3467.19	3525.16
FBgn0033353	CG13749		UP	1.73687	0.311107	-5.58287	2.36576e-08	3.57771e-06	327.068	676.164	343.269	554.97	103.594	196.115	88.2925
FBgn0038163	CG10841		DOWN	-1.29978	0.23306	5.57703	2.44663e-08	3.65596e-06	153.434	77.1827	109.269	65.5088	235.739	208.905	224.001
FBgn0027836	Dgp-1		UP	0.749009	0.134426	-5.57189	2.51985e-08	3.72107e-06	2423.33	2988.38	2886.34	3282.85	1716.24	1892.94	1773.21
FBgn0004378	Klp61F		DOWN	-2.1777	0.391165	5.56723	2.58821e-08	3.77758e-06	107.789	22.8287	26.8018	23.4843	143.564	70.3457	359.71
FBgn0266083	ocm		DOWN	-1.51448	0.272547	5.55678	2.7479e-08	3.96456e-06	262.612	139.146	104.115	129.781	366.251	273.922	562.456
FBgn0027948	msps		DOWN	-1.46587	0.263968	5.55323	2.80432e-08	3.98825e-06	843.489	457.661	370.071	412.829	1157.48	843.082	1819.81
FBgn0034786	CG13531		DOWN	-1.1667	0.210148	5.55177	2.82787e-08	3.98825e-06	315.681	208.719	145.348	210.122	427.429	399.691	502.777
FBgn0262524	ver		UP	1.01421	0.183685	-5.52148	3.36155e-08	4.68825e-06	272.782	376.13	359.762	369.568	154.984	207.839	168.41
FBgn0035953	CG5087		DOWN	-1.19686	0.218053	5.48887	4.04522e-08	5.57973e-06	361.729	225.026	173.181	236.079	469.846	435.93	630.31
FBgn0011606	Klp3A		DOWN	-1.78483	0.325328	5.48626	4.1053e-08	5.60106e-06	319.502	98.9243	117.515	142.142	463.32	268.593	826.516
FBgn0004650	fs(1)N		DOWN	-1.9741	0.360303	5.47902	4.27691e-08	5.77244e-06	385.699	57.6153	120.608	171.806	524.498	371.979	1067.69
FBgn0033766	CG8771		DOWN	-1.59271	0.291108	5.47118	4.47038e-08	5.96939e-06	242.873	126.101	90.7137	106.297	309.152	260.066	564.909
FBgn0263110	CG43367		DOWN	-1.185	0.216683	5.46881	4.53068e-08	5.98622e-06	418.805	271.77	216.476	250.911	655.826	443.391	674.457
FBgn0050054	CG30054		DOWN	-1.25127	0.230091	5.43814	5.38386e-08	7.03939e-06	153.895	69.5731	110.3	80.3409	227.582	199.313	236.264
FBgn0035985	Cpr67B		UP	0.837026	0.154092	-5.43201	5.57243e-08	7.21084e-06	3480.46	4595.09	4740.82	4139.41	2569.47	2683.79	2154.17
FBgn0264326	DNApol-epsilon255		DOWN	-1.89807	0.351883	5.39403	6.88948e-08	8.7982e-06	198.153	48.9186	56.696	88.993	272.445	168.403	553.463
FBgn0261397	didum		DOWN	-1.28921	0.239064	5.39274	6.93931e-08	8.7982e-06	794.462	481.577	387.595	442.493	1051.44	846.28	1557.38
FBgn0036996	mag		DOWN	-1.10492	0.205669	5.37233	7.77253e-08	9.75608e-06	331.938	168.497	193.797	250.911	411.115	460.444	506.864
FBgn0002542	lds		DOWN	-1.70735	0.318169	5.36615	8.04334e-08	9.99604e-06	404.939	138.059	143.286	202.706	605.253	342.136	998.196
FBgn0011604	Iswi		DOWN	-1.28913	0.240393	5.36259	8.2037e-08	1.00954e-05	560.035	343.517	255.648	325.072	750.448	609.662	1075.86
FBgn0039680	Cap-D2		DOWN	-1.75756	0.32804	5.35776	8.42612e-08	1.02684e-05	206.864	70.6602	65.9736	98.8811	294.469	182.259	528.938
FBgn0261800	LanB1		DOWN	-1.1431	0.213648	5.35039	8.77647e-08	1.05912e-05	791.735	605.504	372.132	451.145	1048.18	1024.28	1249.18
FBgn0260442	rhea		DOWN	-0.957335	0.178985	5.34868	8.85972e-08	1.05912e-05	2032.44	1599.1	1196.8	1270.62	2737.5	2396.02	2994.59
FBgn0264086	CG43755		DOWN	-1.00641	0.188269	5.34561	9.01146e-08	1.06709e-05	316.666	185.891	244.308	186.638	442.928	392.23	448.003
FBgn0034400	CG15099		DOWN	-1.16356	0.21782	5.34181	9.20206e-08	1.07948e-05	484.654	334.821	240.185	289.227	599.543	594.741	849.407
FBgn0014075	Ugt		DOWN	-1.38622	0.259748	5.33679	9.46078e-08	1.09674e-05	701.949	441.355	253.586	389.344	988.634	786.593	1352.18
FBgn0038296	CG6752		DOWN	-1.43021	0.268051	5.33558	9.52396e-08	1.09674e-05	184.379	77.1827	113.392	85.285	267.551	198.247	364.615
FBgn0029821	CG4020		UP	0.745212	0.139786	-5.33109	9.76266e-08	1.11401e-05	3074.3	4284.18	3725.45	3600.51	2252.16	2370.44	2213.04
FBgn0034849	CG3500		UP	0.94665	0.177682	-5.32779	9.94166e-08	1.12421e-05	1091.2	1458.86	1435.96	1456.02	696.612	882.518	617.23
FBgn0259876	Cap-G		DOWN	-1.78036	0.33453	5.32198	1.02645e-07	1.15036e-05	275.106	93.4889	81.4361	129.781	345.043	253.671	747.216
FBgn0003861	trp		DOWN	-0.76862	0.144503	5.31907	1.04298e-07	1.15854e-05	4737.8	3207.97	3849.15	3359.49	6413.88	5679.88	5916.42
FBgn0027571	FASN1		DOWN	-0.924949	0.174025	5.31503	1.06641e-07	1.17417e-05	15323.1	11057.8	8337.41	11776.7	19510	21100.5	20156
FBgn0030674	CG8184		DOWN	-1.06205	0.200096	5.30772	1.11006e-07	1.20678e-05	1099.23	763.13	594.793	719.36	1347.54	1313.12	1857.41
FBgn0030060	CG2004		UP	0.984647	0.18556	-5.30634	1.11848e-07	1.20678e-05	4189.45	6912.74	5305.72	4659.77	2801.13	2864.99	2592.37
FBgn0035996	CG3448		UP	1.08814	0.205105	-5.3053	1.12487e-07	1.20678e-05	210.281	347.866	262.863	259.563	142.748	126.835	121.811
FBgn0000120	Arr1		DOWN	-0.885052	0.167087	5.29696	1.17749e-07	1.25253e-05	6074.49	4317.88	4647.01	3645.01	8334.87	8559.79	6942.41
FBgn0000146	aub		DOWN	-1.38481	0.261568	5.29424	1.1951e-07	1.26058e-05	292.988	134.798	148.441	169.334	370.33	321.885	613.142
FBgn0015376	cutlet		DOWN	-1.78224	0.336739	5.29265	1.20557e-07	1.26103e-05	111.778	40.222	37.1101	45.7325	134.591	112.979	300.031
FBgn0000206	boss		DOWN	-1.03858	0.196433	5.28717	1.24221e-07	1.28861e-05	341.787	190.239	245.339	218.775	524.498	391.165	480.704
FBgn0035574	RhoGEF64C		DOWN	-1.20917	0.228903	5.28247	1.27456e-07	1.31133e-05	88.5028	50.0057	51.5419	51.9126	134.591	112.979	129.986
FBgn0032590	CG4631		DOWN	-1.35088	0.255955	5.27777	1.30763e-07	1.33442e-05	126.54	63.0507	84.5287	51.9126	196.585	148.152	215.009
FBgn0051041	CG31041		DOWN	-0.967172	0.183729	5.26412	1.40862e-07	1.42589e-05	235.658	136.972	156.687	175.514	301.811	306.963	336.002
FBgn0263048	CG43343		DOWN	-1.5674	0.297916	5.26122	1.43104e-07	1.437e-05	224.733	102.186	118.546	80.3409	318.125	217.432	511.77
FBgn0028538	Sec71		DOWN	-0.937472	0.178419	5.25432	1.48568e-07	1.48002e-05	947.476	730.518	541.19	642.727	1169.72	1193.74	1406.96
FBgn0264089	sli		DOWN	-1.14255	0.217604	5.25062	1.51592e-07	1.49825e-05	336.025	241.332	187.612	176.75	491.054	374.111	545.288
FBgn0042201	Nplp3		DOWN	-1.24776	0.237995	5.2428	1.58157e-07	1.55093e-05	225.864	117.405	97.9295	166.862	364.62	330.411	277.958
FBgn0263855	BubR1		DOWN	-1.833	0.350042	5.23651	1.63643e-07	1.59056e-05	191.612	66.3119	65.9736	65.5088	274.892	140.691	536.295
FBgn0086895	pea		DOWN	-1.55583	0.297181	5.23528	1.64732e-07	1.59056e-05	206.128	106.534	72.1586	100.117	257.763	222.761	477.434
FBgn0259113	DNApol-alpha180		DOWN	-2.0381	0.390991	5.21266	1.86156e-07	1.78369e-05	128.003	23.9158	23.7093	50.6766	161.509	96.9918	411.214
FBgn0030159	CG9689		UP	1.27961	0.245576	-5.21064	1.88189e-07	1.7895e-05	473.268	784.872	546.344	725.54	293.654	310.16	179.038
FBgn0033153	Gadd45		UP	0.875539	0.168366	-5.20022	1.99057e-07	1.86507e-05	1202.88	1570.83	1436.99	1700.76	759.421	970.983	778.282
FBgn0022709	Adk1		UP	0.876533	0.168559	-5.20017	1.99107e-07	1.86507e-05	5138.32	6732.29	6546.85	6842.57	3646.2	4120.55	2941.45
FBgn0032269	w-cup		DOWN	-1.49041	0.286716	5.1982	2.01227e-07	1.87096e-05	253.444	156.54	120.608	82.813	442.112	252.605	465.988
FBgn0032393	CG12264		UP	0.735045	0.14153	-5.19358	2.06287e-07	1.88437e-05	5342.25	7144.29	6649.93	6329.63	4102.99	4240.99	3585.66
FBgn0024943	PIP82		DOWN	-1.11613	0.214912	5.19342	2.06468e-07	1.88437e-05	503.47	393.523	263.894	263.271	690.086	620.321	789.728
FBgn0046874--FBgn0261015	Pif1B	Pif1A	DOWN	-1.07012	0.206078	5.19278	2.07173e-07	1.88437e-05	2793.45	1952.4	1595.74	1698.28	3753.87	2981.16	4779.24
FBgn0003732	Top2		DOWN	-1.61681	0.31164	5.18806	2.125e-07	1.91892e-05	1075.37	495.709	333.991	545.082	1381.8	1012.55	2683.11
FBgn0031418	CG3609		UP	0.928085	0.178995	-5.18497	2.1605e-07	1.93705e-05	3741.64	4509.21	4687.22	5660.95	2264.4	2976.9	2351.2
FBgn0032208	CG5604		DOWN	-1.29195	0.249632	5.17544	2.27379e-07	2.02416e-05	1416.89	865.316	631.903	824.422	1900.59	1467.67	2811.46
FBgn0005632	faf		DOWN	-1.22376	0.236904	5.16563	2.39635e-07	2.11824e-05	1486.62	967.501	742.203	835.546	1965.03	1560.39	2849.07
FBgn0039755	CG15531		UP	0.681755	0.132161	-5.1585	2.48932e-07	2.18285e-05	2766.88	3672.16	3155.39	3441.06	2071.07	2157.27	2104.31
FBgn0265778	PDZ-GEF		DOWN	-1.25576	0.243488	5.15738	2.50423e-07	2.18285e-05	710.995	407.655	378.317	406.649	971.504	708.786	1393.06
FBgn0031562	CG3604		UP	1.25457	0.243602	-5.15008	2.60375e-07	2.25395e-05	398.76	465.27	707.154	550.026	199.032	292.041	179.038
FBgn0030706	CG8909		DOWN	-0.991135	0.192877	5.1387	2.7664e-07	2.36647e-05	226.098	165.236	127.824	150.794	299.364	278.185	335.185
FBgn0050020	CG30020		DOWN	-1.32598	0.258097	5.13752	2.7839e-07	2.36647e-05	325.8	194.587	146.379	180.458	436.402	342.136	654.836
FBgn0036619	Cpr72Ec		DOWN	-1.32641	0.258203	5.13709	2.79029e-07	2.36647e-05	1776.86	663.119	870.027	1307.7	2735.87	3039.79	2044.63
FBgn0031414	eys		DOWN	-0.941237	0.183451	5.13073	2.8862e-07	2.42083e-05	408.126	256.551	307.189	258.327	541.628	471.103	613.96
FBgn0003250	Rh4		DOWN	-1.04821	0.204318	5.13029	2.89296e-07	2.42083e-05	1976.83	1074.04	1584.4	1096.34	2818.26	2944.93	2343.02
FBgn0003187	qua		DOWN	-1.58439	0.308945	5.12839	2.9223e-07	2.42919e-05	293.425	115.231	125.762	143.378	372.777	274.988	728.413
FBgn0003514	sqh		UP	0.806685	0.157582	-5.11914	3.06927e-07	2.53457e-05	4583.09	5815.88	5877.83	5919.27	3205.72	3813.59	2866.24
FBgn0051921	CG31921		DOWN	-1.34327	0.262925	5.10894	3.23975e-07	2.65787e-05	98.2803	46.7445	64.9427	43.2605	156.615	112.979	165.14
FBgn0033129	Tsp42Eh		UP	1.00525	0.196818	-5.10753	3.26393e-07	2.66032e-05	414.41	532.669	636.027	510.474	267.551	316.556	223.184
FBgn0032311	CG12517		UP	1.50762	0.295443	-5.10292	3.34454e-07	2.70843e-05	84.9528	83.7052	137.101	170.57	33.4439	41.5679	43.3287
FBgn0039970	CG17508		UP	0.9048	0.177469	-5.09835	3.42622e-07	2.75679e-05	5718.96	8446.61	6968.46	7160.23	3776.71	4603.38	3358.39
FBgn0250789	alpha-Spec		DOWN	-0.916149	0.180295	5.08138	3.747e-07	2.95966e-05	3008.9	2350.27	1751.39	2036.95	3744.9	3598.29	4571.59
FBgn0000047	Act88F		UP	1.31119	0.258157	-5.07905	3.79322e-07	2.95966e-05	9035.58	12069.9	16162.5	11412.1	3500.19	6865.1	4203.7
FBgn0034964	IntS1		DOWN	-1.30548	0.257034	5.07901	3.79398e-07	2.95966e-05	464.475	294.599	184.52	273.159	569.362	555.304	909.903
FBgn0003943	Ubi-p63E		DOWN	-1.04902	0.206545	5.0789	3.79625e-07	2.95966e-05	5965.09	4660.31	2848.2	3811.87	7849.52	7584.54	9036.09
FBgn0004584	Rrp1		DOWN	-1.5	0.295438	5.0772	3.83038e-07	2.96448e-05	265.063	107.621	93.8062	170.57	379.303	274.988	564.091
FBgn0031080	CG12655		UP	1.24875	0.245999	-5.07625	3.84967e-07	2.96448e-05	88.2806	131.537	134.009	114.949	47.3109	61.8189	40.0586
FBgn0052023	CG32023		UP	0.99933	0.197203	-5.06751	4.0305e-07	3.08481e-05	454.59	529.408	663.859	646.435	273.261	357.058	257.52
FBgn0033818	CG4712		DOWN	-1.60699	0.317686	5.05841	4.22767e-07	3.20264e-05	46.0676	15.2191	23.7093	19.7762	72.5977	54.358	90.7451
FBgn0036574	elg1		DOWN	-1.79158	0.354204	5.05806	4.23549e-07	3.20264e-05	378.384	111.969	105.145	181.694	511.447	289.909	1070.14
FBgn0002940	ninaE		DOWN	-0.777248	0.153741	5.05557	4.29111e-07	3.22527e-05	38691.9	27669.5	31812.7	25143	52649.6	49286.7	45590
FBgn0263968	nonC		DOWN	-0.943714	0.186924	5.04865	4.44945e-07	3.32437e-05	720.44	547.888	398.934	501.822	896.459	891.045	1086.49
FBgn0026077	Gasp		UP	1.0054	0.199207	-5.04702	4.48745e-07	3.32546e-05	1413.27	2226.34	1752.42	1752.67	920.115	1088.23	739.859
FBgn0002306	sas		DOWN	-0.910934	0.180522	5.04612	4.50868e-07	3.32546e-05	240.217	184.804	148.441	158.21	325.466	297.37	327.009
FBgn0038269	Rrp6		DOWN	-1.19834	0.237521	5.0452	4.53038e-07	3.32546e-05	273.109	171.759	118.546	184.166	347.49	336.807	479.886
FBgn0039054	Cow		DOWN	-1.154	0.228857	5.04246	4.59596e-07	3.35399e-05	528.43	410.916	248.432	283.047	761.052	626.716	840.414
FBgn0026430	Grip84		DOWN	-1.38253	0.274361	5.0391	4.67734e-07	3.39364e-05	658.753	307.644	289.665	411.593	849.148	673.613	1420.86
FBgn0037810	sle		DOWN	-1.87945	0.373349	5.03404	4.80259e-07	3.46449e-05	324.158	71.7473	103.084	128.545	406.221	224.893	1010.46
FBgn0004649	yl		DOWN	-1.67649	0.333424	5.0281	4.95372e-07	3.51509e-05	3955.16	827.268	1830.77	2046.84	4962.75	4177.04	9886.31
FBgn0260794	ctrip		DOWN	-1.42193	0.282846	5.02723	4.97615e-07	3.51509e-05	1684.25	915.322	709.216	877.57	2177.93	1591.3	3834.18
FBgn0086251	del		DOWN	-1.95295	0.388478	5.02719	4.97717e-07	3.51509e-05	143.301	40.222	30.9251	48.2046	158.247	102.321	479.886
FBgn0039902	Zip102B		UP	0.678208	0.134916	-5.0269	4.98475e-07	3.51509e-05	1352.87	1756.72	1722.53	1537.6	1053.89	1011.49	1034.98
FBgn0039214	puf		DOWN	-1.07316	0.213889	5.01737	5.2383e-07	3.67325e-05	508.06	342.43	278.326	330.016	702.322	539.317	855.947
FBgn0031875	CG3430		DOWN	-1.59541	0.318064	5.016	5.27592e-07	3.67907e-05	201.467	76.0956	93.8062	88.993	308.336	164.14	477.434
FBgn0021796	Tor		DOWN	-1.17506	0.234364	5.01384	5.33557e-07	3.70011e-05	488.664	360.911	231.938	266.979	658.273	559.568	854.312
FBgn0031985	mon2		DOWN	-1.06514	0.212778	5.00588	5.56078e-07	3.83386e-05	621.24	468.532	314.405	384.4	796.943	742.893	1020.27
FBgn0000414	Dab		DOWN	-1.10355	0.220513	5.00445	5.60219e-07	3.83386e-05	783.299	534.844	398.934	505.53	1022.08	863.333	1375.07
FBgn0266451--FBgn0266448	fau	CG45078	UP	0.950925	0.190053	-5.00347	5.63086e-07	3.83386e-05	6318.36	8235.72	9196.1	7831.39	4231.87	5064.89	3350.21
FBgn0025712	CG13920		UP	0.861089	0.172122	-5.00279	5.6506e-07	3.83386e-05	697.422	891.406	967.956	861.502	520.419	536.119	407.127
FBgn0033688	Prp8		DOWN	-1.41128	0.282238	5.00032	5.7236e-07	3.85787e-05	1078.62	592.459	364.916	656.324	1398.12	1169.23	2290.7
FBgn0031696	Bub1		DOWN	-1.28709	0.257443	4.99952	5.74747e-07	3.85787e-05	364.275	189.152	178.335	228.663	485.344	374.111	730.048
FBgn0038853	RhoGAP93B		DOWN	-1.41475	0.283331	4.9933	5.93568e-07	3.96301e-05	257.488	143.495	126.793	113.713	342.596	252.605	565.726
FBgn0001341	l(1)1Bi		DOWN	-1.30414	0.261454	4.98803	6.0998e-07	4.05104e-05	366.179	246.767	154.626	190.346	472.293	410.35	722.691
FBgn0002526	LanA		DOWN	-1.17905	0.236676	4.9817	6.30269e-07	4.16376e-05	597.851	422.874	277.295	348.556	818.967	653.362	1066.05
FBgn0038973	Pebp1		DOWN	-1.00663	0.202176	4.97895	6.39286e-07	4.20122e-05	667.001	377.217	480.37	436.313	787.155	1114.87	806.078
FBgn0036486	Msh6		DOWN	-1.76831	0.3553	4.97697	6.45885e-07	4.22247e-05	405.15	110.882	132.978	189.11	589.754	282.449	1125.73
FBgn0058439	CG40439		UP	0.85923	0.172737	-4.97421	6.55138e-07	4.23913e-05	502.133	726.17	590.67	641.491	367.067	378.374	309.024
FBgn0021760	chb		DOWN	-1.196	0.240442	4.9742	6.55188e-07	4.23913e-05	986.428	638.116	494.802	578.455	1335.31	999.761	1872.13
FBgn0037483	CG14609		DOWN	-1.41825	0.285259	4.9718	6.63347e-07	4.26992e-05	70.4387	45.6574	34.0176	24.7203	122.356	86.3333	109.548
FBgn0040377	Vha36-3		UP	0.854772	0.172084	-4.96718	6.79326e-07	4.35046e-05	651.105	870.751	906.106	758.913	461.689	512.671	396.499
FBgn0034087	clu		DOWN	-1.19318	0.240486	4.96153	6.99389e-07	4.45621e-05	1088.27	760.956	509.234	620.479	1337.76	1245.97	2055.25
FBgn0001324	kto		DOWN	-0.992013	0.20001	4.95982	7.05581e-07	4.45967e-05	434.692	284.815	280.388	285.519	513.078	512.671	731.683
FBgn0028663	VhaM9.7-b		UP	0.814804	0.164294	-4.95942	7.07037e-07	4.45967e-05	3939.75	5265.82	4747.01	5169.01	2782.37	3259.35	2414.96
FBgn0004647	N		DOWN	-1.27475	0.257322	4.95394	7.27273e-07	4.56437e-05	516.991	302.208	264.925	284.283	677.035	514.802	1058.69
FBgn0029879	APC7		DOWN	-1.58239	0.319535	4.95216	7.33925e-07	4.5832e-05	220.747	61.9636	92.7754	131.018	299.364	225.959	513.405
FBgn0031161	CG15445		UP	0.656615	0.132676	-4.94903	7.45833e-07	4.6345e-05	1265.46	1500.17	1544.19	1620.41	921.746	982.708	1023.54
FBgn0005633	fln		DOWN	-0.870379	0.1762	4.93971	7.82391e-07	4.83772e-05	478.998	356.562	316.467	326.308	694.98	649.099	530.573
FBgn0034072	Dg		DOWN	-1.25522	0.254322	4.93558	7.99135e-07	4.91703e-05	456.635	303.295	225.753	232.371	592.201	482.827	903.363
FBgn0038181	CG9297		DOWN	-1.17539	0.23821	4.93426	8.0456e-07	4.92626e-05	2014.59	1467.56	1137.01	931.955	3154.33	2067.74	3328.95
FBgn0262743	Fs(2)Ket		DOWN	-1.72659	0.350043	4.93251	8.11783e-07	4.94636e-05	991.231	286.989	311.313	505.53	1337.76	745.025	2760.78
FBgn0054026	CG34026		UP	1.04183	0.211266	-4.93137	8.16539e-07	4.9513e-05	748.419	1012.07	892.705	1161.85	482.897	575.556	365.433
FBgn0031240	CG3345		DOWN	-1.30001	0.263924	4.9257	8.40569e-07	5.05389e-05	148.783	72.8344	111.33	55.6206	247.158	204.642	201.111
FBgn0085227	CG34198		UP	0.950816	0.193067	-4.92479	8.4452e-07	5.05389e-05	534.79	758.782	702	677.336	364.62	423.14	282.863
FBgn0025388	CG12179		DOWN	-1.78494	0.362456	4.92455	8.45536e-07	5.05389e-05	117.571	30.4382	29.8943	61.8007	149.274	111.914	322.104
FBgn0085339--FBgn0000392	CG34310	cup	DOWN	-1.52997	0.310847	4.92194	8.56901e-07	5.09754e-05	995.316	402.22	427.797	515.418	1278.21	854.807	2493.45
FBgn0037447	Neurochondrin		UP	0.88539	0.179955	-4.92006	8.65165e-07	5.12243e-05	2159.89	2859.02	3290.43	2337.3	1461.74	1638.2	1372.62
FBgn0039536	unc80		DOWN	-0.735774	0.149658	4.91636	8.81686e-07	5.19574e-05	451.862	343.517	312.344	352.264	570.993	549.975	582.077
FBgn0028539	CG31731		DOWN	-0.858977	0.175153	4.90414	9.38376e-07	5.50397e-05	848.576	588.11	569.022	624.187	1053.07	953.93	1303.13
FBgn0261987	Pxt		DOWN	-1.86609	0.38073	4.90135	9.51815e-07	5.55683e-05	883.798	106.534	290.696	417.773	1312.47	730.103	2445.21
FBgn0085319	CG34290		UP	1.31311	0.268257	-4.89496	9.83255e-07	5.7138e-05	76.9982	134.798	88.652	114.949	36.7067	50.0946	36.7885
FBgn0086451	l(2)k09022		DOWN	-1.34335	0.274764	4.88912	1.01289e-06	5.85891e-05	311.211	209.806	114.423	163.154	418.456	347.465	613.96
FBgn0038968	CG12499		DOWN	-1.38301	0.2837	4.87492	1.08855e-06	6.26765e-05	306.738	202.197	121.639	142.142	404.589	324.016	645.843
FBgn0030351	CG1840		UP	0.768013	0.15762	-4.87256	1.10162e-06	6.31395e-05	349.341	472.88	424.705	431.369	262.657	263.263	241.169
FBgn0037924	CG14712		DOWN	-1.21816	0.250549	4.86195	1.16235e-06	6.63175e-05	506.64	304.382	293.789	265.743	679.482	499.881	996.561
FBgn0037897	CG5270		DOWN	-1.01766	0.209373	4.86055	1.17063e-06	6.64875e-05	471.125	338.082	260.802	309.004	575.887	549.975	792.998
FBgn0005386	ash1		DOWN	-1.52505	0.314315	4.85197	1.22239e-06	6.91148e-05	320.59	151.104	123.7	158.21	401.327	288.844	800.355
FBgn0040837	CG8620		UP	1.24518	0.256978	-4.8455	1.26294e-06	7.10869e-05	398.894	460.922	736.018	527.778	200.663	296.305	171.68
FBgn0005683	pie		DOWN	-1.61242	0.332939	4.84299	1.27897e-06	7.16682e-05	127.396	36.9607	53.6035	67.9808	196.585	110.848	298.396
FBgn0264695	Mhc		DOWN	-0.925224	0.191141	4.84052	1.29499e-06	7.2243e-05	7117.78	5424.53	5107.8	3887.26	9787.64	7985.3	10514.2
FBgn0010238	Lac		UP	0.6326	0.130823	-4.83554	1.32787e-06	7.3592e-05	3730.42	4619	4658.35	4380.43	2693.46	3103.74	2927.55
FBgn0021764	sdk		DOWN	-1.4955	0.309301	4.83508	1.33089e-06	7.3592e-05	532.45	222.851	217.507	296.643	713.741	460.444	1283.51
FBgn0040283	SMC1		DOWN	-1.41353	0.292552	4.83171	1.35363e-06	7.4521e-05	407.044	211.981	173.181	217.539	511.447	387.967	940.152
FBgn0005771	noc		UP	0.7119	0.147489	-4.82681	1.38737e-06	7.60451e-05	3181.73	4238.53	3994.49	3683.32	2188.54	2643.29	2342.2
FBgn0054043	CG34043		UP	1.17211	0.242983	-4.82384	1.40819e-06	7.68507e-05	749.203	981.633	1340.09	857.794	380.934	573.424	361.345
FBgn0039474	CG6283		UP	0.999271	0.207237	-4.82188	1.42209e-06	7.69901e-05	2526.75	3150.36	3034.78	4060.31	1274.13	1900.4	1740.51
FBgn0261631	CG42714		UP	1.20315	0.249525	-4.82175	1.42302e-06	7.69901e-05	117.041	186.978	153.595	159.446	54.6522	89.5309	58.0442
FBgn0000063	Mps1		DOWN	-1.69025	0.350671	4.82005	1.43524e-06	7.71596e-05	117.943	31.5253	40.2027	63.0367	177.824	99.1234	295.943
FBgn0011785	BRWD3		DOWN	-0.955491	0.198251	4.8196	1.43844e-06	7.71596e-05	887.885	604.417	559.745	605.647	1072.65	991.234	1493.62
FBgn0029689	CG6428		UP	0.62135	0.129227	-4.80822	1.52282e-06	8.13287e-05	947.174	1132.74	1146.29	1177.92	716.188	747.156	762.749
FBgn0037248	srl		DOWN	-1.52226	0.31665	4.80739	1.52913e-06	8.13287e-05	700.706	300.034	274.203	370.804	891.565	596.872	1770.76
FBgn0031037	CG14207		UP	0.969738	0.201839	-4.80452	1.55125e-06	8.21572e-05	6347.14	8668.38	8436.37	8429.62	3833.81	5385.71	3328.95
FBgn0037338	Snm1		DOWN	-1.51273	0.315057	4.80146	1.57514e-06	8.30722e-05	117.163	48.9186	46.3877	64.2727	152.537	116.177	274.688
FBgn0036624	RAF2		DOWN	-1.31566	0.274208	4.79803	1.60235e-06	8.41537e-05	223.083	118.492	108.238	128.545	292.022	222.761	468.441
FBgn0025633	CG13366		DOWN	-1.59025	0.331683	4.79449	1.63088e-06	8.50361e-05	736.566	269.596	286.573	374.512	1006.58	558.502	1923.63
FBgn0039302	Nup358		DOWN	-1.36416	0.28454	4.79427	1.6327e-06	8.50361e-05	1384.37	835.965	631.903	656.324	1752.95	1307.79	3121.3
FBgn0035434	Drsl5		UP	0.843258	0.175926	-4.79325	1.64102e-06	8.5116e-05	1116.2	1440.38	1463.79	1433.78	913.589	804.712	640.938
FBgn0037117	CG11248		DOWN	-1.23883	0.258598	4.79056	1.66313e-06	8.58294e-05	183.709	129.363	74.2203	105.061	256.131	212.103	325.374
FBgn0013305	Nmda1		UP	0.809653	0.169033	-4.78992	1.66845e-06	8.58294e-05	5664.23	7761.75	7485.94	6560.76	3992.06	4690.78	3494.09
FBgn0029508	Tsp42Ea		UP	0.835888	0.174757	-4.78314	1.72578e-06	8.84161e-05	3825.31	5023.4	4718.14	5094.85	2775.84	3142.11	2197.5
FBgn0261393	alpha-Est5		UP	0.655099	0.136998	-4.78181	1.7372e-06	8.86393e-05	1399.15	1801.29	1650.37	1704.46	1001.69	1148.98	1088.12
FBgn0038860	Ice2		DOWN	-1.15854	0.243016	4.76735	1.86669e-06	9.48613e-05	129.802	86.9664	72.1586	70.4528	177.824	144.955	226.454
FBgn0003189	r		DOWN	-0.845193	0.177435	4.76339	1.90364e-06	9.61857e-05	2137.88	1462.12	1519.45	1531.42	2270.11	2762.67	3281.54
FBgn0053138	AGBE		UP	0.830363	0.174339	-4.76292	1.90808e-06	9.61857e-05	9479.8	11637.2	11597.9	13480	5904.07	8005.55	6254.05
FBgn0015553	tos		DOWN	-1.72366	0.362248	4.75822	1.95311e-06	9.77263e-05	296.127	56.5282	110.3	154.502	380.118	264.329	810.983
FBgn0030780	CG13008		DOWN	-1.25262	0.263276	4.75784	1.95673e-06	9.77263e-05	72.8619	44.5703	47.4185	28.4283	114.199	104.453	98.1028
FBgn0038914	fit		DOWN	-1.01068	0.212449	4.7573	1.962e-06	9.77263e-05	210.172	127.188	128.855	149.558	271.63	344.267	239.534
FBgn0030320	CG2247		DOWN	-1.53936	0.323846	4.75339	2.00035e-06	9.92428e-05	274.367	120.666	93.8062	148.322	380.118	231.288	672.004
FBgn0031390	tho2		DOWN	-1.1848	0.249474	4.74919	2.04232e-06	0.000100926	592.763	384.826	305.128	339.904	711.294	637.374	1178.05
FBgn0032817	CG10631		DOWN	-1.31269	0.276498	4.74757	2.05876e-06	0.00010134	315.625	158.714	147.41	196.526	450.269	294.173	646.661
FBgn0030484	GstT4		UP	0.750055	0.158058	-4.74544	2.08055e-06	0.000101354	2747.53	3311.25	3480.11	3612.87	2004.19	2315.01	1761.76
FBgn0036652	CG13032		DOWN	-1.35612	0.285782	4.74528	2.08217e-06	0.000101354	56.7446	21.7416	37.1101	28.4283	94.6217	73.5432	85.0224
FBgn0000557	Ef1alpha100E		UP	0.722858	0.152335	-4.74517	2.08328e-06	0.000101354	10031	13147.1	13449.3	11099.4	7576.26	8086.55	6827.14
FBgn0031277	CG13947		UP	1.09981	0.231846	-4.74371	2.09839e-06	0.000101695	2054.25	2585.08	2543.08	3433.65	916.852	1597.7	1249.18
FBgn0031977	baf		UP	0.635602	0.134235	-4.73501	2.19044e-06	0.000105748	1656.24	2078.5	1857.57	2134.6	1284.73	1320.58	1261.44
FBgn0005198	gig		DOWN	-0.859497	0.181574	4.7336	2.20577e-06	0.000105785	683.196	534.844	431.921	464.741	788.786	843.082	1035.8
FBgn0033698	CG8858		DOWN	-1.05891	0.223711	4.73338	2.20808e-06	0.000105785	322.745	230.461	160.811	215.066	406.221	379.44	544.471
FBgn0038390	Rbf2		DOWN	-1.7103	0.361448	4.7318	2.2254e-06	0.00010621	261.582	51.0928	112.361	123.601	357.279	216.366	708.793
FBgn0263081	CG43349		UP	0.810793	0.171452	-4.72898	2.25652e-06	0.000107287	788.428	969.676	1135.98	930.719	572.625	627.782	493.784
FBgn0004045	Yp1		DOWN	-1.10024	0.232748	4.72718	2.2766e-06	0.000107834	60928.6	37523.8	26630.6	47387.6	68929.5	92681.5	92418.6
FBgn0005614	trpl		DOWN	-0.85006	0.179946	4.72398	2.31269e-06	0.000109131	2708.31	1574.09	1908.08	2219.88	3478.98	3206.06	3862.8
FBgn0039538	CG12883		UP	0.7782	0.164774	-4.72285	2.32568e-06	0.000109333	373.264	460.922	451.507	512.946	251.237	265.395	297.578
FBgn0032120	CG33298		DOWN	-1.19145	0.252731	4.7143	2.42541e-06	0.000113075	527.973	308.731	269.049	334.96	716.188	513.737	1025.17
FBgn0264953	Piezo		DOWN	-0.870065	0.184568	4.71407	2.42816e-06	0.000113075	474.819	385.914	296.881	306.532	597.911	565.963	695.712
FBgn0085452	CG34423		UP	1.30074	0.275992	-4.71296	2.44143e-06	0.000113075	7100.68	9407.59	7135.46	14685.1	3852.57	4756.86	2766.5
FBgn0267252	Ggamma30A		DOWN	-0.679356	0.144158	4.71258	2.44597e-06	0.000113075	2718.82	2150.24	2236.92	1833.01	3457.77	3231.64	3403.35
FBgn0023458	Rbcn-3A		DOWN	-0.598794	0.127091	4.71153	2.45861e-06	0.000113075	2420.12	1882.82	1917.36	1944.25	2740.77	2953.45	3082.06
FBgn0036126	CG6272		UP	0.938204	0.199132	-4.71147	2.45933e-06	0.000113075	412.245	531.582	506.141	606.883	283.865	325.082	219.914
FBgn0014006	Ask1		DOWN	-0.755571	0.160467	4.70857	2.49466e-06	0.000114281	935.733	766.392	642.212	656.324	1124.86	1111.67	1312.94
FBgn0015279	Pi3K92E		DOWN	-1.07515	0.228512	4.70501	2.53855e-06	0.000115518	451.489	300.034	252.555	286.755	579.15	475.366	815.071
FBgn0263763	CG43680		UP	1.02681	0.218243	-4.70489	2.54008e-06	0.000115518	777.218	1204.48	858.687	1113.65	469.846	616.058	400.586
FBgn0036448	mop		DOWN	-1.0728	0.228155	4.70206	2.5755e-06	0.000116707	590.6	426.135	307.189	365.86	732.503	659.757	1052.15
FBgn0021872	Xbp1		UP	0.691512	0.147179	-4.69843	2.62173e-06	0.000118374	20860.8	26497.6	25463.7	25744.9	15491.9	17899.8	14067.1
FBgn0033526	Caf1-105		DOWN	-1.71559	0.365483	4.69403	2.67875e-06	0.000120515	258.699	57.6153	80.4053	142.142	354.831	206.774	710.428
FBgn0260789	mxc		DOWN	-1.73044	0.36886	4.69133	2.71437e-06	0.000121225	328.271	96.7501	95.8679	155.738	442.928	215.3	963.042
FBgn0010385	Def		UP	1.14282	0.243615	-4.69112	2.7172e-06	0.000121225	579.147	638.116	1133.92	671.156	376.855	312.292	342.542
FBgn0021761	Nup154		DOWN	-1.17431	0.250445	4.68888	2.74711e-06	0.000121225	637.154	403.307	322.652	386.872	823.861	639.506	1246.72
FBgn0011725	twin		DOWN	-1.07635	0.229578	4.68838	2.75381e-06	0.000121225	1293.73	740.302	819.516	841.726	1588.18	1353.62	2419.05
FBgn0035420	CG14967		DOWN	-1.22166	0.260583	4.68819	2.75631e-06	0.000121225	251.394	141.32	149.471	134.726	337.702	247.276	497.872
FBgn0037944	CG6923		DOWN	-1.08674	0.23182	4.68786	2.7607e-06	0.000121225	468.684	266.335	283.48	315.184	594.649	492.42	860.035
FBgn0035611	CG13285		UP	0.941607	0.200865	-4.68776	2.76214e-06	0.000121225	281.245	434.832	337.084	351.028	190.875	214.235	159.417
FBgn0053307	CG33307		UP	1.07829	0.230222	-4.68371	2.81723e-06	0.000123212	1344.8	1961.09	1452.45	2161.79	752.895	1066.91	673.639
FBgn0031453	Bacc		UP	0.762316	0.162916	-4.6792	2.87992e-06	0.000125246	23443.2	32588.5	27876.9	28642.2	17435.7	19352.5	14763.7
FBgn0263977	Tim17b		UP	0.597595	0.127748	-4.67793	2.89786e-06	0.000125246	4039	5099.49	4566.61	4976.19	3161.67	3341.42	3088.6
FBgn0028741--FBgn0250851	fab1	CG33981	DOWN	-1.18515	0.253385	4.67727	2.90718e-06	0.000125246	453.873	333.734	214.414	238.551	579.15	503.078	854.312
FBgn0262167	ana1		DOWN	-1.51913	0.324866	4.67616	2.92298e-06	0.000125246	131.915	63.0507	44.326	69.2168	177.824	121.506	315.564
FBgn0050008	CG30008		UP	0.648269	0.138634	-4.67611	2.92361e-06	0.000125246	9607.4	12884.1	11058.8	11403.5	6960.41	7874.45	7463.17
FBgn0034197	Cda9		UP	1.01452	0.21703	-4.67455	2.94603e-06	0.000125777	700.689	1007.72	828.793	1019.71	569.362	432.732	345.812
FBgn0004449	Ten-m		DOWN	-1.10254	0.235937	4.67302	2.96806e-06	0.000126058	740.534	503.318	351.515	498.114	957.637	805.778	1326.84
FBgn0086613	Ino80		DOWN	-1.24461	0.266369	4.6725	2.97559e-06	0.000126058	269.782	155.452	144.317	149.558	330.36	278.185	560.821
FBgn0002872	mu2		DOWN	-1.77141	0.379154	4.67201	2.98273e-06	0.000126058	165.486	45.6574	39.1718	80.3409	221.056	116.177	490.514
FBgn0038420	CG10311		UP	0.746112	0.159796	-4.66915	3.02448e-06	0.000127394	987.349	1231.66	1326.69	1176.69	770.025	788.724	630.31
FBgn0036483	CG12316		DOWN	-1.63383	0.350066	4.6672	3.05327e-06	0.000128176	200.205	61.9636	72.1586	103.825	274.077	154.547	534.66
FBgn0034230	CG4853		DOWN	-0.819977	0.175745	4.66572	3.07531e-06	0.000128671	450.969	364.172	291.727	307.768	535.918	559.568	646.661
FBgn0038952	CG7069		DOWN	-1.20918	0.25929	4.66344	3.10965e-06	0.000129675	105.576	57.6153	76.282	45.7325	153.352	124.704	175.768
FBgn0261053	Cad86C		DOWN	-1.25072	0.268587	4.65669	3.2134e-06	0.000133558	71.0763	50.0057	31.956	35.8444	100.332	90.5967	117.723
FBgn0037565	CG9626		DOWN	-0.87033	0.187141	4.65065	3.30885e-06	0.000136376	398.981	311.992	249.463	269.451	484.528	474.3	604.15
FBgn0019886	Letm1		DOWN	-1.01813	0.218926	4.65059	3.30992e-06	0.000136376	1376.93	1041.42	713.339	888.694	1766	1526.29	2325.85
FBgn0003041	pbl		DOWN	-1.3179	0.283399	4.65035	3.31379e-06	0.000136376	488.782	241.332	229.877	300.351	606.884	474.3	1079.95
FBgn0030266	CG11122		DOWN	-0.931513	0.200387	4.64857	3.3425e-06	0.000137108	738.692	466.357	469.031	553.734	867.094	853.741	1222.2
FBgn0050460	CG30460		DOWN	-0.964781	0.207632	4.64659	3.37461e-06	0.000137974	385.982	280.467	247.401	236.079	536.734	402.889	612.325
FBgn0250788	beta-Spec		DOWN	-0.954212	0.205529	4.6427	3.4388e-06	0.000139722	2906.79	2176.33	1593.67	2014.7	3660.88	3227.37	4767.8
FBgn0037151	CG7130		UP	1.07087	0.230672	-4.6424	3.44393e-06	0.000139722	217.386	294.599	239.154	367.096	134.591	111.914	156.964
FBgn0263599	l(3)72Ab		DOWN	-1.2149	0.26172	4.64199	3.45076e-06	0.000139722	599.638	405.481	263.894	348.556	741.475	644.835	1193.58
FBgn0053276	Urm1		UP	0.840394	0.181167	-4.63878	3.50474e-06	0.000141452	181.187	238.071	217.507	248.439	127.25	133.23	122.628
FBgn0032400	CG6770		UP	0.630927	0.136036	-4.63793	3.51919e-06	0.00014158	21987.7	27342.2	25511.2	27642.2	17626.6	18314.4	15489.6
FBgn0266431	CG45061		UP	1.04855	0.226305	-4.63337	3.59767e-06	0.000143968	139.736	207.632	183.489	182.93	80.7547	110.848	72.7596
FBgn0261797	Dhc64C		DOWN	-1.01594	0.219276	4.63315	3.6015e-06	0.000143968	872.487	678.338	492.74	505.53	1182.77	932.613	1442.93
FBgn0050285	CG30285		UP	0.835468	0.180376	-4.6318	3.62494e-06	0.000144445	444.341	587.023	612.317	524.07	328.729	350.663	263.243
FBgn0019968	Khc-73		DOWN	-0.96604	0.208854	4.62542	3.73835e-06	0.000148493	877.349	680.512	518.511	535.194	1093.86	981.642	1454.37
FBgn0015391	glu		DOWN	-1.69524	0.366721	4.6227	3.7878e-06	0.000149983	371.295	129.363	110.3	166.862	450.269	252.605	1118.37
FBgn0003159	CG2841		DOWN	-1.17037	0.25327	4.62106	3.81789e-06	0.000150698	593.538	387.001	246.37	404.177	778.998	656.56	1088.12
FBgn0025802	Sbf		DOWN	-1.07939	0.233991	4.61298	3.96932e-06	0.000155697	331.431	246.767	170.088	196.526	421.719	373.045	580.442
FBgn0028579	phtf		DOWN	-0.938769	0.203546	4.61206	3.98692e-06	0.0001559	390.327	268.509	243.278	271.923	511.447	415.679	631.128
FBgn0262519	Mi-2		DOWN	-1.11771	0.242647	4.60631	4.09886e-06	0.000159779	2202.13	1350.15	1180.31	1447.37	2606.99	2317.14	4310.8
FBgn0032022	CG14275		UP	0.78819	0.171202	-4.60386	4.1473e-06	0.000161167	957.276	1264.27	1151.45	1249.61	693.349	800.448	584.529
FBgn0020306	dom		DOWN	-1.29078	0.280625	4.59968	4.23144e-06	0.000163929	1913.64	1101.21	848.379	1123.54	2433.25	1779.96	4195.53
FBgn0030234	CG15211		UP	0.797615	0.173486	-4.59759	4.27411e-06	0.000164666	664.27	787.046	916.414	846.67	501.658	530.79	403.039
FBgn0010355	Taf1		DOWN	-1.20821	0.2628	4.59746	4.27669e-06	0.000164666	584.834	382.652	253.586	359.68	724.346	624.584	1164.15
FBgn0259685	crb		DOWN	-1.07226	0.233378	4.59452	4.33747e-06	0.000166417	490.525	338.082	287.604	285.519	624.83	509.473	897.641
FBgn0032048	Dh31		UP	0.930076	0.202455	-4.59398	4.34869e-06	0.000166417	458.935	717.473	529.85	580.927	329.545	343.202	252.615
FBgn0039030	CG6660		UP	0.615837	0.134073	-4.59331	4.36277e-06	0.000166448	1187.78	1520.83	1362.77	1446.14	964.978	940.074	891.918
FBgn0031170	CG1718		DOWN	-0.732518	0.159564	4.59074	4.41681e-06	0.000167502	1169.8	939.237	839.102	830.602	1429.11	1319.51	1661.21
FBgn0264598	PsGEF		DOWN	-0.828526	0.180478	4.59073	4.41708e-06	0.000167502	413.647	310.905	276.264	292.935	544.075	451.918	605.785
FBgn0038693	unc79		DOWN	-1.05456	0.229894	4.58715	4.49346e-06	0.000169885	362.646	286.989	215.445	177.986	508.184	409.284	577.989
FBgn0030486	Set2		DOWN	-1.26924	0.276794	4.58548	4.52934e-06	0.000170647	678.871	360.911	318.529	427.661	774.104	709.852	1482.17
FBgn0033075	Pld		DOWN	-1.1085	0.241769	4.58496	4.54079e-06	0.000170647	428.766	228.287	237.093	313.948	588.123	439.128	766.019
FBgn0002709--FBgn0028581	mei-218	mei-217	DOWN	-1.47887	0.322695	4.58288	4.58615e-06	0.000171007	195.67	76.0956	84.5287	108.769	295.285	155.613	453.725
FBgn0051108	CG31108		DOWN	-1.25856	0.274636	4.58265	4.59124e-06	0.000171007	273.811	156.54	126.793	166.862	333.623	283.514	575.536
FBgn0028888	CG4168		DOWN	-1.35097	0.29491	4.58096	4.62844e-06	0.000171882	68.6266	45.6574	29.8943	29.6643	108.489	74.609	123.446
FBgn0011692	pav		DOWN	-1.71884	0.375369	4.57907	4.67042e-06	0.000172421	246.334	60.8765	67.0044	131.018	329.545	175.864	713.698
FBgn0032899	CG9338		UP	0.772142	0.168723	-4.5764	4.73051e-06	0.000174127	833.452	1016.42	1106.09	1054.32	610.963	697.062	515.857
FBgn0263232	Nxf3		DOWN	-1.75218	0.383037	4.57445	4.77471e-06	0.000174786	90.3933	28.2641	23.7093	38.3164	123.987	60.7531	267.33
FBgn0003701	thr		DOWN	-1.82689	0.399374	4.57438	4.77625e-06	0.000174786	118.865	15.2191	36.0793	53.1486	171.298	81.0041	356.44
FBgn0051224	CG31224		DOWN	-1.3778	0.301262	4.57343	4.798e-06	0.000175071	704.497	333.734	298.943	423.953	890.749	633.111	1646.49
FBgn0038418	pad		DOWN	-1.41326	0.309351	4.56847	4.9129e-06	0.000178744	91.3748	39.1349	42.2643	51.9126	129.697	87.3992	197.841
FBgn0010051	Itp-r83A		DOWN	-0.883189	0.193352	4.56778	4.92919e-06	0.000178819	968.077	806.614	547.375	646.435	1197.45	1190.55	1420.04
FBgn0037186	CG11241		UP	0.884898	0.193811	-4.56578	4.97632e-06	0.000180008	1379.56	1982.83	1672.02	1773.68	768.394	1160.7	919.714
FBgn0015477	Rme-8		DOWN	-1.15131	0.252326	4.56277	5.04831e-06	0.000182087	476.474	329.385	207.198	305.296	594.649	536.119	886.195
FBgn0037935	CG6834		DOWN	-0.971675	0.213133	4.559	5.13985e-06	0.000184858	289.171	229.374	141.225	198.998	387.46	374.111	403.857
FBgn0030739	SWIP		DOWN	-1.07224	0.235362	4.55571	5.22096e-06	0.000186762	125.667	94.576	59.7886	79.1049	164.772	162.008	193.753
FBgn0051675	CG31675		UP	1.1162	0.245042	-4.55513	5.23534e-06	0.000186762	161.126	273.944	232.969	168.098	88.9118	116.177	86.6575
FBgn0027376	rha		DOWN	-1.45979	0.320478	4.55504	5.23744e-06	0.000186762	56.8317	27.177	30.9251	21.0122	73.4134	65.0165	123.446
FBgn0002466	sti		DOWN	-1.88525	0.413937	4.55443	5.25276e-06	0.000186778	98.0652	7.60956	28.8634	38.3164	119.093	75.6749	318.834
FBgn0011660	Pms2		DOWN	-1.60155	0.35178	4.55269	5.29636e-06	0.000187796	124.855	45.6574	47.4185	58.0927	155.8	101.255	340.907
FBgn0031842	Tango1		DOWN	-1.10109	0.241996	4.55004	5.36346e-06	0.00018964	1126.92	834.878	549.436	669.92	1468.27	1189.48	2049.53
FBgn0051158	Efa6		DOWN	-1.1571	0.254344	4.54934	5.38154e-06	0.000189745	695.336	385.914	388.626	448.673	881.776	682.14	1384.88
FBgn0014861	Mcm2		DOWN	-1.42906	0.314199	4.54826	5.40915e-06	0.00019017	604.74	193.5	297.912	375.748	752.895	588.346	1420.04
FBgn0027564	CG3149		UP	0.635494	0.13974	-4.54769	5.4239e-06	0.00019017	1151.41	1365.37	1395.75	1459.73	855.674	978.444	853.494
FBgn0037541	CG2747		DOWN	-0.820627	0.180474	4.54708	5.43961e-06	0.000190189	1097.43	879.448	665.921	797.229	1363.04	1265.16	1613.79
FBgn0000183	BicD		DOWN	-1.24018	0.272841	4.54543	5.48225e-06	0.000191148	714.914	421.787	359.762	406.649	900.538	673.613	1527.13
FBgn0038208	CG14355		DOWN	-1.18175	0.260108	4.54331	5.53785e-06	0.000192552	226.005	114.143	184.52	91.4651	294.469	313.358	358.075
FBgn0029932	CG4607		UP	0.578795	0.127502	-4.5395	5.63874e-06	0.000195518	3483.47	4061.33	4066.65	4433.58	2698.35	2930	2710.91
FBgn0002431	hyd		DOWN	-1.2403	0.273412	4.53636	5.72322e-06	0.000197901	1051.6	678.338	462.846	605.647	1311.65	1041.33	2209.77
FBgn0029992	Upf2		DOWN	-0.960779	0.211932	4.53342	5.80363e-06	0.000200129	474.555	365.259	255.648	318.892	546.522	595.807	765.202
FBgn0030749	AnxB11		UP	0.611878	0.135075	-4.52993	5.90044e-06	0.000202613	1751.58	2190.47	2033.84	2153.14	1332.86	1491.12	1308.04
FBgn0004414	msopa		UP	1.06108	0.234274	-4.5292	5.92062e-06	0.000202613	1340.96	1957.83	1520.48	2062.91	770.841	1104.21	629.493
FBgn0034641	mahj		DOWN	-1.0257	0.22647	4.52908	5.92408e-06	0.000202613	873.377	558.759	522.634	584.635	1041.65	929.416	1603.16
FBgn0046258	CG12880		UP	0.978935	0.216222	-4.52746	5.96967e-06	0.000203618	118.769	152.191	173.181	154.502	66.8878	76.7407	89.11
FBgn0262738	norpA		DOWN	-1.34754	0.29772	4.52619	6.00576e-06	0.000204293	1109.15	675.077	494.802	529.014	1507.42	937.942	2510.61
FBgn0038455	CG14907		UP	0.770545	0.170296	-4.52473	6.04716e-06	0.000205146	372.662	517.45	433.982	468.449	261.841	301.634	252.615
FBgn0040294	POSH		DOWN	-1.19539	0.264282	4.52317	6.09192e-06	0.000205497	339.541	206.545	182.458	192.818	433.139	331.477	690.807
FBgn0010549	l(2)03659		DOWN	-1.24858	0.276061	4.52283	6.10182e-06	0.000205497	111.649	66.3119	58.7577	59.3287	137.038	123.638	224.819
FBgn0033802--FBgn0053182	CG17724	Kdm4B	DOWN	-1.14677	0.253561	4.52266	6.10662e-06	0.000205497	279.038	154.365	162.872	176.75	326.282	303.765	550.193
FBgn0033999	CG8093		UP	0.863037	0.191097	-4.51623	6.29489e-06	0.000211266	927.629	1245.79	1378.23	1006.12	672.14	545.712	717.785
FBgn0263600	DNApol-delta		DOWN	-1.39927	0.309882	4.51548	6.31749e-06	0.000211459	252.808	104.36	118.546	148.322	344.227	218.498	582.894
FBgn0004860	ph-d		DOWN	-1.18647	0.262793	4.51483	6.33664e-06	0.000211536	161.303	95.6631	75.2511	107.533	208.82	174.798	305.754
FBgn0010926	l(3)07882		DOWN	-0.934513	0.207015	4.51423	6.35479e-06	0.000211579	422.475	320.689	232.969	295.407	529.392	486.025	670.369
FBgn0250850	rig		DOWN	-1.40749	0.311849	4.51337	6.38054e-06	0.000211874	572.9	242.419	265.956	326.308	741.475	479.63	1381.61
FBgn0026181	Rok		DOWN	-1.09083	0.241744	4.51233	6.41183e-06	0.000212275	876.707	578.327	488.617	540.138	1126.49	865.465	1661.21
FBgn0044511	mRpS21		UP	0.673184	0.149204	-4.51185	6.42643e-06	0.000212275	705.873	897.928	812.3	905.998	503.29	585.148	530.573
FBgn0260780	wisp		DOWN	-1.74553	0.387035	4.51	6.48279e-06	0.000213575	785.377	148.93	250.493	378.22	1058.78	465.774	2410.06
FBgn0033936	CG17386		DOWN	-0.911697	0.202342	4.50571	6.61508e-06	0.000217362	303.394	248.941	174.211	194.054	416.009	353.86	433.287
FBgn0028540	CG9008		UP	0.777465	0.172579	-4.50499	6.63769e-06	0.000217536	1886.12	2456.8	2334.85	2411.46	1282.29	1646.73	1184.59
FBgn0036333	MICAL-like		DOWN	-1.26891	0.281764	4.50345	6.68591e-06	0.000218546	267.792	173.933	127.824	133.49	363.804	252.605	555.098
FBgn0260486	Ziz		DOWN	-1.14549	0.254483	4.50125	6.75537e-06	0.000220243	376.803	280.467	169.057	217.539	517.972	399.691	676.092
FBgn0262473	Tl		DOWN	-1.40179	0.311536	4.49962	6.80765e-06	0.000221128	475.026	251.116	212.352	231.135	532.655	439.128	1183.77
FBgn0004861	ph-p		DOWN	-0.977538	0.217265	4.4993	6.81777e-06	0.000221128	209.356	165.236	114.423	131.018	284.681	241.946	318.834
FBgn0037531	CG10445		DOWN	-1.74953	0.388987	4.49767	6.87035e-06	0.000221737	59.2463	18.4804	19.5859	19.7762	94.6217	36.2387	166.775
FBgn0037850	CG14695		UP	1.03828	0.230852	-4.49762	6.87188e-06	0.000221737	144.406	188.065	191.736	212.594	73.4134	117.243	83.3874
FBgn0267002	unc-104		DOWN	-1.11495	0.24795	4.49666	6.90292e-06	0.000222149	1090.22	840.313	554.59	572.275	1500.9	1120.2	1953.06
FBgn0036571	Strumpellin		DOWN	-0.974411	0.216722	4.49613	6.92002e-06	0.000222149	182.519	145.669	97.9295	114.949	232.476	230.222	273.87
FBgn0034140	Lst		UP	0.918952	0.204541	-4.49274	7.03113e-06	0.00022514	5304.03	8321.6	5722.18	7039.1	3171.46	4328.39	3241.48
FBgn0261786	mi		DOWN	-1.43648	0.320016	4.48876	7.16392e-06	0.000228808	485.79	170.672	216.476	301.587	613.41	436.996	1175.6
FBgn0262146	MtnE		UP	0.997702	0.222438	-4.4853	7.28099e-06	0.000231331	1512.79	1989.36	1593.67	2563.49	1041.65	1102.08	786.457
FBgn0024806	DIP2		DOWN	-1.06793	0.238128	4.48468	7.30239e-06	0.000231331	531.338	381.565	304.097	301.587	717.82	529.724	953.232
FBgn0085376	CG34347		DOWN	-1.06889	0.238355	4.48447	7.3095e-06	0.000231331	148.919	94.576	105.145	76.6329	206.373	163.074	247.71
FBgn0262647	Nup160		DOWN	-1.04727	0.23356	4.48392	7.32853e-06	0.000231331	454.357	290.25	286.573	278.103	548.969	478.564	843.684
FBgn0051368	CG31368		DOWN	-1.15666	0.25799	4.48334	7.34843e-06	0.000231331	251.631	177.194	129.885	134.726	285.497	295.239	487.244
FBgn0032382	Mal-B2		UP	0.918324	0.204837	-4.48319	7.3535e-06	0.000231331	11131.3	14563.6	13744.2	15933.5	6209.14	9727.95	6609.68
FBgn0039068	CG13827		UP	0.719798	0.160765	-4.47733	7.55832e-06	0.00023718	455.675	542.453	545.313	624.187	315.678	368.782	337.637
FBgn0053258	CG33258		UP	1.07355	0.239858	-4.47576	7.61401e-06	0.000238332	1719.22	2280.69	2576.06	2275.5	899.722	1487.92	795.45
FBgn0023023	CRMP		UP	0.633962	0.141736	-4.47283	7.71914e-06	0.000240829	1600.64	1979.57	1929.73	1956.61	1185.22	1387.73	1164.97
FBgn0011286	RyR		DOWN	-0.925589	0.20696	4.47231	7.73785e-06	0.000240829	740.741	514.189	533.974	446.201	1155.04	742.893	1052.15
FBgn0034249	RhoGAP54D		DOWN	-1.51367	0.338482	4.47194	7.75133e-06	0.000240829	154.526	53.2669	79.3745	70.4528	185.165	137.494	401.404
FBgn0260970	Ubr3		DOWN	-1.20202	0.268914	4.46992	7.82498e-06	0.000242296	1023.08	593.546	569.022	578.455	1272.5	956.062	2168.89
FBgn0011020	Sas-4		DOWN	-1.45789	0.326181	4.46958	7.83717e-06	0.000242296	190.994	64.1377	102.053	98.8811	273.261	158.811	448.82
FBgn0040985	CG6115		UP	0.787627	0.176261	-4.46853	7.87579e-06	0.000242352	9800.95	14113.6	11147.5	12288.5	6975.09	8185.68	6095.45
FBgn0003733	tor		DOWN	-1.8356	0.410788	4.46848	7.87761e-06	0.000242352	149.622	16.3062	45.3568	60.5647	190.875	91.6625	492.967
FBgn0000464	Lar		DOWN	-1.28948	0.288659	4.46713	7.92773e-06	0.000243298	374.581	213.068	168.026	217.539	531.839	324.016	792.998
FBgn0037371	Sym		DOWN	-1.17997	0.264269	4.46502	8.00616e-06	0.000244499	249.565	176.107	108.238	147.086	319.756	272.856	473.346
FBgn0037963	Cad87A		DOWN	-1.34062	0.300263	4.46482	8.01347e-06	0.000244499	254.066	133.711	135.04	121.129	296.916	244.078	593.522
FBgn0052437	CG32437		DOWN	-1.28273	0.287318	4.46451	8.0253e-06	0.000244499	75.232	29.3512	58.7577	32.1364	115.014	106.584	109.548
FBgn0039559	NSD		DOWN	-1.44002	0.322608	4.4637	8.05575e-06	0.000244833	950.52	342.43	428.828	568.567	1277.39	767.407	2318.5
FBgn0039777	Jon99Fii		DOWN	-0.746259	0.167307	4.46041	8.18036e-06	0.000248019	1145.68	706.602	859.718	970.271	1433.19	1444.22	1460.1
FBgn0039016	Dcr-1		DOWN	-1.1925	0.267439	4.45896	8.23576e-06	0.000248941	284.224	144.582	135.04	207.65	330.36	329.346	558.368
FBgn0026059	Mhcl		DOWN	-0.794713	0.178244	4.45858	8.25045e-06	0.000248941	1265.48	971.85	771.066	992.519	1604.49	1428.23	1824.71
FBgn0036262	CG6910		UP	0.995839	0.223458	-4.4565	8.33081e-06	0.000250764	34759.8	49150.2	39319.2	52723.4	17616	29366.1	20384.1
FBgn0010328	woc		DOWN	-1.11498	0.250869	4.44449	8.80999e-06	0.000263921	2110.23	1279.49	1073.1	1449.84	2552.34	2162.6	4144.03
FBgn0031545	CG3213		DOWN	-0.956792	0.215308	4.44383	8.83695e-06	0.000264099	623.01	385.914	535.005	312.712	852.411	813.239	838.779
FBgn0035300	CG1139		UP	0.860632	0.193776	-4.44137	8.93874e-06	0.000266506	253.195	329.385	344.3	316.42	143.564	184.391	201.111
FBgn0030263	CG2076		UP	0.773533	0.174194	-4.44065	8.96895e-06	0.000266773	10262.1	13409.1	12637	13116.6	7404.96	8859.29	6145.32
FBgn0033460	Sec24AB		DOWN	-0.841319	0.189512	4.43941	9.02072e-06	0.000267679	1176.94	937.063	746.326	799.701	1410.35	1331.24	1836.97
FBgn0013765	cnn		DOWN	-1.04945	0.23667	4.43424	9.23971e-06	0.00027353	553.196	405.481	336.053	296.643	745.554	558.502	976.94
FBgn0051469	CG31469		UP	0.781949	0.176467	-4.43115	9.3733e-06	0.000276832	306.157	420.7	380.379	369.568	232.476	240.881	192.936
FBgn0044510	mRpS5		UP	0.584574	0.131959	-4.42997	9.42451e-06	0.00027768	3643.33	4667.92	4306.84	4187.62	2925.12	3052.58	2719.9
FBgn0028686	Rpt3		UP	0.616175	0.139108	-4.42948	9.44624e-06	0.00027768	4448.02	4986.44	5434.57	5799.38	3233.45	3673.96	3560.31
FBgn0020633	Mcm7		DOWN	-1.33412	0.301381	4.42669	9.56883e-06	0.000280626	570.357	234.809	283.48	359.68	701.506	529.724	1312.94
FBgn0032194	CG4901		DOWN	-1.05848	0.23918	4.42544	9.62449e-06	0.000280949	303.481	207.632	157.718	201.47	385.828	322.951	545.288
FBgn0040383	CG5254		UP	0.801178	0.181039	-4.42544	9.62462e-06	0.000280949	2229.65	2956.86	2519.37	3099.92	1526.18	1897.2	1378.34
FBgn0027493	AdSS		UP	0.619812	0.14015	-4.42249	9.75695e-06	0.000284151	12790.6	15945.3	15428.5	15319.2	9220.72	11220.1	9609.99
FBgn0026259	eIF5B		DOWN	-0.936255	0.211729	4.42196	9.78111e-06	0.000284195	2012.36	1499.08	1066.92	1467.15	2440.59	2300.09	3300.34
FBgn0032821	CdGAPr		DOWN	-1.12505	0.254481	4.42097	9.82604e-06	0.000284842	629.191	448.964	325.745	351.028	795.312	638.44	1215.66
FBgn0039466	CG5521		DOWN	-1.03164	0.233384	4.42036	9.85366e-06	0.000284984	648.6	469.619	363.886	396.761	811.626	675.745	1173.96
FBgn0033788	CG13323		UP	0.819803	0.185552	-4.41818	9.95341e-06	0.000286946	4027.15	5139.72	4829.47	5604.09	2708.14	3495.97	2385.53
FBgn0037894	Ranbp9		DOWN	-1.01467	0.229704	4.41729	9.99438e-06	0.000286946	726.32	525.06	364.916	501.822	879.329	819.634	1267.16
FBgn0033789	CG13324		UP	0.941301	0.21311	-4.41697	1.00096e-05	0.000286946	708.725	822.92	923.63	1088.93	454.347	587.28	375.243
FBgn0264449	CG43867		DOWN	-1.18219	0.267653	4.41689	1.00129e-05	0.000286946	386.219	222.851	230.908	211.358	506.552	359.189	786.457
FBgn0020616	SA		DOWN	-1.1213	0.253908	4.41616	1.00468e-05	0.000287261	371.601	256.551	181.427	228.663	441.296	407.152	714.515
FBgn0003459	stwl		DOWN	-1.24154	0.281368	4.41252	1.02176e-05	0.000291482	254.754	155.452	113.392	152.03	306.705	262.198	538.748
FBgn0029114	Tollo		DOWN	-1.36349	0.309137	4.41063	1.03069e-05	0.00029319	125.156	78.2698	58.7577	50.6766	150.905	131.099	281.228
FBgn0040828	CG13306		UP	0.916118	0.207724	-4.41027	1.03242e-05	0.00029319	199.707	278.293	225.753	289.227	137.854	153.481	113.636
FBgn0012058	Cdc27		DOWN	-0.918514	0.208353	4.40845	1.04115e-05	0.000295001	820.984	604.417	494.802	562.386	978.03	903.835	1382.43
FBgn0031752	CG9044		DOWN	-0.99382	0.225652	4.40421	1.06168e-05	0.000300141	495.96	357.649	228.846	375.748	645.222	599.004	769.289
FBgn0038478	cal1		DOWN	-1.50842	0.342688	4.40173	1.07391e-05	0.000302539	381.838	152.191	138.132	210.122	521.235	276.053	993.291
FBgn0004828	His3.3B		UP	0.645529	0.146661	-4.40151	1.07499e-05	0.000302539	15739.2	20323	18274.7	19296.7	11132.7	13712.1	11696.3
FBgn0026616	alpha-Man-IIb		DOWN	-1.199	0.272534	4.39946	1.08521e-05	0.000304732	390.824	223.939	212.352	228.663	509.815	359.189	810.983
FBgn0053087	LRP1		DOWN	-0.991465	0.225388	4.39893	1.08786e-05	0.000304795	348.295	236.984	193.797	245.967	438.849	374.111	600.062
FBgn0039593	Sid		UP	1.17455	0.267103	-4.39736	1.09578e-05	0.000306329	131.744	180.455	139.163	243.495	92.9903	71.4115	62.9493
FBgn0000339	cni		UP	0.643419	0.146433	-4.39394	1.11314e-05	0.000310492	1058.06	1395.81	1214.33	1279.27	860.568	846.28	752.121
FBgn0033798	CG15870		UP	0.807961	0.183931	-4.39274	1.11933e-05	0.000311517	727.114	971.85	1004.04	825.658	499.211	613.926	448.003
FBgn0010590	Prosbeta1		UP	0.606971	0.138191	-4.39226	1.12178e-05	0.000311517	3711.59	4234.18	4448.06	4816.75	2770.95	3167.69	2831.9
FBgn0003391	shg		DOWN	-1.1492	0.26171	4.39114	1.12759e-05	0.000312036	640.596	429.397	301.004	396.761	772.472	666.152	1277.79
FBgn0051810--FBgn0051809	CG31810	CG31809	UP	0.911197	0.207517	-4.39094	1.12862e-05	0.000312036	300.08	430.484	449.445	310.24	202.295	224.893	183.125
FBgn0033945	CG12868		UP	0.91486	0.208442	-4.38903	1.13856e-05	0.000314092	541.067	739.215	707.154	702.056	297.732	473.235	327.009
FBgn0020622	Pi3K21B		DOWN	-1.22775	0.279964	4.38538	1.15781e-05	0.000318406	604.07	346.779	326.775	332.488	766.762	543.58	1308.04
FBgn0005617	msl-1		DOWN	-1.49752	0.341502	4.38511	1.15927e-05	0.000318406	480.591	220.677	131.947	283.047	648.485	394.362	1205.03
FBgn0035666	Jon65Aii		DOWN	-1.06204	0.242341	4.38242	1.17366e-05	0.000321655	382.358	155.452	254.617	301.587	546.522	484.959	551.011
FBgn0266801	CG45263		DOWN	-1.11869	0.255389	4.38034	1.18495e-05	0.000324041	156.312	88.0535	107.207	85.285	221.872	156.679	278.775
FBgn0262954	Rpb12		UP	0.745343	0.170208	-4.37901	1.19221e-05	0.000325318	817.585	1181.66	917.445	996.227	610.963	652.296	546.923
FBgn0032157	Etl1		DOWN	-1.07025	0.244434	4.3785	1.195e-05	0.000325373	438.086	310.905	239.154	260.799	532.655	462.576	822.428
FBgn0050035	Tret1-1		UP	0.763035	0.174292	-4.37792	1.19819e-05	0.000325534	19953.6	25979	24125.7	25835.2	14330.3	17362.6	12088.7
FBgn0033301	CG12780		UP	0.937507	0.214283	-4.37508	1.21388e-05	0.000329084	1129.7	1550.18	1460.7	1505.47	701.506	984.839	575.536
FBgn0054056	CG34056		UP	0.898955	0.205508	-4.37431	1.21819e-05	0.000329542	142.104	180.455	193.797	187.874	110.936	96.9918	82.5699
FBgn0003483	spn-E		DOWN	-1.48868	0.340429	4.37293	1.22588e-05	0.000330909	396.754	134.798	150.502	243.495	488.607	334.675	1028.44
FBgn0087007	bbg		DOWN	-0.944834	0.216089	4.37242	1.22875e-05	0.000330923	513.103	397.871	293.789	331.252	637.065	565.963	852.677
FBgn0035982	CG4461		UP	0.809413	0.185136	-4.37199	1.23121e-05	0.000330923	2968.31	3931.97	3633.7	3881.08	1903.04	2633.7	1826.35
FBgn0016975--FBgn0016976	stnB	stnA	DOWN	-1.07904	0.246859	4.37106	1.23643e-05	0.000331616	694.509	540.279	368.009	369.568	1004.95	690.667	1193.58
FBgn0039644	CG11897		DOWN	-1.23912	0.283512	4.37059	1.23913e-05	0.000331632	1494.39	694.644	736.018	1035.78	1802.71	1465.53	3231.67
FBgn0261954	east		DOWN	-1.47796	0.338282	4.36903	1.24799e-05	0.000333293	891.659	367.433	343.269	489.462	1101.2	670.416	2378.18
FBgn0013771	Cyp6a9		UP	0.672214	0.15389	-4.36816	1.253e-05	0.000333921	1436.21	1919.78	1751.39	1652.55	1115.07	1199.07	979.393
FBgn0259740	CG42394		UP	1.00884	0.231223	-4.36306	1.28258e-05	0.000341079	679.857	1069.69	900.952	802.173	445.375	547.844	313.111
FBgn0034067	CG8399		UP	0.600798	0.137809	-4.35966	1.30264e-05	0.000345218	4349.98	4903.82	5577.86	5311.15	3235.08	3717.66	3354.3
FBgn0262116	RNASEK		UP	0.738573	0.169417	-4.35949	1.30364e-05	0.000345218	3086.45	4421.16	3595.56	3647.48	2252.16	2584.67	2017.65
FBgn0027582	CG6230		DOWN	-0.727703	0.166944	4.35897	1.30676e-05	0.000345314	1267.92	995.766	863.842	971.507	1502.53	1430.36	1843.52
FBgn0027783	SMC2		DOWN	-1.66561	0.382443	4.35517	1.32964e-05	0.000349972	113.87	28.2641	39.1718	54.3846	139.485	81.0041	340.907
FBgn0265626--FBgn0265627	CG44434	CG44435	DOWN	-1.67572	0.384772	4.35512	1.32996e-05	0.000349972	57.9454	7.60956	30.9251	22.2483	96.2531	53.2922	137.344
FBgn0013720	pck		UP	0.624506	0.143468	-4.35293	1.34329e-05	0.000352739	1346.55	1536.04	1670.99	1715.59	973.951	1143.65	1039.07
FBgn0036433	CG9628		UP	0.817068	0.187919	-4.34798	1.37395e-05	0.000360039	2433.94	3380.82	3005.92	3020.82	1709.72	2093.32	1393.06
FBgn0038893	Archease		UP	0.645673	0.148562	-4.34614	1.38556e-05	0.000362324	705.181	895.754	807.146	891.166	557.942	578.753	500.324
FBgn0029134	Prosbeta5		UP	0.617081	0.14202	-4.34502	1.39263e-05	0.000363415	4237.97	4887.51	4811.95	5762.3	3188.59	3425.62	3351.85
FBgn0026432	Grip163		DOWN	-1.4918	0.343456	4.34349	1.40235e-05	0.000365085	80.0963	48.9186	23.7093	33.3724	106.857	78.8724	188.848
FBgn0263006	SERCA		DOWN	-0.622913	0.143426	4.3431	1.40484e-05	0.000365085	12259.1	10654.5	9615.65	8481.53	15047.3	14864.3	14891.2
FBgn0015351	CG14906		UP	0.927037	0.213506	-4.34198	1.41207e-05	0.000365862	190.908	286.989	204.106	270.687	118.277	121.506	143.884
FBgn0261563	wb		DOWN	-0.931207	0.214484	4.34162	1.41436e-05	0.000365862	117.587	78.2698	75.2511	82.813	146.011	144.955	178.22
FBgn0004373	fwd		DOWN	-1.11163	0.256061	4.34128	1.41658e-05	0.000365862	653.441	462.009	359.762	354.736	840.991	638.44	1264.71
FBgn0032949	Lamp1		UP	0.693468	0.159803	-4.33952	1.42793e-05	0.000368038	8248.15	11363.3	10441.4	8966.05	6166.73	6853.37	5698.14
FBgn0035986	CG4022		DOWN	-1.44779	0.333844	4.33674	1.44615e-05	0.000371968	229.303	122.84	80.4053	113.713	283.865	192.918	582.077
FBgn0032139	CG13116		UP	0.841622	0.194123	-4.33552	1.45417e-05	0.000373267	458.397	691.383	560.775	531.486	323.019	369.848	273.87
FBgn0052654	Sec16		DOWN	-0.984281	0.227087	4.33438	1.46172e-05	0.000374439	1366.42	1031.64	751.48	877.57	1666.48	1461.27	2410.06
FBgn0023081	gek		DOWN	-1.13199	0.261305	4.33205	1.47725e-05	0.000377648	375.516	275.031	165.965	226.191	462.504	414.613	708.793
FBgn0015270	Orc2		DOWN	-1.6892	0.390213	4.32892	1.49844e-05	0.000382285	169.541	28.2641	46.3877	98.8811	230.844	132.165	480.704
FBgn0038816	Lrrk		DOWN	-0.98769	0.228248	4.32726	1.50972e-05	0.000384383	276.607	213.068	150.502	174.278	382.565	292.041	447.185
FBgn0031981	CG7466		DOWN	-1.10374	0.255105	4.32662	1.51412e-05	0.000384722	252.842	170.672	148.441	138.434	350.753	241.946	466.806
FBgn0029834	CG5937		DOWN	-0.964196	0.222969	4.32435	1.52982e-05	0.000387718	164.262	133.711	88.652	101.353	222.687	197.181	241.987
FBgn0039338	XNP		DOWN	-1.09223	0.252599	4.32398	1.53241e-05	0.000387718	618.458	429.397	287.604	410.357	747.185	670.416	1165.79
FBgn0036124	CG7839		DOWN	-1.20236	0.278093	4.32358	1.53518e-05	0.000387718	443.454	306.557	198.952	244.731	580.782	426.337	903.363
FBgn0034631	TAF1C-like		DOWN	-1.1954	0.276613	4.32157	1.54921e-05	0.000389931	84.9379	57.6153	35.0485	51.9126	99.5159	115.111	150.424
FBgn0038889	Fancm		DOWN	-1.28894	0.298387	4.31969	1.56247e-05	0.000392243	136.749	78.2698	53.6035	85.285	177.008	138.56	287.768
FBgn0266580	Gp210		DOWN	-1.17212	0.271387	4.319	1.56737e-05	0.000392509	748.87	416.352	359.762	517.89	896.459	753.551	1549.21
FBgn0033128	Tsp42Eg		UP	0.814382	0.188594	-4.31817	1.57327e-05	0.000392509	1363.48	1874.13	1805	1587.04	952.743	1168.16	793.815
FBgn0038344	obe		DOWN	-1.0117	0.234309	4.31779	1.57602e-05	0.000392509	432.404	316.34	240.185	271.923	534.286	458.313	773.377
FBgn0039250	Mink		DOWN	-1.45473	0.336917	4.31778	1.57604e-05	0.000392509	130.962	77.1827	45.3568	56.8567	174.561	112.979	318.834
FBgn0023097	bon		DOWN	-1.115	0.258268	4.31722	1.58007e-05	0.000392683	741.542	481.577	387.595	462.269	942.139	709.852	1465.82
FBgn0051343	CG31343		DOWN	-0.611885	0.141745	4.31681	1.583e-05	0.000392683	4442.96	3586.28	3450.21	3434.88	4868.12	5984.71	5333.52
FBgn0039207	CG5789		DOWN	-0.920179	0.213217	4.31568	1.59111e-05	0.000393916	1220.83	809.875	749.419	905.998	1389.96	1362.15	2107.58
FBgn0003567	su(Hw)		DOWN	-1.29257	0.299603	4.31429	1.60116e-05	0.000395624	475.713	236.984	188.643	326.308	592.201	460.444	1049.7
FBgn0040099	lectin-28C		UP	0.986919	0.228782	-4.31379	1.60479e-05	0.000395744	2991.81	4810.33	3374.96	3951.54	2094.73	2324.6	1394.69
FBgn0035689	CG7376		DOWN	-1.43375	0.33247	4.31241	1.61486e-05	0.000397445	65.3987	40.222	29.8943	21.0122	86.4647	69.2798	145.519
FBgn0262880	CG43235		UP	1.0521	0.244023	-4.31147	1.6217e-05	0.000398348	339.477	480.489	392.749	529.014	234.923	255.802	143.884
FBgn0037040	CG12983		DOWN	-1.43461	0.33295	4.30878	1.64155e-05	0.000402436	42.9107	18.4804	21.6476	19.7762	69.3349	41.5679	86.6575
FBgn0023076	Clk		DOWN	-1.32918	0.308529	4.30812	1.64649e-05	0.000402859	130.274	70.6602	51.5419	77.8689	168.035	125.77	287.768
FBgn0040968--FBgn0259989	CG14933	CG42486	UP	0.955196	0.221748	-4.30757	1.65054e-05	0.000403066	3522.06	4990.79	4033.67	5136.88	2189.35	3014.21	1767.49
FBgn0040299	Myo28B1		DOWN	-0.824887	0.191559	4.30618	1.66094e-05	0.000404325	362.341	292.425	240.185	237.315	415.194	444.457	544.471
FBgn0028494	CG6424		DOWN	-0.751528	0.174529	4.30603	1.66214e-05	0.000404325	2806.16	2288.3	1853.45	2048.08	3368.86	3129.32	4148.93
FBgn0035933	CG13309		UP	0.780097	0.181245	-4.30411	1.6766e-05	0.000407055	3382.63	4167.87	4297.56	4474.37	2143.67	3023.8	2188.51
FBgn0004379	Klp67A		DOWN	-1.66982	0.3881	4.30255	1.68841e-05	0.000407777	196.896	36.9607	56.696	112.477	254.5	146.021	574.719
FBgn0035262	CG18171		DOWN	-0.997273	0.231803	4.30225	1.69075e-05	0.000407777	119.064	88.0535	68.0353	74.1609	170.482	132.165	181.49
FBgn0032620	CG12288		DOWN	-1.42161	0.330448	4.30207	1.69211e-05	0.000407777	126.237	59.7894	56.696	61.8007	146.827	115.111	317.199
FBgn0015600	toc		DOWN	-0.892902	0.207558	4.30194	1.69313e-05	0.000407777	1031.97	807.701	622.626	684.752	1327.97	1081.83	1666.93
FBgn0037465	CG1105		UP	0.584998	0.135998	-4.30153	1.69625e-05	0.000407777	965.791	1138.17	1182.37	1169.27	730.871	826.029	748.034
FBgn0028997	nmdyn-D7		DOWN	-0.972152	0.226021	4.30116	1.69907e-05	0.000407777	199.598	103.273	134.009	154.502	268.367	225.959	311.476
FBgn0038827	Fancd2		DOWN	-1.74006	0.404647	4.3002	1.70648e-05	0.000408772	81.8155	17.3933	19.5859	38.3164	112.567	47.963	255.067
FBgn0003301	rut		DOWN	-0.767585	0.17868	4.29586	1.74014e-05	0.000416041	724.79	541.366	512.326	532.722	916.852	766.341	1079.13
FBgn0034933	CG3735		DOWN	-0.966893	0.225304	4.2915	1.77467e-05	0.000423491	202.982	145.669	116.485	137.198	245.527	231.288	341.725
FBgn0033194	Vps13		DOWN	-0.922427	0.215096	4.28843	1.79938e-05	0.000427176	521.608	383.739	313.375	354.736	647.669	552.107	878.02
FBgn0014127	barr		DOWN	-1.16373	0.271372	4.28832	1.80032e-05	0.000427176	355.742	177.194	202.044	238.551	448.637	345.333	722.691
FBgn0029766	CG15784		UP	0.842509	0.19653	-4.28692	1.8117e-05	0.000429065	18604	25296.4	26391.5	20774.9	10569.1	15837.4	12755
FBgn0033916	Usp20-33		DOWN	-0.988517	0.230707	4.28474	1.82955e-05	0.000432156	513.324	297.86	326.775	372.04	673.772	512.671	896.823
FBgn0039398	CG14540		DOWN	-1.15438	0.269447	4.28426	1.83351e-05	0.000432156	194.59	115.231	155.656	67.9808	280.602	285.646	262.425
FBgn0036318	Wbp2		UP	0.777421	0.181468	-4.28407	1.83508e-05	0.000432156	5475.67	7068.2	7163.29	6701.67	4028.76	4718.49	3173.63
FBgn0034498	CG16868		DOWN	-1.15104	0.26883	4.28166	1.85504e-05	0.000435318	293.681	164.149	152.564	197.762	354.016	298.436	595.157
FBgn0052432	CG32432		DOWN	-1.20225	0.280793	4.28161	1.85544e-05	0.000435318	116.16	73.9215	54.6344	67.9808	203.11	107.65	189.665
FBgn0031692	TpnC25D		UP	0.781112	0.182494	-4.2802	1.86724e-05	0.000437268	758.876	996.853	958.679	948.023	581.597	629.914	438.192
FBgn0035144	Kah		UP	0.733114	0.171359	-4.27824	1.88374e-05	0.000440311	427.433	542.453	546.344	524.07	267.551	340.004	344.177
FBgn0034098	krimp		DOWN	-1.59399	0.372623	4.27776	1.88784e-05	0.00044045	288.091	55.4411	139.163	139.67	417.641	205.708	770.924
FBgn0036684	CG3764		DOWN	-0.941714	0.220221	4.27623	1.90087e-05	0.000442666	717.711	519.624	471.093	440.021	816.52	795.119	1263.89
FBgn0036454	CG17839		DOWN	-0.737732	0.172607	4.27407	1.9194e-05	0.000446153	1312.85	1134.91	867.965	912.179	1629.78	1512.43	1819.81
FBgn0016076	vri		UP	0.668034	0.15634	-4.27296	1.92892e-05	0.000446485	3321.32	4122.21	4589.29	3589.39	2540.92	2713.64	2372.45
FBgn0037166	CG11426		UP	0.793602	0.185731	-4.27285	1.92994e-05	0.000446485	944.598	1219.7	1162.78	1244.67	575.887	836.687	627.858
FBgn0263980	CG43729		DOWN	-1.04779	0.245231	4.27267	1.9315e-05	0.000446485	615.299	435.919	372.132	343.612	879.329	570.226	1090.58
FBgn0052638	CG32638		UP	0.627092	0.146924	-4.26815	1.97102e-05	0.000454468	919.83	1084.91	1154.54	1126.01	717.004	786.593	649.931
FBgn0019938	RpI1		DOWN	-1.03498	0.242504	4.26789	1.97327e-05	0.000454468	696.988	535.931	340.176	438.785	854.043	769.539	1243.45
FBgn0035476	CG12766		UP	0.833363	0.195298	-4.26714	1.97997e-05	0.000455175	210.818	268.509	241.216	310.24	150.09	132.165	162.687
FBgn0015396	jumu		DOWN	-1.44055	0.338251	4.25883	2.05499e-05	0.000471558	606.043	188.065	284.511	363.388	814.889	472.169	1513.24
FBgn0035857	CG8006		DOWN	-1.19166	0.279841	4.25837	2.05927e-05	0.000471678	53.6931	31.5253	28.8634	30.9004	92.9903	72.4774	65.4019
FBgn0037386	CG1208		UP	0.603243	0.141781	-4.25475	2.09286e-05	0.0004785	1688.15	2101.33	2108.06	1924.47	1310.02	1453.81	1231.19
FBgn0036702	CG6512		UP	0.565601	0.13296	-4.25392	2.10063e-05	0.000479401	7844.63	9313.02	10175.4	8702.78	6395.12	6468.6	6012.88
FBgn0039969	Fis1		UP	0.709099	0.166736	-4.25284	2.1108e-05	0.00048047	1305.57	1833.9	1461.73	1598.17	1013.92	1061.58	864.122
FBgn0011474	PR-Set7		DOWN	-1.28593	0.302501	4.25099	2.12827e-05	0.000482797	507.08	226.113	265.956	310.24	686.823	417.811	1135.54
FBgn0001108	DCTN1-p150		DOWN	-0.864786	0.203445	4.25071	2.13089e-05	0.000482797	1174.81	870.751	769.005	803.409	1395.67	1254.5	1955.52
FBgn0069973	CG40485		UP	1.04569	0.246064	-4.24969	2.14068e-05	0.000482934	2227.85	2995.99	2302.89	3895.92	1331.23	1769.3	1071.77
FBgn0038934	Gld2		DOWN	-1.34147	0.315663	4.24968	2.14075e-05	0.000482934	74.6748	36.9607	41.2335	34.6084	101.147	71.4115	162.687
FBgn0053558	mim		DOWN	-1.09759	0.25829	4.24944	2.14304e-05	0.000482934	768.858	485.925	427.797	479.574	938.06	740.761	1541.03
FBgn0051533	CG31533		DOWN	-1.11794	0.263244	4.24679	2.16855e-05	0.000487808	53.6301	31.5253	29.8943	34.6084	76.6762	71.4115	77.6647
FBgn0032796	CG10188		DOWN	-1.10016	0.259129	4.24561	2.18002e-05	0.000489509	488.466	278.293	266.987	338.668	609.331	478.564	958.955
FBgn0000581	E(Pc)		DOWN	-1.32911	0.313283	4.24252	2.21023e-05	0.000494859	796.728	377.217	352.546	485.754	982.924	664.021	1917.91
FBgn0034382	CG18609		UP	0.557855	0.131496	-4.24237	2.21172e-05	0.000494859	1386.73	1642.58	1680.26	1648.84	1146.88	1166.03	1035.8
FBgn0034844	CG9861		DOWN	-1.07482	0.253382	4.2419	2.21638e-05	0.000495018	159.36	92.4018	132.978	66.7448	227.582	220.63	215.826
FBgn0001149	GstD1		UP	0.688299	0.162371	-4.23906	2.24456e-05	0.000499534	19043.4	24681.1	21878.5	24401.4	13880.8	16756.1	12662.6
FBgn0001180	hb		DOWN	-1.68658	0.398242	4.23507	2.28479e-05	0.000507588	194.696	32.6124	69.0661	91.4651	241.449	120.44	613.142
FBgn0040942	CG12643		UP	0.883907	0.208768	-4.23391	2.29661e-05	0.000508072	379.123	569.63	478.308	446.201	288.759	289.909	201.928
FBgn0053519	Unc-89		DOWN	-0.876866	0.207128	4.23344	2.30141e-05	0.000508072	1546.71	1251.23	1106.09	836.782	2278.26	1673.37	2134.55
FBgn0022764	Sin3A		DOWN	-1.15401	0.272603	4.2333	2.30292e-05	0.000508072	1739.05	1066.43	856.626	1108.7	2190.98	1592.37	3619.18
FBgn0010905	Spn		DOWN	-1.12357	0.265415	4.23327	2.30316e-05	0.000508072	1064.37	601.155	605.101	688.46	1279.84	1012.55	2199.14
FBgn0038135	CG8773		DOWN	-0.619108	0.146284	4.23222	2.31397e-05	0.00050956	1068.71	837.052	795.806	877.57	1204.8	1270.49	1426.58
FBgn0033159	Dscam1		DOWN	-1.03145	0.243772	4.2312	2.32449e-05	0.000510981	177.111	133.711	81.4361	119.893	278.971	199.313	249.345
FBgn0266916	Cenp-C		DOWN	-1.63012	0.385327	4.23048	2.33188e-05	0.000511709	159.582	44.5703	52.5727	76.6329	187.612	102.321	493.784
FBgn0031184	CG14615		UP	0.693134	0.163896	-4.22911	2.34615e-05	0.000513941	1533.08	2120.89	1660.68	1939.31	1226.82	1207.6	1043.16
FBgn0260011	NimC4		UP	1.20308	0.284582	-4.22752	2.36283e-05	0.000516694	255.031	380.478	321.621	397.997	130.513	212.103	87.475
FBgn0032900	CG14401		UP	0.756222	0.178967	-4.22547	2.3844e-05	0.000520505	1605.9	2040.45	2015.29	2046.84	1159.93	1409.05	963.86
FBgn0001168	h		DOWN	-0.93617	0.221841	4.22001	2.44294e-05	0.000532357	1649.39	1283.84	906.106	1105	1635.49	2376.83	2589.1
FBgn0043362	bchs		DOWN	-0.901935	0.213755	4.21948	2.44863e-05	0.000532672	220.56	172.846	130.916	145.85	287.128	244.078	342.542
FBgn0037763	CG16904		UP	0.600871	0.14244	-4.21841	2.46028e-05	0.00053428	4840.7	6055.04	5811.86	5712.86	3656.8	4285.76	3521.89
FBgn0262517	Ltn1		DOWN	-1.13001	0.268073	4.2153	2.49447e-05	0.00054077	632.45	508.754	269.049	342.376	823.861	693.864	1156.8
FBgn0030054	Caf1-180		DOWN	-1.57618	0.37421	4.21201	2.53107e-05	0.000547634	622.605	158.714	240.185	330.016	739.844	413.547	1853.33
FBgn0036419	CG13482		UP	0.824314	0.195721	-4.21167	2.53486e-05	0.000547634	1412.55	1723.02	2160.63	1590.75	909.51	1193.74	897.641
FBgn0031869	CG18304		DOWN	-0.970804	0.230781	4.2066	2.59243e-05	0.000558392	158.536	102.186	93.8062	114.949	195.769	177.996	266.513
FBgn0263143	vret		DOWN	-1.34978	0.320879	4.2065	2.59355e-05	0.000558392	145.94	70.6602	58.7577	88.993	192.506	127.901	336.82
FBgn0023083	fray		DOWN	-0.850751	0.202387	4.20359	2.62718e-05	0.000564275	845.952	687.035	492.74	592.051	1071.84	927.284	1304.77
FBgn0028647	CG11902		DOWN	-1.19316	0.283861	4.20334	2.63009e-05	0.000564275	135.829	60.8765	79.3745	90.229	213.715	124.704	246.075
FBgn0025394	inc		DOWN	-0.850798	0.202428	4.20297	2.63436e-05	0.000564275	615.678	422.874	369.04	498.114	757.789	683.206	963.042
FBgn0030809	Ubr1		DOWN	-0.849608	0.202183	4.20217	2.64371e-05	0.000564382	1902.45	1467.56	1168.97	1349.73	2257.87	2065.6	3104.95
FBgn0015615	SMC3		DOWN	-1.35376	0.32216	4.20216	2.64385e-05	0.000564382	250.797	158.714	82.467	132.254	336.07	223.827	571.449
FBgn0033740	dgt5		DOWN	-1.37661	0.327736	4.20037	2.66483e-05	0.000566993	106.527	41.3091	60.8194	53.1486	132.144	99.1234	252.615
FBgn0034085	Ptp52F		DOWN	-0.903382	0.215073	4.20034	2.66512e-05	0.000566993	269.646	226.113	142.256	180.458	337.702	338.938	392.411
FBgn0037464	CG1988		DOWN	-1.4406	0.343211	4.1974	2.69995e-05	0.000573431	92.6201	60.8765	43.2952	22.2483	143.564	89.5309	196.206
FBgn0000121	Arr2		DOWN	-0.583162	0.13898	4.196	2.71665e-05	0.000576003	19272.7	14838.6	16305.8	14858.1	24398.5	24358.8	20876.3
FBgn0036896	wnd		DOWN	-0.95566	0.227986	4.19175	2.76814e-05	0.000585931	384.922	308.731	202.044	249.675	495.133	425.272	628.675
FBgn0086350	tef		DOWN	-1.49409	0.356696	4.18869	2.80574e-05	0.00059289	183.762	70.6602	76.282	90.229	244.711	123.638	497.054
FBgn0032683	kon		DOWN	-1.08835	0.259877	4.18793	2.81512e-05	0.000593871	71.9797	45.6574	42.2643	43.2605	99.5159	81.0041	120.176
FBgn0031376	Der-1		UP	0.573188	0.136889	-4.18726	2.82346e-05	0.000594632	1924.55	2372.01	2156.51	2404.05	1542.5	1635	1437.21
FBgn0037231	Vps24		UP	0.579352	0.138459	-4.18429	2.86065e-05	0.000601454	1462.98	1769.77	1724.59	1784.8	1165.64	1266.22	1066.87
FBgn0262976	lawc		UP	0.616958	0.147502	-4.18271	2.88052e-05	0.000603942	653.849	845.748	803.022	736.664	490.238	544.646	502.777
FBgn0264855	AP-2alpha		DOWN	-0.946824	0.226373	4.18259	2.8821e-05	0.000603942	1228.29	917.496	702	818.241	1500.9	1273.68	2157.44
FBgn0015541	sda		DOWN	-0.697666	0.166822	4.18211	2.88817e-05	0.000604205	807.329	707.689	584.485	533.958	1006.58	1049.86	961.407
FBgn0002873	mud		DOWN	-1.55783	0.372655	4.18035	2.91061e-05	0.000607887	189.16	54.354	91.7445	79.1049	230.029	127.901	551.828
FBgn0037762	eloF		UP	0.609191	0.145745	-4.17983	2.91723e-05	0.000608258	1741.92	2360.05	2045.18	1936.83	1344.28	1426.1	1339.1
FBgn0037765	CG9458		UP	0.614614	0.147193	-4.17557	2.97247e-05	0.000618747	952.742	1247.97	1106.09	1119.83	710.479	814.304	717.785
FBgn0037547	CG7910		UP	0.589486	0.141244	-4.17354	2.99908e-05	0.000623252	6293.23	8188.98	7635.41	6956.29	4610.36	5272.73	5095.62
FBgn0040600	CG13631		UP	0.624098	0.1497	-4.169	3.05936e-05	0.000634226	2182.69	2937.29	2574	2470.79	1701.56	1842.84	1569.64
FBgn0052251	Claspin		DOWN	-1.8336	0.439839	4.16881	3.06199e-05	0.000634226	38.0094	5.4354	8.2467	7.41609	36.7067	14.9218	155.329
FBgn0032848	nesd		DOWN	-1.18227	0.283691	4.16746	3.08017e-05	0.00063694	129.764	67.399	70.0969	84.049	171.298	125.77	259.972
FBgn0051864	Qtzl		UP	0.852169	0.204588	-4.16529	3.10963e-05	0.000641975	206.866	304.382	257.709	247.203	151.721	118.309	161.87
FBgn0013750	Arf51F		UP	0.52424	0.125888	-4.16432	3.12284e-05	0.000643643	1961.89	2392.66	2380.2	2191.45	1619.17	1629.67	1558.2
FBgn0013810	Dhc36C		DOWN	-1.4891	0.35772	4.16275	3.14434e-05	0.000647012	45.3854	9.78372	28.8634	19.7762	60.3621	55.4239	98.1028
FBgn0020251	sfl		DOWN	-0.901235	0.216699	4.15892	3.19758e-05	0.00065689	311.871	238.071	183.489	213.83	398.879	332.543	504.412
FBgn0016081	fry		DOWN	-0.839942	0.202131	4.15543	3.24678e-05	0.000665592	1011.71	832.703	708.185	588.343	1236.61	1137.26	1567.19
FBgn0037141	DNApol-eta		DOWN	-1.41128	0.339645	4.15516	3.25054e-05	0.000665592	244.051	85.8793	101.022	155.738	295.285	209.971	616.413
FBgn0002578	Kaz-m1		UP	0.903167	0.217381	-4.15477	3.25611e-05	0.000665647	840.421	1103.39	1052.48	1176.69	483.713	757.815	468.441
FBgn0027279	l(1)G0196		DOWN	-0.882352	0.212458	4.15307	3.28042e-05	0.000669526	1241.66	1014.25	720.555	819.477	1540.87	1346.16	2008.65
FBgn0033428	Updo		UP	0.541436	0.130422	-4.15142	3.30414e-05	0.000673272	1871.1	2158.94	2118.37	2400.34	1530.26	1507.1	1511.6
FBgn0063485--FBgn0264605	Lasp	CG43954	DOWN	-0.919818	0.221652	4.14984	3.32713e-05	0.000676857	618.136	444.616	385.533	415.301	748.001	639.506	1075.86
FBgn0026573	ADD1		DOWN	-1.24687	0.300692	4.14667	3.37351e-05	0.000685182	414.783	230.461	181.427	260.799	546.522	353.86	915.626
FBgn0259229	CG42329		UP	0.746883	0.180149	-4.14591	3.38466e-05	0.000686338	471.022	546.801	589.639	648.907	297.732	399.691	343.36
FBgn0020497	emb		DOWN	-1.1983	0.289093	4.14504	3.39762e-05	0.000687853	894.45	610.939	372.132	521.598	1107.73	849.477	1904.83
FBgn0037312	CG11999		UP	0.622143	0.150196	-4.1422	3.43995e-05	0.000693961	1277.11	1544.74	1408.12	1715.59	946.217	1063.71	984.298
FBgn0262512	Vha14-1		UP	0.661369	0.159668	-4.14215	3.44068e-05	0.000693961	4317.02	5473.45	5221.19	5269.13	3236.72	3837.04	2864.6
FBgn0262022	CG42833		UP	0.844959	0.204005	-4.14184	3.44524e-05	0.000693961	205.256	280.467	240.185	279.339	123.987	172.667	134.891
FBgn0263864	Dark		DOWN	-0.878506	0.212122	4.14152	3.45019e-05	0.000693961	208.89	161.975	120.608	148.322	247.974	251.539	322.922
FBgn0037973	CG18547		UP	0.666656	0.160993	-4.1409	3.45948e-05	0.000693961	1653.71	2060.02	1828.71	2235.95	1197.45	1422.9	1177.23
FBgn0015513	mbc		DOWN	-1.13899	0.275066	4.1408	3.46096e-05	0.000693961	625.011	460.922	249.463	386.872	797.759	656.56	1198.49
FBgn0035295	Cnb		DOWN	-1.35297	0.32678	4.1403	3.46848e-05	0.00069436	80.5489	48.9186	30.9251	39.5525	97.8845	82.07	183.943
FBgn0036614	Golgin104		DOWN	-1.13974	0.275448	4.13776	3.50719e-05	0.000700992	108.955	64.1377	48.4494	79.1049	136.223	124.704	201.111
FBgn0036576--FBgn0052152	CG5151	CG32152	DOWN	-0.934092	0.225894	4.13509	3.54813e-05	0.000706922	694.24	417.439	437.075	532.722	813.257	749.288	1215.66
FBgn0262508	CG43078		DOWN	-0.88056	0.21303	4.1335	3.57283e-05	0.000710715	1949.42	1600.18	1338.03	1074.1	2539.29	2089.05	3055.9
FBgn0020445	E23		DOWN	-1.29632	0.313732	4.13194	3.59713e-05	0.000714418	471.066	201.11	273.172	258.327	551.416	409.284	1133.09
FBgn0032633	Lrch		DOWN	-0.967433	0.234322	4.12864	3.64914e-05	0.00072213	331.791	232.635	225.753	191.582	441.296	327.214	572.266
FBgn0022960	vimar		DOWN	-1.25578	0.304176	4.12846	3.65196e-05	0.00072213	308.196	155.452	159.78	180.458	380.118	265.395	707.975
FBgn0011703	RnrL		DOWN	-1.38341	0.335096	4.12838	3.65322e-05	0.00072213	714.033	257.638	323.683	444.965	900.538	556.37	1801
FBgn0035336	CG9004		DOWN	-1.29294	0.31336	4.12603	3.69074e-05	0.000727888	200.367	125.014	62.8811	124.837	241.449	216.366	431.652
FBgn0067783	att-ORFA		UP	0.588967	0.142751	-4.12583	3.69395e-05	0.000727888	909.319	1100.13	1122.58	1067.92	717.82	784.461	663.011
FBgn0036740	Vps60		UP	0.683314	0.165676	-4.12439	3.71714e-05	0.00073131	2007.47	2538.33	2340	2593.16	1491.11	1769.3	1312.94
FBgn0053155	CG33155		UP	0.72371	0.175551	-4.12251	3.74759e-05	0.000735058	199.932	266.335	251.524	234.843	149.274	154.547	143.067
FBgn0259682	Jabba		DOWN	-1.06732	0.2589	4.12249	3.74791e-05	0.000735058	5029.34	2472.02	2414.22	4370.55	6748.32	5631.92	8539.03
FBgn0085455	CG34426		UP	0.828563	0.201089	-4.12037	3.78259e-05	0.000739804	187.716	242.419	249.463	236.079	114.199	159.877	124.264
FBgn0026083	tyf		DOWN	-1.16898	0.283712	4.12029	3.78389e-05	0.000739804	1682.57	840.313	913.322	1134.66	2107.78	1493.25	3606.1
FBgn0033289	CG2121		UP	0.916788	0.222533	-4.11978	3.79237e-05	0.000740309	637.904	820.746	672.106	1048.14	455.163	487.09	344.177
FBgn0039026	CG7029		DOWN	-0.825557	0.200508	4.11732	3.83304e-05	0.000745651	1688.51	1354.5	1045.27	1180.39	2130.62	1768.23	2652.05
FBgn0027655	htt		DOWN	-0.686863	0.166826	4.11723	3.83454e-05	0.000745651	685.604	542.453	498.925	517.89	786.339	781.263	986.751
FBgn0034975	enok		DOWN	-1.20925	0.293735	4.11681	3.84148e-05	0.000745651	339.737	223.939	149.471	192.818	458.426	298.436	715.333
FBgn0026313	X11L		DOWN	-1.00724	0.244672	4.11669	3.8435e-05	0.000745651	699.495	463.096	400.996	473.393	788.786	736.498	1334.2
FBgn0265413	CG44325		UP	0.939608	0.228314	-4.11542	3.86468e-05	0.000748054	2893.42	3972.19	3624.42	4004.69	1832.07	2556.96	1370.17
FBgn0016983	smid		DOWN	-0.936397	0.227544	4.11524	3.86783e-05	0.000748054	1423.47	1104.47	757.665	976.451	1672.19	1577.45	2452.57
FBgn0054034	CG34034		UP	0.918988	0.223346	-4.11464	3.87779e-05	0.000748054	947.085	1203.4	1234.94	1336.13	677.035	788.724	442.28
FBgn0036101	NijA		UP	0.769687	0.187066	-4.11453	3.87972e-05	0.000748054	437.03	593.546	521.604	552.498	328.729	366.65	259.155
FBgn0035941	CG13313		UP	0.747644	0.181739	-4.11382	3.89161e-05	0.000748946	475.658	625.071	544.282	634.075	312.415	413.547	324.557
FBgn0052850	CG32850		UP	0.70176	0.170599	-4.1135	3.89713e-05	0.000748946	652.995	927.279	736.018	779.925	473.924	544.646	456.178
FBgn0037071	CG7632		UP	0.616559	0.149902	-4.11307	3.90433e-05	0.000748946	742.138	920.757	861.78	927.011	575.072	529.724	638.486
FBgn0030018	slpr		DOWN	-1.11575	0.271283	4.11284	3.90822e-05	0.000748946	846.29	537.018	456.661	514.182	995.975	801.514	1772.39
FBgn0033889	CG6701		DOWN	-0.949999	0.231254	4.10803	3.99048e-05	0.000763544	721.222	600.068	386.564	440.021	867.094	822.831	1210.75
FBgn0085195	CG34166		UP	1.02372	0.249232	-4.10748	4.00002e-05	0.000764205	20283.4	27547.7	21609.4	34178.3	12989.3	16401.2	8974.77
FBgn0004598	Fur2		DOWN	-0.930244	0.226496	4.10711	4.00648e-05	0.000764275	1486.53	905.538	906.106	1163.09	1770.08	1568.92	2605.45
FBgn0017578	Max		UP	0.598094	0.145666	-4.10592	4.02709e-05	0.000767042	1072.05	1428.42	1225.67	1237.25	889.934	844.148	806.896
FBgn0038607	hmw		DOWN	-1.16248	0.283399	4.10192	4.09743e-05	0.000779257	84.881	53.2669	63.9119	28.4283	125.618	112.979	125.081
FBgn0037344	CG2926		DOWN	-1.21855	0.297144	4.10089	4.11572e-05	0.000780681	818.711	434.832	404.088	514.182	991.081	709.852	1858.23
FBgn0037976	Tk		UP	0.683238	0.166611	-4.10079	4.11736e-05	0.000780681	765.875	908.799	923.63	1018.48	640.328	608.597	495.419
FBgn0034734	CG4554		DOWN	-1.28845	0.314488	4.09699	4.18551e-05	0.000792405	248.201	159.801	77.3128	150.794	339.333	238.749	523.215
FBgn0030309	CG1572		UP	0.837355	0.204531	-4.09403	4.23945e-05	0.00080141	1781.37	2238.3	2320.41	2376.86	1311.65	1518.83	922.166
FBgn0040271	Sulf1		DOWN	-0.975312	0.238252	4.09362	4.24699e-05	0.000801627	311.788	239.158	179.366	189.11	402.142	319.753	541.2
FBgn0003598	Su(var)3-7		DOWN	-1.32482	0.323694	4.09281	4.26176e-05	0.000803207	731.051	329.385	316.467	459.797	967.425	556.37	1756.86
FBgn0031637	mxt		UP	0.581267	0.14206	-4.09169	4.28236e-05	0.000805879	5911.09	6945.36	7701.38	6701.67	4395.02	5138.43	4584.67
FBgn0029804	CG3097		UP	0.576652	0.140947	-4.09127	4.29018e-05	0.000806143	992.035	1129.48	1213.3	1234.78	795.312	845.214	734.136
FBgn0033834	CG4744		DOWN	-1.31338	0.321194	4.08906	4.33118e-05	0.00081263	30.6144	13.045	17.5242	16.0682	43.2323	44.7654	49.0514
FBgn0000246	c(3)G		DOWN	-1.51223	0.369925	4.08795	4.35211e-05	0.000815338	90.6908	38.0478	29.8943	44.4965	104.41	71.4115	255.885
FBgn0039993	CG17691		UP	0.533357	0.130482	-4.0876	4.35863e-05	0.000815343	2390.43	2968.82	2681.21	2860.14	1943.01	2044.29	1845.15
FBgn0033557	CG12325		DOWN	-1.04525	0.255771	4.08667	4.37617e-05	0.000817406	281.379	208.719	123.7	192.818	338.517	328.28	496.237
FBgn0013272	Gp150		DOWN	-0.876899	0.214619	4.08584	4.39172e-05	0.00081867	6398.3	5563.68	3267.75	4355.71	7784.27	8047.12	9371.27
FBgn0037934	CG6830		DOWN	-1.07638	0.263458	4.08561	4.39619e-05	0.00081867	421.682	347.866	159.78	263.271	607.7	510.539	640.938
FBgn0051635	CG31635		DOWN	-1.10203	0.269756	4.08527	4.40251e-05	0.00081867	828.165	531.582	436.044	520.362	1047.36	750.354	1683.28
FBgn0030600	hiw		DOWN	-0.617852	0.15126	4.08469	4.41354e-05	0.000819508	630.089	460.922	545.313	473.393	771.656	735.432	793.815
FBgn0026147	CG16833		DOWN	-0.947331	0.232004	4.08326	4.44079e-05	0.000823351	817.746	598.981	505.11	515.418	1071.02	784.461	1431.48
FBgn0035176	CG13905		UP	0.874218	0.214222	-4.08089	4.48639e-05	0.000830578	1308.68	1773.03	1944.16	1432.54	716.188	1124.46	861.67
FBgn0039560	BOD1		DOWN	-0.971691	0.238336	4.07698	4.56237e-05	0.000843399	556.612	373.956	286.573	426.425	700.69	584.082	967.948
FBgn0051773	CG31773		DOWN	-0.899424	0.220783	4.07379	4.62542e-05	0.000853799	102.195	71.7473	73.1894	63.0367	140.301	119.374	145.519
FBgn0051997	CG31997		UP	0.821241	0.201623	-4.07315	4.63814e-05	0.000854889	939.203	1315.37	1271.02	1053.08	685.192	789.79	520.762
FBgn0026575	hang		DOWN	-1.40121	0.3441	4.07212	4.6588e-05	0.000857437	737.393	297.86	318.529	417.773	826.309	558.502	2005.38
FBgn0026263	bip1		DOWN	-1.20541	0.2962	4.06958	4.7098e-05	0.000865554	228.457	126.101	96.8987	158.21	283.865	221.695	483.974
FBgn0000228	Bsg25D		DOWN	-1.13891	0.279954	4.06821	4.73763e-05	0.000869396	440.065	310.905	175.242	284.283	542.443	462.576	864.94
FBgn0052686	CG32686		DOWN	-1.44612	0.35554	4.06738	4.75451e-05	0.000871221	52.1832	16.3062	38.141	14.8322	91.3589	54.358	98.1028
FBgn0265101	Sgt1		UP	0.530991	0.130696	-4.06278	4.84914e-05	0.000886174	1209.49	1447.99	1366.89	1488.16	979.661	1024.28	949.962
FBgn0040372	G9a		DOWN	-1.45323	0.357718	4.06251	4.85475e-05	0.000886174	336.472	114.143	154.626	176.75	412.746	230.222	930.342
FBgn0035001	Slik		DOWN	-1.00841	0.248274	4.0617	4.87165e-05	0.000886174	1244.69	869.664	705.093	799.701	1487.03	1223.59	2383.08
FBgn0036522	CG7372		DOWN	-1.55526	0.382969	4.06107	4.88488e-05	0.000886174	221.955	53.2669	78.3436	126.073	271.63	149.218	653.201
FBgn0032596	Prosbeta4		UP	0.518072	0.127576	-4.06088	4.88871e-05	0.000886174	2650.39	2959.03	3106.94	3327.35	2101.25	2188.18	2219.58
FBgn0038679	CG6040		DOWN	-0.815576	0.200885	4.05992	4.90902e-05	0.000886174	379.097	325.037	227.815	254.619	438.849	476.432	551.828
FBgn0039379	CG5886		DOWN	-0.940671	0.231713	4.05964	4.91494e-05	0.000886174	290.139	195.674	183.489	197.762	351.569	300.568	511.77
FBgn0035411	Girdin		DOWN	-1.45592	0.358635	4.05962	4.91518e-05	0.000886174	236.904	100.011	86.5903	126.073	279.787	168.403	660.559
FBgn0032597	CG17904		UP	0.645638	0.159049	-4.05937	4.92045e-05	0.000886174	1246.33	1583.88	1411.22	1593.22	980.477	1067.98	841.231
FBgn0052104	CG32104		DOWN	-1.1194	0.275779	4.05905	4.92732e-05	0.000886174	107.346	57.6153	56.696	76.6329	148.458	107.65	197.023
FBgn0036745	CG7484		UP	0.630444	0.155321	-4.05898	4.92881e-05	0.000886174	649.073	846.836	724.679	807.117	504.105	545.712	465.988
FBgn0039183	Dis3		DOWN	-0.919532	0.226548	4.05888	4.93086e-05	0.000886174	405.45	304.382	230.908	280.575	450.269	470.037	696.53
FBgn0038532	CG14322		DOWN	-1.17092	0.288497	4.05869	4.93496e-05	0.000886174	178.016	110.882	95.8679	97.6451	204.742	177.996	380.966
FBgn0031717	Oscillin		UP	0.706344	0.174061	-4.05803	4.94874e-05	0.00088699	599.453	737.04	680.353	829.366	464.952	496.683	388.324
FBgn0036713	Mip		UP	0.712169	0.175506	-4.0578	4.95363e-05	0.00088699	232.947	286.989	302.035	285.519	190.059	176.93	156.147
FBgn0038359	CG5614		DOWN	-0.984539	0.24281	4.05478	5.01823e-05	0.000897277	180.169	125.014	139.163	84.049	290.391	211.037	231.359
FBgn0014009	Rab2		UP	0.510505	0.125946	-4.05335	5.04901e-05	0.000901497	3112.01	3848.26	3470.83	3684.56	2487.08	2659.28	2522.06
FBgn0003048	pcx		DOWN	-1.20066	0.296337	4.05166	5.08559e-05	0.000905451	387.391	219.59	178.335	249.675	501.658	334.675	840.414
FBgn0027529	tapas		DOWN	-0.605014	0.149359	4.05072	5.10595e-05	0.000907517	1322.83	1126.22	936	1062.97	1527.81	1561.46	1722.52
FBgn0264495	gpp		DOWN	-1.22319	0.301987	4.05046	5.11165e-05	0.000907517	467.361	265.248	247.401	254.619	544.891	407.152	1084.85
FBgn0032369	CG6614		DOWN	-1.76691	0.4363	4.04977	5.12683e-05	0.000908925	12.788	1.08708	2.06167	4.94406	30.1811	10.6584	27.7958
FBgn0034797	nahoda		DOWN	-0.790716	0.19537	4.04727	5.18185e-05	0.000917384	727.641	621.81	445.322	503.058	874.435	838.819	1082.4
FBgn0050489--FBgn0053503	Cyp12d1-p	Cyp12d1-d	UP	0.861343	0.212944	-4.04492	5.23411e-05	0.000925332	422.277	607.678	506.141	541.374	247.974	376.243	254.25
FBgn0052280	CG32280		UP	0.870232	0.215214	-4.04357	5.26432e-05	0.000929364	1160.52	1552.35	1598.83	1411.53	789.602	1018.95	591.887
FBgn0061200	Nup153		DOWN	-1.14076	0.282194	4.04247	5.28909e-05	0.000932425	1025.63	675.077	488.617	626.659	1191.74	974.181	2197.5
FBgn0034539	CG11159		UP	1.42147	0.351776	-4.04085	5.32584e-05	0.000937587	27.2791	41.3091	32.9868	51.9126	11.4199	17.0535	8.99276
FBgn0034706	CG11275		UP	0.608125	0.150537	-4.03969	5.35213e-05	0.000940896	1590.26	2044.8	1877.15	1867.62	1223.56	1399.45	1129
FBgn0002887	mus201		DOWN	-1.34711	0.333574	4.03841	5.38151e-05	0.000944738	93.2309	46.7445	40.2027	50.6766	132.144	74.609	215.009
FBgn0037468	CG1943		UP	0.625271	0.154923	-4.03602	5.43655e-05	0.000953067	4355.68	4958.17	5034.61	5950.17	3363.97	3098.41	3728.72
FBgn0034920	CG5597		UP	0.80165	0.19868	-4.03488	5.46304e-05	0.000956374	4298.88	5813.71	5473.75	5283.96	2965.09	3854.09	2402.7
FBgn0024179	wit		DOWN	-0.644353	0.159811	4.03198	5.53093e-05	0.000965567	329.056	259.812	252.555	250.911	437.218	387.967	385.871
FBgn0019990	Gcn2		DOWN	-1.00565	0.249536	4.03007	5.57594e-05	0.000972072	412.794	340.256	208.229	239.787	517.157	451.918	719.421
FBgn0031990	PAPLA1		DOWN	-1.04826	0.260168	4.02914	5.59811e-05	0.000974584	852.945	732.692	382.441	469.685	1100.39	969.918	1462.55
FBgn0051361	dpr17		DOWN	-0.900394	0.223557	4.02758	5.63534e-05	0.000979707	162.004	100.011	135.04	93.9371	216.977	186.523	239.534
FBgn0263121--FBgn0050382	Prosα1	CG30382	UP	0.542533	0.13478	-4.02533	5.68952e-05	0.000986584	6665.85	7451.94	7612.73	8736.15	5310.24	5580.76	5303.27
FBgn0031756	CG13992		DOWN	-1.77684	0.441419	4.02529	5.69062e-05	0.000986584	9.03202	2.17416	0	2.47203	14.6827	12.7901	22.0731
FBgn0013770	Cp1		UP	0.714146	0.177521	-4.02289	5.74892e-05	0.000995317	33709.5	44768.1	37113.2	44788.2	23453.9	29937.4	22195.8
FBgn0266696	CG45186		DOWN	-0.640443	0.159289	4.02064	5.80408e-05	0.00100315	3594.09	2965.56	2484.32	2900.93	4126.65	4103.5	4983.62
FBgn0001220	Hsc70-5		UP	0.531647	0.132238	-4.02039	5.81014e-05	0.00100315	14608.4	17346.5	17406.7	17235	11250.2	13106.7	11305.5
FBgn0004876	cdi		DOWN	-0.885104	0.220571	4.01279	6.0005e-05	0.00103317	1251.33	944.673	815.392	804.645	1512.32	1269.42	2161.53
FBgn0032876	Cen		DOWN	-1.31094	0.326723	4.0124	6.01043e-05	0.00103346	365.632	219.59	129.885	206.414	422.535	325.082	890.283
FBgn0034542	Fem-1		UP	0.617454	0.153944	-4.0109	6.04869e-05	0.0010372	2309.1	2869.89	3071.89	2489.33	1668.12	1949.43	1805.91
FBgn0034708	Vps35		DOWN	-0.808912	0.201704	4.01039	6.06176e-05	0.00103802	923.011	821.833	531.912	618.007	1102.83	1152.18	1311.31
FBgn0000416	Sap-r		DOWN	-0.90654	0.226138	4.00879	6.10318e-05	0.00104307	9965.38	8683.6	4649.08	6841.34	12556.1	13511.7	13550.4
FBgn0032704	Jwa		UP	0.552372	0.137796	-4.00861	6.10784e-05	0.00104307	2961.99	3816.74	3487.32	3302.63	2350.04	2547.37	2267.81
FBgn0010894	sinu		UP	0.603182	0.150611	-4.00489	6.20459e-05	0.00105815	666.857	890.319	793.745	740.373	532.655	537.185	506.864
FBgn0051739	AspRS-m		DOWN	-0.879231	0.219654	4.0028	6.25967e-05	0.0010661	753.803	577.24	446.353	526.542	870.357	819.634	1282.69
FBgn0034614	CG9752		DOWN	-1.12525	0.281159	4.00219	6.27593e-05	0.0010672	196.653	96.7501	115.454	134.726	264.288	181.193	387.506
FBgn0015903	apt		DOWN	-1.23283	0.308063	4.00187	6.28437e-05	0.0010672	437.205	207.632	213.383	289.227	553.048	366.65	993.291
FBgn0032020	CG7787		UP	0.589577	0.147335	-4.0016	6.29167e-05	0.0010672	573.24	713.125	643.242	719.36	437.218	481.761	444.733
FBgn0259731--FBgn0259730--FBgn0259733--FBgn0259732	tal-2A	tal-3A,tal-AA,tal-1A	UP	0.710089	0.177504	-4.00042	6.32301e-05	0.00107107	584.1	785.959	682.414	723.068	419.272	513.737	380.148
FBgn0034246	Dcr-2		DOWN	-1.00225	0.250602	3.99935	6.35169e-05	0.00107388	560.834	430.484	251.524	390.581	677.85	638.44	976.123
FBgn0259209	Mlp60A		UP	0.704462	0.176152	-3.99916	6.35667e-05	0.00107388	5133.08	6058.3	6977.74	6198.61	4078.52	4355.04	3130.3
FBgn0037801	CG3999		UP	1.14039	0.28536	-3.99632	6.43356e-05	0.0010854	749.877	1047.95	958.679	1185.34	285.497	676.811	344.995
FBgn0036931	CG14183		DOWN	-1.0916	0.273397	3.99274	6.53137e-05	0.00110043	63.8096	43.4832	38.141	33.3724	80.7547	76.7407	110.366
FBgn0035237	CG13917		DOWN	-0.948074	0.237522	3.99152	6.56506e-05	0.00110445	1052.56	762.043	589.639	728.012	1269.24	1061.58	1904.83
FBgn0033379	Mys45A		DOWN	-0.953178	0.238817	3.99124	6.57282e-05	0.00110445	486.204	400.046	227.815	330.016	583.229	590.477	785.64
FBgn0034073	CG8414		DOWN	-1.38817	0.347873	3.99045	6.59479e-05	0.00110665	147.378	77.1827	53.6035	76.6329	177.008	117.243	382.601
FBgn0015544	spag		DOWN	-1.09049	0.273304	3.99004	6.60624e-05	0.00110679	189.488	134.798	81.4361	126.073	234.107	205.708	354.805
FBgn0033569	CG12942		DOWN	-1.25031	0.313379	3.98979	6.61324e-05	0.00110679	137.668	56.5282	70.0969	93.9371	173.745	130.033	301.666
FBgn0033593	Listericin		UP	0.882849	0.221353	-3.98841	6.65167e-05	0.00111174	1542.91	1998.05	2311.14	1782.33	1010.66	1355.75	799.538
FBgn0025639	Hmt4-20		DOWN	-1.18798	0.298016	3.98629	6.71144e-05	0.00111994	1006.73	496.796	533.974	661.268	1266.79	839.885	2241.65
FBgn0000261	Cat		UP	0.606621	0.152186	-3.98604	6.71854e-05	0.00111994	21680.7	27833.6	24481.4	26606.4	15978.8	19427.1	15756.9
FBgn0038198	Npc2b		UP	0.672008	0.168704	-3.98336	6.79477e-05	0.00113114	1444.21	1790.42	1783.35	1786.04	1168.9	1233.18	903.363
FBgn0037387	CG1213		UP	0.660151	0.165753	-3.98275	6.81236e-05	0.00113257	13999.9	17094.3	16270.7	18416.6	11240.4	12033.4	8943.71
FBgn0265988	mv		DOWN	-0.889942	0.223484	3.98212	6.83031e-05	0.00113405	671.51	547.888	322.652	501.822	906.248	786.593	963.86
FBgn0021818	cnk		DOWN	-1.06503	0.267477	3.98177	6.84029e-05	0.0011342	568.229	333.734	311.313	397.997	688.455	538.251	1139.63
FBgn0051665	wry		DOWN	-0.963128	0.241924	3.98111	6.85939e-05	0.00113587	235.555	191.326	135.04	134.726	279.787	268.593	403.857
FBgn0000317	ck		DOWN	-1.084	0.272347	3.98021	6.88542e-05	0.00113868	419.049	293.512	166.996	299.115	554.679	438.062	761.932
FBgn0033519	CG11825		UP	0.976783	0.245461	-3.97938	6.90951e-05	0.00113982	197.733	272.857	194.828	334.96	106.857	142.823	134.074
FBgn0037101	CG7634		DOWN	-1.02104	0.256585	3.97935	6.91048e-05	0.00113982	113.804	94.576	68.0353	51.9126	177.008	144.955	146.337
FBgn0000212	brm		DOWN	-0.903519	0.227073	3.97899	6.9209e-05	0.00114004	1089.56	796.83	629.842	782.397	1360.59	1088.23	1879.49
FBgn0037819	CG14688		UP	0.821765	0.206602	-3.97753	6.96357e-05	0.00114557	1642.81	2008.92	2131.77	2231.01	958.453	1511.37	1015.36
FBgn0034976	CG4049		DOWN	-1.33743	0.336363	3.97615	7.00388e-05	0.00114979	180.891	102.186	63.9119	101.353	216.977	154.547	446.368
FBgn0027503	CG11970		DOWN	-1.03105	0.259317	3.97603	7.00757e-05	0.00114979	322.543	194.587	170.088	241.023	403.774	320.819	604.967
FBgn0051121	CG31121		UP	0.642459	0.161655	-3.97426	7.05985e-05	0.00115686	444.484	556.585	577.269	500.586	333.623	378.374	320.469
FBgn0002789	Mp20		UP	0.734835	0.184945	-3.97326	7.08966e-05	0.00116023	6694.91	7686.74	9203.31	8425.91	4841.21	5941.01	4071.27
FBgn0028527	CG18507		UP	0.652851	0.164423	-3.97057	7.17018e-05	0.00116978	2358.92	2930.77	3006.95	2767.44	1726.03	2130.62	1591.72
FBgn0010389	htl		DOWN	-0.833513	0.20993	3.97043	7.17427e-05	0.00116978	207.851	177.194	130.916	129.781	247.158	257.934	304.119
FBgn0261560	Thor		UP	0.536144	0.135036	-3.97037	7.176e-05	0.00116978	8388.91	10643.6	9136.31	10118	6688.78	7211.5	6535.28
FBgn0036939	CG7365		UP	0.872266	0.21976	-3.96918	7.21205e-05	0.00117413	309.561	347.866	509.234	360.916	182.718	244.078	212.556
FBgn0030026	sni		UP	0.674624	0.170044	-3.96735	7.26768e-05	0.00118166	1321.83	1607.79	1576.15	1725.48	950.296	1191.61	879.655
FBgn0040011	Slmap		DOWN	-1.21546	0.306419	3.96664	7.28917e-05	0.00118362	538.342	359.824	220.599	304.06	673.772	470.037	1201.76
FBgn0030481	CG1662		UP	0.575435	0.145087	-3.96613	7.30488e-05	0.00118464	2182.68	2566.6	2453.39	2851.48	1695.85	1896.14	1632.59
FBgn0050197	CG30197		UP	0.82528	0.208272	-3.96252	7.41637e-05	0.00120087	2368.54	3193.84	2660.59	3343.42	1628.15	2083.72	1301.5
FBgn0032167	CG5853		DOWN	-0.690509	0.174275	3.96218	7.42693e-05	0.00120087	626.134	464.183	460.784	494.406	793.68	888.914	654.836
FBgn0040759	CG13177		UP	1.17798	0.297322	-3.96196	7.43366e-05	0.00120087	190.818	281.554	301.004	238.551	82.3861	169.469	71.9421
FBgn0032230	lft		UP	0.805033	0.203283	-3.96017	7.48966e-05	0.00120836	375.69	534.844	459.753	454.853	268.367	322.951	213.374
FBgn0042134	Capr		DOWN	-1.20842	0.305188	3.95958	7.5081e-05	0.00120978	2571.23	1500.17	1100.93	1643.9	2984.66	2251.06	5946.66
FBgn0036921	RhoGDI		UP	0.569507	0.143854	-3.95891	7.52911e-05	0.00121161	2731.61	3514.53	3308.99	3009.69	2194.24	2346.99	2015.19
FBgn0029506	Tsp42Ee		UP	0.646692	0.163481	-3.95576	7.62902e-05	0.00122611	5956.78	7718.27	7417.9	6809.2	4377.07	5363.32	4054.92
FBgn0261385	scra		DOWN	-1.40984	0.356673	3.95275	7.72567e-05	0.00124006	720.081	173.933	341.207	468.449	905.432	593.675	1837.79
FBgn0030189	CG2909		UP	0.732095	0.185247	-3.95198	7.75062e-05	0.00124248	332.463	446.79	380.379	428.897	268.367	264.329	206.016
FBgn0260749	Utx		DOWN	-1.06286	0.269117	3.94944	7.83348e-05	0.00125339	277.827	197.849	144.317	168.098	373.593	255.802	527.303
FBgn0032624	CG6304		DOWN	-1.01045	0.255857	3.94928	7.83869e-05	0.00125339	104.457	75.0085	78.3436	44.4965	157.431	130.033	141.432
FBgn0031950	Herp		UP	0.515067	0.130464	-3.94798	7.88144e-05	0.00125862	2936.61	3618.89	3318.27	3462.08	2345.15	2577.21	2298.06
FBgn0000394	cv		UP	0.798657	0.202329	-3.94731	7.90339e-05	0.00126053	867.691	1182.74	1114.34	1045.67	614.225	768.473	480.704
FBgn0002791	mr		DOWN	-0.996318	0.252869	3.94005	8.14635e-05	0.00129605	209.133	142.408	115.454	143.378	296.101	196.115	361.345
FBgn0002901	mus304		DOWN	-1.35654	0.344318	3.93978	8.15561e-05	0.00129605	96.9679	39.1349	38.141	63.0367	128.066	82.07	231.359
FBgn0038658	CG14292		UP	0.789365	0.200364	-3.93966	8.15988e-05	0.00129605	13688.3	16774.7	17048	18787.4	7990.64	12588.7	8940.43
FBgn0010228	HmgZ		UP	0.754669	0.191568	-3.93943	8.16741e-05	0.00129605	4357.67	6275.71	4957.3	5344.53	3301.16	3713.4	2553.94
FBgn0010488	NAT1		DOWN	-1.10478	0.280478	3.9389	8.18554e-05	0.00129668	3520.15	2414.41	1575.12	2284.15	3869.7	3585.5	7392.05
FBgn0039463	CG18472		DOWN	-1.39657	0.354579	3.93867	8.1935e-05	0.00129668	29.5551	20.6545	11.3392	8.6521	48.9423	36.2387	51.504
FBgn0035151	CG17129		DOWN	-1.28994	0.327539	3.93828	8.20688e-05	0.00129668	67.3982	31.5253	34.0176	38.3164	81.5704	66.0823	152.877
FBgn0020887	Su(z)12		DOWN	-0.9587	0.243458	3.93784	8.22187e-05	0.00129668	777.797	457.661	497.894	569.803	921.746	775.934	1443.75
FBgn0038549	CG17802		DOWN	-1.32623	0.336795	3.9378	8.22304e-05	0.00129668	86.8424	40.222	50.511	38.3164	101.963	79.9383	210.103
FBgn0030170	CG2990		DOWN	-1.65526	0.420521	3.93622	8.27766e-05	0.00130365	111.557	8.69664	30.9251	60.5647	168.851	72.4774	327.827
FBgn0029969	CG10932		UP	0.671776	0.170716	-3.93506	8.3177e-05	0.00130832	2621.12	3215.58	2835.83	3678.38	1809.23	2254.26	1933.44
FBgn0260399	gwl		DOWN	-1.39729	0.355178	3.93407	8.35197e-05	0.00131206	718.076	183.717	343.269	464.741	952.743	553.173	1810.81
FBgn0034720	Liprin-gamma		DOWN	-0.647367	0.164674	3.93121	8.45199e-05	0.00132612	548.244	430.484	416.458	422.717	730.871	577.687	711.245
FBgn0050015	CG30015		DOWN	-0.758802	0.193039	3.93083	8.46535e-05	0.00132655	1312.54	1149.04	769.005	957.911	1647.72	1514.56	1836.97
FBgn0031030	Tao		DOWN	-1.07675	0.273985	3.92996	8.49587e-05	0.00132968	1430.58	828.355	790.652	980.159	1677.09	1321.65	2985.6
FBgn0037764	CG9459		UP	0.706268	0.179825	-3.92754	8.58204e-05	0.00134124	516.68	679.425	643.242	614.299	407.037	438.062	318.017
FBgn0036364	CG14109		UP	0.782191	0.199182	-3.92702	8.60048e-05	0.00134124	1631.56	2025.23	1961.68	2270.56	1242.32	1395.19	894.371
FBgn0034629	Acox57D-d		DOWN	-0.691762	0.176156	3.92698	8.60179e-05	0.00134124	502.001	338.082	365.947	433.841	564.467	624.584	685.085
FBgn0037770	Art4		DOWN	-1.10655	0.281836	3.92622	8.62908e-05	0.00134382	436.803	191.326	258.74	327.544	524.498	442.325	876.385
FBgn0036806	Cyp12c1		UP	0.71872	0.183097	-3.92536	8.66019e-05	0.001347	1498.55	1880.65	2022.5	1736.6	969.873	1358.95	1022.72
FBgn0267351	Topors		DOWN	-0.954016	0.243118	3.92409	8.70588e-05	0.00135243	397.723	252.203	256.678	273.159	438.849	423.14	742.311
FBgn0040551	CG11686		UP	0.77838	0.198382	-3.92365	8.72191e-05	0.00135286	784.211	1051.21	907.137	1045.67	602.806	661.889	436.557
FBgn0032730	CG10431		DOWN	-1.4306	0.364643	3.92329	8.73487e-05	0.00135286	39.1136	19.5674	18.5551	13.5962	48.9423	38.3704	95.6502
FBgn0036004	Jarid2		DOWN	-1.26577	0.322645	3.92312	8.74096e-05	0.00135286	736.406	377.217	310.282	468.449	899.722	583.016	1779.75
FBgn0028525	c(2)M		DOWN	-1.23258	0.314778	3.91571	9.01402e-05	0.0013934	45.9589	18.4804	30.9251	24.7203	59.5464	55.4239	86.6575
FBgn0037410	Osi2		DOWN	-1.05978	0.270722	3.91466	9.05321e-05	0.00139773	80.0655	45.6574	56.696	44.4965	140.301	106.584	86.6575
FBgn0031322	CG5001		UP	0.671478	0.17155	-3.91418	9.07122e-05	0.0013988	1334.91	1700.19	1765.82	1488.16	1018	1164.97	872.297
FBgn0031575	Cep97		DOWN	-1.05304	0.269137	3.91265	9.12882e-05	0.00140595	167.31	122.84	103.084	82.813	280.602	154.547	259.972
FBgn0037205	BoYb		DOWN	-1.41911	0.362792	3.91163	9.16739e-05	0.00141016	88.1081	34.7866	32.9868	50.6766	106.042	70.3457	233.812
FBgn0011836	Taf2		DOWN	-0.982296	0.251179	3.91074	9.20128e-05	0.00141364	333.919	229.374	170.088	245.967	404.589	348.531	604.967
FBgn0038577	CG12321		UP	0.529607	0.135472	-3.90934	9.25502e-05	0.00142016	1420.02	1716.5	1543.16	1792.22	1145.25	1170.3	1152.71
FBgn0036895	ms(3)76Cc		DOWN	-1.11149	0.284347	3.90892	9.2708e-05	0.00142084	108.215	61.9636	90.7137	38.3164	151.721	143.889	162.687
FBgn0052438	SMC5		DOWN	-1.41986	0.363381	3.90737	9.33057e-05	0.00142772	157.818	83.7052	73.1894	54.3846	201.479	106.584	427.565
FBgn0261530	nbs		DOWN	-1.0952	0.280306	3.90717	9.33844e-05	0.00142772	171.881	134.798	65.9736	107.533	210.452	206.774	305.754
FBgn0032467	CG9934		DOWN	-0.628155	0.160799	3.90647	9.36542e-05	0.00143011	1122.78	988.156	774.159	860.266	1363.04	1281.14	1469.91
FBgn0000615	exu		DOWN	-1.23832	0.317034	3.90596	9.38527e-05	0.0014314	1683.15	548.976	1081.35	1070.39	2139.59	1513.5	3745.07
FBgn0022361	Pur-alpha		UP	0.76596	0.196184	-3.90429	9.45026e-05	0.00143956	1347.28	1969.79	1835.92	1337.37	1051.44	1027.47	861.67
FBgn0023510	Rbcn-3B		DOWN	-0.710028	0.181929	3.90277	9.50963e-05	0.00144542	1051.29	877.274	778.282	704.528	1256.18	1144.72	1546.75
FBgn0033574	Spn47C		UP	0.629216	0.161225	-3.90272	9.51176e-05	0.00144542	764.444	994.678	879.304	928.247	658.273	605.399	520.762
FBgn0259150	CG42265		DOWN	-0.817476	0.209499	3.90205	9.53798e-05	0.00144697	231.681	188.065	161.841	142.142	294.469	253.671	349.9
FBgn0003044	Pcl		DOWN	-1.18957	0.304871	3.90188	9.54499e-05	0.00144697	655.541	328.298	327.806	438.785	836.097	533.988	1468.27
FBgn0004924	Top1		DOWN	-1.16146	0.297711	3.9013	9.56768e-05	0.00144865	1322.68	803.352	575.207	878.806	1574.31	1180.95	2923.46
FBgn0000463	Dl		DOWN	-1.50336	0.385492	3.89985	9.62525e-05	0.00145386	280.712	85.8793	115.454	134.726	330.36	154.547	863.305
FBgn0015772	Nak		DOWN	-0.7531	0.193138	3.89928	9.64783e-05	0.00145552	1332.14	1041.42	898.89	986.339	1548.21	1421.84	2096.13
FBgn0015586	Acp76A		UP	1.07319	0.275279	-3.89857	9.67617e-05	0.00145805	116.922	176.107	147.41	164.39	56.2836	103.387	53.9565
FBgn0025836	RhoGAP1A		DOWN	-0.928069	0.238316	3.89428	9.84926e-05	0.00148108	1173.23	834.878	724.679	781.161	1453.59	1113.81	2131.28
FBgn0033984	Lap1		DOWN	-1.04587	0.268592	3.8939	9.86438e-05	0.00148108	212.189	122.84	123.7	147.086	281.418	195.049	403.039
FBgn0027490	D12		DOWN	-1.09596	0.281456	3.8939	9.86443e-05	0.00148108	225.072	135.885	115.454	152.03	284.681	207.839	454.543
FBgn0003124	polo		DOWN	-1.35455	0.348008	3.89231	9.92962e-05	0.00148909	971.571	307.644	411.304	677.336	1195.82	771.671	2465.65
FBgn0086690	Plp		DOWN	-1.04903	0.269554	3.89174	9.9527e-05	0.00149077	572.903	410.916	307.189	341.14	740.66	515.868	1121.64
FBgn0001316	klar		DOWN	-0.78758	0.202507	3.88915	0.000100595	0.00150496	1736.99	1301.24	1083.41	1363.32	2022.13	1867.36	2784.48
FBgn0027844	CAH1		UP	0.625362	0.160829	-3.88838	0.000100915	0.0015074	1706.72	2154.59	2186.41	1907.17	1226.82	1528.42	1236.91
FBgn0025864	Crag		DOWN	-0.700451	0.180149	3.88817	0.000101002	0.0015074	2178.61	1645.84	1532.85	1735.36	2468.32	2383.23	3306.06
FBgn0033697	Cyp6t3		UP	0.759256	0.1953	-3.88764	0.000101223	0.0015074	179.681	236.984	250.493	196.526	129.697	141.757	122.628
FBgn0052695	CG32695		UP	0.863662	0.222158	-3.88761	0.000101238	0.0015074	3447.33	4752.72	3628.55	5166.54	2252.16	3007.81	1876.22
FBgn0030344	CG2025		DOWN	-0.910984	0.234556	3.88386	0.00010281	0.00152899	446.241	313.079	263.894	322.6	541.628	449.786	786.457
FBgn0011596	fzo		DOWN	-1.11806	0.287918	3.88326	0.000103066	0.00153099	45.9385	21.7416	31.956	27.1923	70.9663	57.5556	66.2194
FBgn0039751	CG1983		UP	0.539296	0.138959	-3.88097	0.000104039	0.0015434	830.783	967.501	1013.31	982.631	641.144	726.905	653.201
FBgn0261641	CG42724		DOWN	-0.816731	0.210459	3.88072	0.000104148	0.0015434	721.469	572.891	475.216	484.518	858.121	756.749	1181.32
FBgn0035111	CG16940		DOWN	-1.08357	0.27947	3.87724	0.000105647	0.00156377	413.674	330.472	188.643	227.427	535.102	408.218	792.18
FBgn0002772	Mlc1		UP	0.699566	0.180525	-3.87517	0.000106551	0.00157289	6453.62	8473.79	8104.44	7582.95	5028	5657.5	3875.06
FBgn0051342	CG31342		DOWN	-0.99965	0.257975	3.87499	0.00010663	0.00157289	1012.5	635.942	553.56	742.845	1213.77	974.181	1954.7
FBgn0002906	Blm		DOWN	-1.54502	0.39876	3.87457	0.000106814	0.00157289	125.108	44.5703	16.4934	77.8689	156.615	107.65	347.447
FBgn0036545	GXIVsPLA2		UP	0.534026	0.13784	-3.87425	0.000106954	0.00157289	657.238	753.347	783.436	804.645	553.863	537.185	510.952
FBgn0002926	ndl		DOWN	-1.3974	0.3607	3.87414	0.000107001	0.00157289	28.6485	18.4804	8.2467	12.3601	35.0753	40.5021	57.2266
FBgn0031176	CG1678		UP	0.948346	0.244791	-3.87411	0.000107015	0.00157289	41183.1	54925.8	41714.9	69342.9	23743.5	35447.8	21923.5
FBgn0051248	CG31248		UP	0.711539	0.183691	-3.87357	0.000107253	0.00157456	952.358	1314.28	1060.73	1202.64	730.871	815.37	590.252
FBgn0052198	CG32198		UP	1.43731	0.371218	-3.87187	0.000108006	0.00158244	20.7467	23.9158	34.0176	39.5525	6.52564	10.6584	9.81028
FBgn0026563	CG1979		DOWN	-1.15677	0.298768	3.87178	0.000108042	0.00158244	149.445	75.0085	105.145	75.3969	228.397	125.77	286.951
FBgn0267488	Mcr		DOWN	-0.899012	0.232236	3.87111	0.000108342	0.00158443	990.436	753.347	615.41	640.255	1234.98	961.391	1737.24
FBgn0042085	Bap170		DOWN	-1.09879	0.28386	3.87091	0.000108431	0.00158443	965.733	506.579	536.035	681.044	1211.32	840.951	2018.47
FBgn0034436	CG11961		DOWN	-0.541473	0.139895	3.87057	0.000108582	0.00158479	1148.05	995.766	928.784	863.974	1389.96	1416.51	1293.32
FBgn0263390	Nha2		UP	0.719728	0.186161	-3.86616	0.00011056	0.00161179	2456.09	3259.07	3112.1	2878.68	1644.46	2262.79	1579.46
FBgn0264324	spg		DOWN	-0.93998	0.243233	3.86453	0.000111305	0.00162077	495.111	397.871	278.326	304.06	617.488	503.078	869.845
FBgn0031713	CG7277		UP	0.570954	0.147816	-3.86261	0.000112182	0.00163165	3014.77	3735.21	3468.77	3656.13	2452.82	2655.02	2120.66
FBgn0036389--FBgn0263232	ssp2	Nxf3	DOWN	-1.0874	0.281594	3.86158	0.000112658	0.00163667	961.523	651.161	432.952	645.199	1177.06	897.44	1965.33
FBgn0034618	CG9485		UP	0.603898	0.156407	-3.86107	0.000112893	0.00163819	4322.94	4969.04	5347.98	5411.27	2923.48	3814.65	3471.2
FBgn0034697	GM130		DOWN	-1.05272	0.272733	3.85987	0.000113448	0.00164434	124.194	85.8793	49.4802	93.9371	154.984	152.416	208.468
FBgn0053208	Mical		DOWN	-0.835717	0.216537	3.85947	0.000113632	0.00164511	779.878	552.237	594.793	491.934	986.187	770.605	1283.51
FBgn0020392	Nmt		DOWN	-0.902579	0.234038	3.85654	0.000115002	0.00166302	714.424	517.45	414.397	514.182	828.756	739.695	1272.07
FBgn0034423	tbrd-2		DOWN	-1.33525	0.346257	3.85625	0.000115139	0.0016631	27.9008	13.045	17.5242	9.88811	48.9423	33.0411	44.9638
FBgn0085453	CG34424		UP	0.85688	0.222291	-3.85477	0.000115838	0.00167126	2630.11	3226.45	2977.06	4114.69	1648.54	2344.86	1469.09
FBgn0039453	CG6403		UP	0.85194	0.221206	-3.85134	0.000117473	0.00169291	217.706	248.941	258.74	344.848	129.697	180.128	143.884
FBgn0026252	msk		DOWN	-0.85461	0.221931	3.85078	0.000117741	0.00169482	3761.75	2897.07	2065.8	2858.9	4256.35	4201.56	6290.84
FBgn0035280	Cpr62Bb		UP	0.839056	0.218029	-3.84836	0.00011891	0.00170969	445.565	604.417	557.683	575.983	323.835	385.835	225.636
FBgn0261671	tweek		DOWN	-0.986257	0.256305	3.84798	0.000119097	0.00171042	355.062	258.725	203.075	221.247	444.559	338.938	663.829
FBgn0035162	CG13900		DOWN	-0.679141	0.17651	3.84761	0.000119276	0.00171104	2570.74	2012.19	1768.92	2076.5	2859.04	2894.83	3812.93
FBgn0031897	CG13784		DOWN	-0.965119	0.250897	3.84668	0.000119731	0.0017156	835.252	660.945	415.427	551.262	995.975	880.387	1507.51
FBgn0000044	Act57B		UP	0.810431	0.210818	-3.84422	0.000120938	0.00173092	20379.1	25505.1	31500.3	21861.4	13026.8	17948.8	12432.1
FBgn0033029	Not3		DOWN	-1.05133	0.273538	3.84346	0.000121312	0.0017343	482.252	378.304	237.093	273.159	569.362	491.354	944.239
FBgn0031849	CG11327		DOWN	-1.01348	0.263724	3.84295	0.000121565	0.00173593	130.846	88.0535	104.115	54.3846	210.452	169.469	158.6
FBgn0035581	Dnah3		DOWN	-1.28273	0.333813	3.84266	0.000121706	0.00173597	51.7176	17.3933	37.1101	24.7203	81.5704	52.2263	97.2853
FBgn0039727	Vps13B		DOWN	-1.11623	0.290567	3.84156	0.000122253	0.0017418	147.659	89.1406	85.5595	85.285	161.509	151.35	313.111
FBgn0040688	CG12483		UP	1.16358	0.302943	-3.84093	0.00012257	0.00174342	90.3447	126.101	176.273	86.521	66.0721	40.5021	46.5988
FBgn0037360	CG2182		DOWN	-0.800766	0.208503	3.84055	0.000122758	0.00174342	1364.63	1099.04	807.146	1016	1561.26	1519.89	2184.42
FBgn0261649	tinc		DOWN	-0.80013	0.20834	3.8405	0.000122784	0.00174342	159.53	132.624	111.33	97.6451	208.005	184.391	223.184
FBgn0032140	CG13117		UP	1.05846	0.275655	-3.83979	0.000123142	0.00174653	1957.4	2752.49	2143.11	3260.61	1129.75	1698.95	759.479
FBgn0036480	Cep135		DOWN	-1.37147	0.357253	3.83892	0.000123578	0.00175074	85.819	25.0028	49.4802	45.7325	123.987	67.1481	203.563
FBgn0037637	IscU		UP	0.691412	0.180148	-3.83803	0.000124027	0.00175511	12982	17918.3	15146.1	15429.2	9927.94	11433.3	8037.07
FBgn0259725--FBgn0259727--FBgn0259726--FBgn0034649	CG42379	CG42381,CG42380,PIG-M	DOWN	-0.781628	0.203762	3.83599	0.000125061	0.00176776	558.736	478.315	316.467	414.065	665.615	666.152	811.801
FBgn0260634	eIF4G2		DOWN	-1.31429	0.342831	3.83364	0.00012626	0.00178269	580.75	259.812	311.313	291.699	597.911	450.852	1572.91
FBgn0266282	jnj		DOWN	-1.23623	0.322732	3.83053	0.00012787	0.00180336	194.82	103.273	83.4978	124.837	229.213	169.469	458.631
FBgn0033188	Drat		UP	0.503429	0.131435	-3.83025	0.000128011	0.00180336	6513.76	7285.61	7984.87	7720.14	5236.82	5786.46	5068.64
FBgn0034403	CG18190		DOWN	-1.44483	0.377491	3.82745	0.00012948	0.00182201	299.848	59.7894	134.009	189.11	427.429	212.103	776.647
FBgn0000083	AnxB9		UP	0.738336	0.193018	-3.82523	0.000130651	0.00183643	9340.87	11386.1	11486.6	12513.4	6307.03	8672.77	5679.33
FBgn0032340	Ge-1		DOWN	-0.996657	0.260684	3.82323	0.000131715	0.00184931	588.999	447.877	314.405	362.152	709.663	576.621	1123.28
FBgn0019890	Smg5		DOWN	-0.712564	0.186429	3.82218	0.000132279	0.00185516	1155.68	1017.51	695.815	876.334	1349.99	1423.97	1570.46
FBgn0010241	Mdr50		DOWN	-0.561989	0.147076	3.82107	0.000132876	0.00186145	927.076	746.824	767.974	716.888	1164.83	994.432	1171.51
FBgn0002774	mle		UP	0.597192	0.156336	-3.81992	0.000133495	0.00186648	1403	1866.52	1476.16	1752.67	1041.65	1123.4	1157.61
FBgn0029157	ssh		DOWN	-0.789084	0.206588	3.8196	0.000133669	0.00186648	1614.69	994.678	1201.96	1281.75	1981.35	1660.58	2567.84
FBgn0061492	loj		UP	0.570598	0.149397	-3.81933	0.000133815	0.00186648	781.565	978.372	862.811	973.979	593.017	677.876	603.332
FBgn0031251	CG4213		DOWN	-1.0736	0.281098	3.8193	0.000133829	0.00186648	321.397	258.725	168.026	155.738	430.692	306.963	608.237
FBgn0005655	PCNA		DOWN	-1.14845	0.300729	3.81889	0.000134053	0.00186752	963.887	360.911	616.441	676.1	1203.98	901.704	2024.19
FBgn0086694	Bre1		DOWN	-1.09233	0.28607	3.81838	0.000134331	0.00186931	420.635	269.596	206.167	276.867	495.948	389.033	886.195
FBgn0005664	Crys		DOWN	-1.39184	0.364591	3.81753	0.000134792	0.0018712	45.8613	35.8736	17.5242	8.6521	85.649	62.8848	64.5843
FBgn0038223	Afti		DOWN	-0.930211	0.243681	3.81733	0.000134904	0.0018712	372.032	265.248	214.414	260.799	467.399	361.321	663.011
FBgn0051716	Cnot4		DOWN	-1.02632	0.268871	3.81714	0.000135007	0.0018712	903.606	692.47	464.908	533.958	1145.25	838.819	1746.23
FBgn0000404	CycA		DOWN	-1.38396	0.362591	3.81687	0.000135154	0.0018712	2526.02	625.071	1299.89	1547.49	3251.4	1798.08	6634.2
FBgn0050115	GEFmeso		DOWN	-0.57953	0.151838	3.81677	0.000135212	0.0018712	549.348	453.312	405.119	453.617	624.014	651.23	708.793
FBgn0264895	RapGAP1		DOWN	-1.1937	0.312836	3.81574	0.000135774	0.00187498	293.888	171.759	139.163	175.514	351.569	245.144	680.179
FBgn0052284	CG32284		UP	1.06608	0.279392	-3.81572	0.000135784	0.00187498	162.53	302.208	203.075	173.042	90.5432	131.099	75.2121
FBgn0040823	dpr6		DOWN	-1.44921	0.379976	3.81394	0.000136769	0.00188539	152.683	48.9186	63.9119	80.3409	194.138	90.5967	438.192
FBgn0030174	CG15312		DOWN	-1.09776	0.287838	3.81381	0.000136839	0.00188539	280.364	159.801	168.026	171.806	371.961	233.42	577.171
FBgn0003963	ush		DOWN	-0.793721	0.208132	3.81354	0.000136988	0.00188539	241.811	171.759	143.286	205.178	281.418	295.239	353.988
FBgn0037717	CG8301		DOWN	-0.945493	0.248012	3.81229	0.000137685	0.00189141	158.05	91.3147	95.8679	124.837	188.428	174.798	273.053
FBgn0033744	Dh44-R2		UP	0.597452	0.156726	-3.81207	0.00013781	0.00189141	360.687	427.223	449.445	432.605	269.998	310.16	274.688
FBgn0038088	CG10126		UP	0.74638	0.195812	-3.81172	0.000138005	0.00189141	1178.4	1664.32	1329.78	1480.75	952.743	966.72	676.092
FBgn0266487--FBgn0004435	CG45086	Galphaq	DOWN	-0.951863	0.249723	3.81167	0.000138029	0.00189141	796.138	581.588	473.154	508.002	1043.29	720.51	1450.29
FBgn0022710	Ac13E		DOWN	-0.582123	0.152786	3.81005	0.000138941	0.00189898	838.522	657.684	651.489	690.932	929.087	968.852	1133.09
FBgn0003053	peb		DOWN	-0.807996	0.212079	3.80988	0.000139034	0.00189898	879.246	689.209	576.238	609.355	1025.34	917.691	1457.64
FBgn0032682	grnd		UP	0.842798	0.221214	-3.80988	0.000139034	0.00189898	255.912	375.043	335.022	289.227	183.533	215.3	137.344
FBgn0039863	CG1815		DOWN	-1.06749	0.28026	3.80894	0.000139561	0.0019041	513.256	321.776	251.524	360.916	601.99	487.09	1056.24
FBgn0039623	CG1951		DOWN	-1.02358	0.268775	3.80832	0.000139914	0.00190684	226.912	140.233	110.3	175.514	287.944	228.091	419.389
FBgn0262955	RpII140		DOWN	-0.829687	0.217911	3.80745	0.000140406	0.00190992	1135.85	968.589	654.582	770.037	1348.36	1251.3	1822.26
FBgn0038160	CG9759		UP	1.2011	0.315466	-3.80738	0.000140444	0.00190992	146.901	278.293	204.106	158.21	123.171	52.2263	65.4019
FBgn0028427	Ilk		UP	0.579352	0.152183	-3.80695	0.000140689	0.00191117	1941.2	2204.6	2560.6	2245.84	1534.34	1698.95	1402.87
FBgn0017577	Mcm5		DOWN	-1.28735	0.338383	3.80442	0.000142134	0.0019286	735.51	207.632	429.859	480.81	956.821	620.321	1717.62
FBgn0037831	Cap-H2		DOWN	-0.784009	0.206092	3.80417	0.000142279	0.0019286	181.684	145.669	125.762	121.129	237.37	196.115	264.06
FBgn0028953	CG14478		DOWN	-1.14353	0.300644	3.80361	0.000142602	0.00193056	1007.63	641.377	481.401	610.591	1112.62	901.704	2298.06
FBgn0035213	CG2199		DOWN	-1.1519	0.302863	3.80339	0.000142731	0.00193056	263.149	179.368	98.9604	171.806	307.521	268.593	552.646
FBgn0033358	spab		UP	0.759252	0.199664	-3.80264	0.00014316	0.00193328	192.966	280.467	243.278	211.358	143.564	152.416	126.716
FBgn0015929	dpa		DOWN	-1.18974	0.312883	3.8025	0.00014324	0.00193328	791.484	281.554	496.864	533.958	1013.92	695.996	1726.61
FBgn0030670	Pis		UP	0.517601	0.136138	-3.80202	0.00014352	0.00193498	2192.03	2699.22	2548.23	2522.71	1759.47	1951.56	1671.02
FBgn0005674	GluProRS		DOWN	-0.8666	0.227964	3.80148	0.000143832	0.00193711	1520.36	1269.71	781.375	1086.46	1786.39	1741.59	2456.66
FBgn0028664	VhaM9.7-c		UP	0.589258	0.155064	-3.8001	0.000144639	0.00194311	804.827	920.757	945.278	1049.38	595.464	709.852	608.237
FBgn0038744	CG4733		DOWN	-0.71591	0.188393	3.80009	0.000144641	0.00194311	613.859	563.108	417.489	391.817	734.95	773.802	801.99
FBgn0260756	CG42554		UP	0.559275	0.147181	-3.79992	0.000144742	0.00194311	461.337	547.888	555.621	552.498	380.934	386.901	344.177
FBgn0031292	CG15824		DOWN	-1.12432	0.295921	3.79937	0.000145063	0.00194533	47.4049	23.9158	35.0485	23.4843	58.7307	63.9506	79.2998
FBgn0038098	CG7381		DOWN	-0.89649	0.236054	3.79781	0.000145979	0.00195552	292.312	156.54	189.674	247.203	325.466	359.189	475.799
FBgn0030999	Mur18B		UP	0.722054	0.190213	-3.79603	0.000147032	0.00196561	26262.5	28731.5	35108.3	35186.9	16039.2	23495.5	19014
FBgn0003520	stau		DOWN	-0.998375	0.263007	3.79601	0.000147045	0.00196561	1039.83	712.038	573.146	695.876	1354.07	912.362	1991.49
FBgn0035424	CG11505		DOWN	-1.23981	0.326644	3.79561	0.000147284	0.00196613	1064.09	525.06	528.82	635.311	1299.42	771.671	2624.25
FBgn0052473	CG32473		DOWN	-0.590019	0.155456	3.79541	0.000147397	0.00196613	2699.38	2151.33	1926.63	2336.07	2912.06	3363.8	3506.36
FBgn0016792	dmt		DOWN	-1.23371	0.325103	3.79483	0.000147747	0.00196871	380.85	235.896	154.626	217.539	472.293	300.568	904.181
FBgn0262614	pyd		DOWN	-0.835296	0.220306	3.79153	0.000149719	0.00199248	1778.53	1281.67	1207.11	1245.9	2098.81	1759.71	3077.98
FBgn0036403	CG6661		DOWN	-0.947548	0.249926	3.79132	0.000149848	0.00199248	182.071	93.4889	164.934	98.8811	234.923	269.658	230.542
FBgn0037454	CG1137		DOWN	-0.964368	0.254432	3.79028	0.000150477	0.00199871	106.92	68.4861	90.7137	48.2046	141.933	141.757	150.424
FBgn0000247	ca		DOWN	-0.675404	0.178301	3.78799	0.000151872	0.00201511	797.317	633.768	600.978	584.635	902.169	876.123	1186.23
FBgn0262742	Fas1		DOWN	-0.862038	0.227744	3.78512	0.000153632	0.00203444	1861.41	1553.44	1086.5	1210.06	2363.91	1868.42	3086.15
FBgn0038244	CG7987		DOWN	-0.846214	0.223577	3.78489	0.000153776	0.00203444	1204.89	854.445	761.789	898.582	1394.04	1226.79	2093.68
FBgn0016070	smg		DOWN	-1.40145	0.37028	3.78483	0.000153815	0.00203444	2689.2	671.816	1274.11	1651.32	3388.44	1774.63	7374.88
FBgn0010215	alpha-Cat		DOWN	-1.10743	0.292651	3.78411	0.000154257	0.00203814	558.384	414.178	269.049	302.823	669.693	511.605	1182.96
FBgn0033032	kune		UP	0.566385	0.149697	-3.78355	0.000154607	0.00203934	788.356	949.021	940.124	946.787	636.249	693.864	564.091
FBgn0034253	CG10936		DOWN	-1.26082	0.333247	3.78345	0.000154672	0.00203934	34.7212	23.9158	17.5242	12.3601	48.1266	42.6337	63.7668
FBgn0004635	rho		UP	0.674786	0.178425	-3.7819	0.000155635	0.00204987	447.301	658.771	507.172	496.878	341.78	343.202	336.002
FBgn0262127	kibra		DOWN	-1.12365	0.297316	3.77931	0.00015726	0.00206861	445.553	350.04	176.273	250.911	557.942	438.062	900.093
FBgn0010825	Gug		DOWN	-1.00058	0.264767	3.77912	0.000157387	0.00206861	1487.64	912.06	917.445	998.7	1778.24	1338.7	2980.69
FBgn0032691	Atac2		DOWN	-0.971312	0.25704	3.77883	0.000157566	0.00206879	111.715	80.4439	59.7886	76.6329	141.933	119.374	192.118
FBgn0000542	ec		DOWN	-0.869474	0.230125	3.77827	0.000157924	0.00207133	109.915	88.0535	60.8194	77.8689	150.905	128.967	152.877
FBgn0031878	sip2		DOWN	-0.987143	0.261474	3.7753	0.000159817	0.00209007	491.116	257.638	414.397	269.451	664.799	482.827	857.582
FBgn0016697	Prosalpha5		UP	0.603329	0.159812	-3.77524	0.000159852	0.00209007	3124.19	3252.54	3776.99	4339.65	2419.38	2403.48	2553.13
FBgn0039889	Arl4		UP	0.595411	0.157731	-3.77484	0.000160109	0.00209125	573.047	708.776	707.154	664.976	504.921	406.086	446.368
FBgn0039182	CG5728		DOWN	-1.0546	0.27947	3.77357	0.000160929	0.00209809	648.767	496.796	277.295	415.301	780.629	658.691	1263.89
FBgn0038486	CG5265		DOWN	-1.19634	0.317037	3.77351	0.000160967	0.00209809	49.1613	27.177	36.0793	17.3042	83.2019	54.358	76.8472
FBgn0035444	CG12012		UP	0.662431	0.175565	-3.77315	0.0001612	0.00209895	1123.22	1503.43	1272.05	1384.34	850.78	998.695	730.048
FBgn0004611	Plc21C		DOWN	-0.73635	0.195182	3.77263	0.000161538	0.00210116	957.789	780.524	604.071	735.428	1161.56	1018.95	1446.2
FBgn0020280	laf		DOWN	-1.57644	0.417927	3.77204	0.000161919	0.00210394	12.6941	6.52248	4.12335	1.23601	18.7612	23.4486	22.0731
FBgn0026722	drosha		DOWN	-0.921996	0.24446	3.77157	0.000162224	0.00210572	370.268	245.68	218.537	275.631	441.296	370.914	669.552
FBgn0263490	mld		DOWN	-1.24211	0.329357	3.77131	0.000162392	0.00210572	290.466	134.798	145.348	179.222	358.094	220.63	704.705
FBgn0032196	CG5708		UP	0.678763	0.180093	-3.76896	0.000163929	0.00212346	560.43	666.38	722.617	698.348	453.532	344.267	477.434
FBgn0052069	CG32069		UP	0.798259	0.211844	-3.76815	0.000164465	0.00212821	231.638	310.905	275.234	307.768	202.295	162.008	131.621
FBgn0267390	dop		DOWN	-0.626549	0.16632	3.76712	0.000165141	0.00213475	1604.91	1274.06	1196.8	1278.04	1878.57	1706.42	2295.61
FBgn0027951	MTA1-like		DOWN	-0.943434	0.250604	3.76464	0.000166786	0.00215381	1047.72	741.389	598.916	724.304	1200.72	1032.8	1988.22
FBgn0033862	CG6209		DOWN	-1.2205	0.324347	3.76293	0.000167931	0.00216637	54.6988	32.6124	31.956	23.4843	84.8333	49.0288	106.278
FBgn0003656	sws		DOWN	-0.785326	0.208736	3.76228	0.000168368	0.00216977	1581.56	1193.61	1042.18	1175.45	1799.44	1655.25	2623.43
FBgn0263289	scrib		DOWN	-0.621603	0.165251	3.76156	0.000168857	0.00217383	3095.25	2583.99	2235.89	2426.3	3748.16	3250.82	4326.33
FBgn0035800	CG7716		DOWN	-0.948972	0.25231	3.76114	0.00016914	0.00217394	78.6138	44.5703	64.9427	44.4965	101.147	101.255	115.271
FBgn0039004	Nup133		DOWN	-1.11147	0.295522	3.76104	0.000169211	0.00217394	243.724	181.542	98.9604	148.322	284.681	252.605	496.237
FBgn0053296	CG33296		UP	0.786287	0.209085	-3.76061	0.000169499	0.00217541	179.482	226.113	212.352	250.911	122.356	155.613	109.548
FBgn0036686	CG7728		DOWN	-0.892173	0.237338	3.75909	0.000170534	0.00218498	717.016	535.931	370.071	551.262	827.94	789.79	1227.1
FBgn0035497	CG14995		DOWN	-0.732089	0.194756	3.759	0.000170593	0.00218498	1435.37	1200.14	1145.26	836.782	1907.93	1562.53	1959.6
FBgn0003129	Poxm		UP	0.78277	0.208336	-3.75725	0.000171794	0.00219211	141.775	191.326	201.013	152.03	109.304	98.0576	98.9203
FBgn0034240	MESR4		DOWN	-1.30548	0.347468	3.75713	0.000171874	0.00219211	334.241	157.627	168.026	170.57	379.303	235.551	894.371
FBgn0259163	CG42268		DOWN	-0.643968	0.171408	3.75692	0.000172016	0.00219211	1084.48	933.802	719.524	859.03	1327.97	1199.07	1467.45
FBgn0001612	Grip91		DOWN	-1.003	0.266975	3.75691	0.000172023	0.00219211	272.852	197.849	162.872	156.974	338.517	256.868	524.032
FBgn0004583	ex		DOWN	-1.0107	0.269066	3.75633	0.000172426	0.00219502	255.688	193.5	123.7	165.626	293.654	272.856	484.791
FBgn0037683	CG18473		UP	0.683189	0.181916	-3.75551	0.000172989	0.00219996	908.359	1091.43	1195.77	1097.58	611.778	838.819	614.778
FBgn0036290	CG10638		UP	0.611803	0.163066	-3.75187	0.000175523	0.00222992	1629.21	2293.74	1808.09	1841.66	1245.58	1377.07	1209.12
FBgn0027513	ana2		DOWN	-1.2606	0.336034	3.75141	0.00017584	0.00223169	134.586	45.6574	80.4053	82.813	167.219	118.309	313.111
FBgn0002121	l(2)gl		DOWN	-1.00732	0.268576	3.7506	0.000176415	0.00223673	1358.48	1020.77	730.864	817.005	1691.77	1231.05	2659.4
FBgn0020370	TppII		DOWN	-0.714808	0.190604	3.75023	0.000176675	0.00223776	2011.93	1477.34	1422.56	1600.64	2281.53	2144.48	3145.01
FBgn0053556	form3		DOWN	-0.812214	0.216639	3.74915	0.000177434	0.00224157	792.804	731.605	426.767	526.542	1070.2	966.72	1034.98
FBgn0033313	Cirl		DOWN	-0.55762	0.148741	3.74893	0.000177594	0.00224157	2322.3	1823.03	1734.9	2041.9	2654.3	2626.24	3053.45
FBgn0265959	rdgC		DOWN	-0.708998	0.189125	3.74884	0.000177653	0.00224157	279.669	220.677	209.26	197.762	398.064	294.173	358.075
FBgn0013432	bcn92		UP	0.54829	0.146258	-3.74879	0.00017769	0.00224157	696.773	890.319	767.974	835.546	537.549	560.634	588.617
FBgn0040007	RpL38		UP	0.672167	0.179367	-3.74744	0.000178647	0.00225138	20109.8	27895.6	21235.2	25588	15075.8	17590.7	13273.3
FBgn0002948	nod		DOWN	-1.24649	0.332858	3.7448	0.000180535	0.00227154	442.843	160.888	213.383	321.364	542.443	370.914	1048.06
FBgn0083969	CG34133		DOWN	-0.902489	0.241004	3.7447	0.000180609	0.00227154	598.794	466.357	354.608	388.108	737.397	585.148	1061.15
FBgn0039529	CG5612		UP	0.606361	0.161952	-3.74409	0.00018105	0.00227481	1694.79	1931.74	2310.11	1930.65	1376.91	1442.09	1177.23
FBgn0013749	Arf102F		UP	0.514313	0.137498	-3.74052	0.00018364	0.00230505	1602.14	1906.74	1882.31	1884.92	1304.31	1430.36	1204.21
FBgn0033139	Tsp42Er		UP	0.69825	0.186738	-3.7392	0.000184609	0.00231489	280.719	364.172	359.762	326.308	206.373	246.21	181.49
FBgn0043854	slam		DOWN	-1.34959	0.360967	3.73881	0.000184893	0.00231614	255.125	93.4889	99.9912	166.862	295.285	187.588	687.537
FBgn0035713	velo		DOWN	-0.660674	0.176727	3.73839	0.000185206	0.00231775	1559.83	1170.79	1127.74	1285.45	1805.15	1670.18	2299.69
FBgn0026370	SRPK		DOWN	-0.905604	0.242429	3.73555	0.000187307	0.00234171	1546.62	1070.77	895.798	1149.49	1905.49	1465.53	2792.66
FBgn0032026	CG7627		DOWN	-1.00395	0.268835	3.73443	0.000188139	0.00234977	1430.09	822.92	915.383	970.271	1643.64	1316.32	2912.02
FBgn0026317	Tsc1		DOWN	-0.894724	0.239631	3.73376	0.000188644	0.00235374	691.292	503.318	364.916	533.958	825.493	721.576	1198.49
FBgn0025806	Rap2l		UP	0.564925	0.151353	-3.73251	0.000189584	0.00236311	697.842	912.06	851.472	746.553	565.283	546.778	564.909
FBgn0030679	CG8206		UP	0.675478	0.18101	-3.73171	0.000190185	0.00236825	3567.52	4374.41	3930.58	4963.83	2455.27	3228.44	2452.57
FBgn0029709	CHOp24		UP	0.638886	0.171289	-3.72987	0.000191577	0.00238323	2406.03	3084.05	2656.47	3109.81	1769.26	2180.72	1635.86
FBgn0036374	Spt20		DOWN	-1.12677	0.302141	3.72928	0.000192027	0.00238646	468.17	206.545	284.511	321.364	554.679	416.745	1025.17
FBgn0033665	Zip48C		UP	0.611039	0.163889	-3.72837	0.000192722	0.00239272	1415.94	1677.36	1676.14	1810.76	1068.57	1290.74	972.035
FBgn0053123	LeuRS		DOWN	-0.833172	0.223507	3.72773	0.000193213	0.00239432	1271.99	1104.47	684.476	882.514	1540.05	1420.77	1999.66
FBgn0053306	CG33306		UP	0.600082	0.160979	-3.7277	0.000193232	0.00239432	463.551	594.633	538.097	552.498	325.466	374.111	396.499
FBgn0051538	CG31538		DOWN	-0.905586	0.242951	3.72744	0.000193436	0.00239448	931.655	595.72	854.564	425.189	1296.15	1161.77	1256.53
FBgn0038258	CG7362		DOWN	-1.25856	0.337738	3.72646	0.00019419	0.00240145	27.1061	15.2191	16.4934	9.88811	35.891	42.6337	42.5112
FBgn0026577	CG8677		DOWN	-1.27135	0.341197	3.72614	0.000194436	0.00240151	305.523	160.888	128.855	177.986	366.251	221.695	777.465
FBgn0016696	Pitslre		DOWN	-0.83644	0.22449	3.72595	0.000194578	0.00240151	1395.54	1052.29	846.317	1027.13	1719.5	1365.35	2362.64
FBgn0031969	pes		DOWN	-0.888379	0.238471	3.72531	0.000195077	0.00240531	943.12	750.085	535.005	634.075	1075.1	990.169	1674.29
FBgn0000319	Chc		DOWN	-0.791712	0.212602	3.72391	0.000196163	0.00241476	4382.83	3945.01	2445.15	3024.53	5204.19	5136.3	6541.82
FBgn0037379	CG10979		DOWN	-1.07129	0.287686	3.72382	0.000196228	0.00241476	498.503	277.205	266.987	357.208	597.096	444.457	1048.06
FBgn0002905	mus308		DOWN	-1.23145	0.330733	3.72339	0.000196569	0.00241486	51.1847	34.7866	27.8326	18.5402	72.5977	51.1605	102.19
FBgn0003028	ovo		DOWN	-1.26286	0.339177	3.72332	0.000196621	0.00241486	1081.61	328.298	583.454	756.441	1280.66	930.481	2610.35
FBgn0033644	Tret1-2		UP	0.877012	0.235594	-3.72256	0.000197216	0.00241673	114.732	161.975	154.626	135.962	61.9935	96.9918	76.8472
FBgn0262526	solo		DOWN	-1.39447	0.374616	3.72239	0.000197345	0.00241673	825.035	166.323	394.811	537.666	1040.84	627.782	2182.79
FBgn0041342	Cct1		UP	0.494289	0.132788	-3.72238	0.000197351	0.00241673	9008.13	10693.6	10792.9	10225.5	6954.7	8149.44	7232.63
FBgn0038756	CG4783		UP	0.774524	0.208124	-3.72146	0.000198072	0.0024232	1317.41	1694.76	1460.7	1892.34	913.589	1185.22	757.844
FBgn0050377	CG30377		DOWN	-1.22508	0.32934	3.71981	0.000199371	0.00243432	349.995	107.621	221.63	229.899	478.003	298.436	764.384
FBgn0035073	CG16896		DOWN	-1.07271	0.288397	3.71957	0.000199563	0.00243432	164.043	97.8372	88.652	110.005	182.718	164.14	340.907
FBgn0043841	vir-1		UP	0.705151	0.189594	-3.71927	0.000199802	0.00243486	19132.7	24978.9	21780.6	25047.8	14504.9	17157.9	11326
FBgn0052196	CG32196		UP	0.810249	0.217867	-3.71901	0.000200006	0.00243499	104.668	146.756	124.731	133.49	67.7035	84.2016	71.1245
FBgn0031801	CG9498		UP	0.607569	0.163406	-3.71816	0.000200677	0.00244079	3287.9	4207	3723.38	4050.42	2345.97	3021.67	2378.99
FBgn0034271	Vps54L		DOWN	-0.981866	0.264096	3.71784	0.000200936	0.00244158	231.695	175.02	119.577	150.794	300.995	222.761	421.025
FBgn0024177	zpg		DOWN	-1.09158	0.293802	3.71535	0.000202925	0.00246071	889.95	328.298	620.564	635.311	1051.44	925.152	1778.93
FBgn0034052	CG8299		DOWN	-1.09338	0.294299	3.71519	0.000203052	0.00246071	51.3716	21.7416	27.8326	42.0245	69.3349	77.8066	69.4895
FBgn0038488	m-cup		DOWN	-0.6623	0.178271	3.71513	0.000203099	0.00246071	560.522	446.79	391.718	448.673	684.376	593.675	797.903
FBgn0032363	Dlg5		DOWN	-0.744856	0.200532	3.7144	0.000203685	0.00246506	1029.17	820.746	697.877	747.789	1208.87	1067.98	1631.78
FBgn0043070	MESK2		UP	0.508552	0.136921	-3.7142	0.00020385	0.00246506	5310.37	6587.71	6332.43	5856.24	4311.81	4714.23	4059.82
FBgn0261938	mtRNApol		DOWN	-0.773353	0.208285	3.71296	0.00020485	0.00247477	660.697	570.717	391.718	470.921	757.789	764.21	1008.82
FBgn0011296	l(2)efl		UP	0.844354	0.227435	-3.7125	0.000205218	0.00247683	2283.08	2547.03	3528.56	2858.9	1558.81	2019.77	1185.41
FBgn0035165	CG13887		UP	0.476616	0.12845	-3.71052	0.000206834	0.00249393	3405.07	4186.35	3968.72	3767.37	2941.43	2880.98	2685.56
FBgn0000158	bam		DOWN	-1.2991	0.350152	3.71012	0.000207164	0.00249551	135.543	45.6574	74.2203	81.5769	181.902	101.255	328.644
FBgn0040005	CG17883		UP	0.523704	0.141181	-3.70944	0.000207718	0.00249978	1240.26	1556.7	1474.1	1375.68	1040.84	934.745	1059.51
FBgn0085354	CG34325		UP	0.713359	0.192353	-3.70859	0.000208413	0.00250575	782.303	1038.16	1027.74	876.334	564.467	705.588	481.521
FBgn0050364--FBgn0050365	hubl	spaw	DOWN	-0.956151	0.257872	3.70786	0.000209021	0.00250881	197.273	144.582	154.626	85.285	320.572	225.959	252.615
FBgn0262782	Mdh1		UP	0.746913	0.201444	-3.7078	0.000209067	0.00250881	23336.3	28077.1	26147.2	34473.7	14504.9	21212.4	15602.4
FBgn0037142	CG14562		DOWN	-1.11272	0.30016	3.70708	0.000209662	0.00251355	232.711	161.975	125.762	119.893	292.838	200.379	495.419
FBgn0036386	CG8833		DOWN	-1.16284	0.313733	3.70645	0.000210185	0.0025174	168.659	78.2698	82.467	123.601	195.769	159.877	371.973
FBgn0030244	CG2157		UP	0.830723	0.224194	-3.70538	0.000211074	0.00252565	320.156	431.571	428.828	386.872	252.868	262.198	158.6
FBgn0050423	CG30423		UP	0.602164	0.162534	-3.70485	0.000211513	0.00252849	2057.61	2531.81	2309.08	2645.07	1677.09	1800.21	1382.43
FBgn0001125	Got2		UP	0.818384	0.22094	-3.7041	0.000212143	0.00253275	20363.2	25481.2	23098	30503.6	11229.8	18705.6	13161.3
FBgn0010770	ppan		DOWN	-0.714477	0.192896	3.70394	0.000212273	0.00253275	407.927	327.211	249.463	336.196	482.081	472.169	580.442
FBgn0000927	fs(1)Ya		DOWN	-1.3746	0.371186	3.70326	0.000212845	0.00253716	984.18	173.933	493.771	671.156	1270.05	880.387	2415.78
FBgn0002183	dre4		DOWN	-0.800762	0.216272	3.70257	0.000213427	0.00254168	1333.78	972.937	861.78	1016	1443.8	1445.28	2262.9
FBgn0026144	CBP		DOWN	-1.27993	0.345756	3.70183	0.000214052	0.00254671	263.482	103.273	129.885	165.626	306.705	199.313	676.092
FBgn0004921	Ggamma1		UP	0.563495	0.152284	-3.7003	0.000215342	0.00255964	6765.35	8906.45	7600.36	7820.26	5346.13	6014.56	4904.32
FBgn0033246	ACC		DOWN	-0.725193	0.196221	3.69579	0.000219203	0.00260237	10400.4	8393.35	6053.08	8680.53	11183.3	13516	14576.4
FBgn0033661	CG13185		DOWN	-1.2967	0.350874	3.69562	0.000219352	0.00260237	195.626	92.4018	83.4978	114.949	251.237	132.165	499.507
FBgn0034180	Ehbp1		DOWN	-0.862641	0.23345	3.69518	0.000219731	0.0026044	683.412	565.282	377.286	468.449	869.541	691.732	1128.18
FBgn0086687	Desat1		UP	0.726703	0.196698	-3.6945	0.000220316	0.00260774	77873.4	103007	88398.4	102810	48122.5	72797.1	52104.8
FBgn0031947	CG7154		DOWN	-0.936068	0.253392	3.69415	0.000220628	0.00260774	526.765	319.602	337.084	384.4	619.12	506.276	994.108
FBgn0036913	Usp32		DOWN	-0.614589	0.166369	3.69414	0.000220636	0.00260774	1130.27	863.142	901.983	888.694	1230.9	1279.01	1617.88
FBgn0037167	CG11425		UP	1.10806	0.300006	-3.69347	0.000221218	0.00261144	1407.86	1949.13	1752.42	2273.03	457.61	1283.28	731.683
FBgn0259212	cno		DOWN	-1.14452	0.309892	3.6933	0.000221365	0.00261144	792.463	433.745	388.626	530.25	907.879	659.757	1834.52
FBgn0026380	Prosbeta3		UP	0.478487	0.129564	-3.69305	0.00022158	0.00261152	2632.7	3004.69	3102.82	3115.99	2021.32	2295.83	2255.55
FBgn0025558	CG4101		UP	0.732956	0.19854	-3.69173	0.000222737	0.0026227	253.491	319.602	272.141	368.332	210.452	181.193	169.227
FBgn0035089	Phk-3		UP	0.890325	0.241243	-3.69057	0.000223751	0.00263217	412.014	451.138	624.687	558.678	272.445	362.387	202.746
FBgn0011260	Sema2a		DOWN	-0.712889	0.19319	3.69009	0.000224171	0.00263464	479.89	379.391	320.59	374.512	579.966	506.276	718.603
FBgn0051678	CG31678		DOWN	-0.652221	0.176777	3.6895	0.000224693	0.00263661	840.844	698.993	566.96	673.628	1008.21	910.23	1187.04
FBgn0027779	VhaSFD		UP	0.505659	0.13706	-3.68933	0.000224842	0.00263661	10796.3	13256.9	12955.6	11930	8407.47	9727.95	8499.79
FBgn0031464	Duox		DOWN	-1.08565	0.294279	3.68919	0.000224969	0.00263661	418.059	184.804	288.634	273.159	568.546	352.794	840.414
FBgn0031492	CG3542		DOWN	-0.868227	0.235509	3.68659	0.000227275	0.00265866	341.751	248.941	206.167	248.439	406.221	346.399	594.339
FBgn0030301	HP5		DOWN	-1.27971	0.347142	3.68642	0.000227434	0.00265866	281.883	148.93	105.145	171.806	324.65	213.169	727.596
FBgn0087035	AGO2		DOWN	-0.834054	0.226254	3.68636	0.000227486	0.00265866	2073.36	1849.12	1015.37	1484.45	2606.18	2520.72	2964.34
FBgn0038079	NijC		UP	0.894113	0.242593	-3.68565	0.000228116	0.00266247	83	115.231	97.9295	116.185	51.3894	68.214	49.0514
FBgn0027603	Ulp1		DOWN	-1.1085	0.300773	3.68549	0.000228263	0.00266247	284.996	192.413	161.841	145.85	344.227	245.144	620.5
FBgn0010300	brat		DOWN	-1.28644	0.349076	3.68528	0.000228448	0.00266247	1057.92	428.31	511.295	646.435	1255.37	707.72	2798.38
FBgn0002939	ninaD		DOWN	-0.800042	0.217229	3.68294	0.000230561	0.0026846	119.262	78.2698	89.6828	86.521	148.458	176.93	135.709
FBgn0085736	CG40472		UP	0.790335	0.214704	-3.68104	0.000232284	0.00270216	276.136	402.22	292.758	368.332	215.346	219.564	158.6
FBgn0037687	CG8132		UP	0.588834	0.160055	-3.67894	0.000234201	0.00272059	792.338	951.195	874.15	1045.67	600.358	698.128	584.529
FBgn0039807	CG15546		UP	0.610689	0.166001	-3.67883	0.000234302	0.00272059	563.948	763.13	648.397	645.199	452.716	478.564	395.681
FBgn0025525	bab2		DOWN	-0.813269	0.221141	3.6776	0.000235438	0.00273126	480.524	390.262	302.035	327.544	569.362	500.946	792.998
FBgn0004864	hop		DOWN	-0.901919	0.245263	3.67735	0.000235667	0.00273138	641.348	385.914	400.996	506.766	756.974	637.374	1160.07
FBgn0036317	CG10948		DOWN	-0.801587	0.218017	3.67672	0.000236252	0.00273565	241.157	189.152	155.656	170.57	292.838	253.671	385.053
FBgn0266455	CG45080		UP	0.909589	0.247543	-3.67447	0.000238347	0.00275736	6741.87	9626.1	7203.49	10093.3	3804.45	6257.57	3466.3
FBgn0051156	CG31156		DOWN	-0.959534	0.261293	3.67225	0.000240428	0.00277887	148.581	125.014	75.2511	88.993	190.059	162.008	250.162
FBgn0037671	VhaM8.9		UP	0.575054	0.156698	-3.66982	0.000242717	0.00280017	9657.25	12224.2	12260.8	10366.5	7332.37	8668.51	7091.2
FBgn0029771	CG12730		UP	0.660748	0.180099	-3.6688	0.000243693	0.00280885	678.026	850.097	879.304	781.161	549.785	585.148	422.66
FBgn0035024	CG11414		DOWN	-0.612837	0.16706	3.66837	0.000244105	0.00281088	1188.25	972.937	825.701	993.755	1380.99	1312.05	1644.04
FBgn0030321	CG1703		DOWN	-0.890004	0.242631	3.66814	0.000244318	0.00281088	1071.75	895.754	510.264	770.037	1262.71	1229.98	1761.76
FBgn0001124	Got1		UP	0.645048	0.175978	-3.66551	0.000246846	0.00283737	7388.5	9002.11	8810.57	9424.61	4946.43	6942.9	5204.35
FBgn0013756	Mtor		DOWN	-1.23339	0.336629	3.66394	0.000248368	0.00285226	370.303	185.891	155.656	242.259	408.668	297.37	931.977
FBgn0022981	rpk		DOWN	-1.29699	0.354039	3.66342	0.000248872	0.00285413	409.91	96.7501	236.062	273.159	467.399	391.165	994.926
FBgn0032614	CG13284		UP	0.461454	0.125967	-3.6633	0.000248986	0.00285413	1654.92	1966.53	1847.26	1954.14	1402.2	1429.3	1330.11
FBgn0033802--FBgn0028991	CG17724	seq	DOWN	-0.947696	0.258766	3.66237	0.000249896	0.00286195	167.788	96.7501	111.33	121.129	201.479	169.469	306.571
FBgn0036381	CG8745		UP	0.496391	0.135606	-3.66053	0.00025169	0.00287987	8085.29	9065.16	9886.76	9533.38	6761.37	7182.72	6082.37
FBgn0026197	noe		UP	0.764723	0.208932	-3.66016	0.000252059	0.00288147	27672.8	42673.3	28427.4	34681.3	20050.8	23635.1	16568.7
FBgn0037949	CG17360		DOWN	-0.895244	0.244643	3.65939	0.000252813	0.00288745	438.256	354.388	242.247	290.463	522.051	451.918	768.472
FBgn0027835	Dp1		DOWN	-0.794164	0.217145	3.6573	0.000254884	0.00290846	7839.77	6855.13	4244.99	5701.73	8830	9417.79	11989
FBgn0000565	Eip71CD		UP	0.533936	0.146016	-3.6567	0.000255479	0.0029126	1717.56	1920.87	1986.42	2213.7	1334.49	1526.29	1323.57
FBgn0038460	CG18622		UP	0.646685	0.176873	-3.6562	0.000255981	0.00291568	224.182	271.77	269.049	285.519	158.247	192.918	167.592
FBgn0030438	CG15721		UP	1.41253	0.386473	-3.65493	0.000257251	0.00292748	63.9743	64.1377	73.1894	165.626	32.6282	10.6584	37.6061
FBgn0032422	atilla		UP	0.724525	0.198365	-3.65248	0.000259725	0.00295295	3028.18	3872.18	3407.95	4155.48	2288.05	2700.85	1744.59
FBgn0035942	ValRS-m		DOWN	-0.746324	0.204413	3.65107	0.000261154	0.00296384	178.288	128.275	140.194	123.601	213.715	198.247	265.695
FBgn0023515	CG14814		DOWN	-1.59859	0.438073	3.64915	0.000263112	0.00298337	1011.04	131.537	251.524	405.413	1437.27	693.864	3146.65
FBgn0262035	CG42846		UP	0.819672	0.224666	-3.64841	0.000263873	0.00298821	678.122	874.013	720.555	1040.72	447.822	602.202	383.418
FBgn0058045	CG40045		UP	0.437974	0.12005	-3.64827	0.000264016	0.00298821	1827.96	2153.51	2067.86	2103.7	1516.39	1568.92	1557.38
FBgn0035121	Tudor-SN		DOWN	-0.713759	0.195663	3.6479	0.000264392	0.00298977	3874.87	3234.06	2382.26	3046.78	4399.09	4340.11	5846.93
FBgn0033033	scaf		UP	0.628981	0.172491	-3.64646	0.000265876	0.0030002	612.011	841.4	680.353	723.068	484.528	523.329	419.389
FBgn0031549	Spindly		DOWN	-1.47584	0.404737	3.64642	0.000265921	0.0030002	48.1045	21.7416	20.6167	12.3601	44.048	39.4362	150.424
FBgn0261529	ms(2)34Fe		DOWN	-1.23958	0.339954	3.64631	0.000266031	0.0030002	30.973	14.132	21.6476	12.3601	39.9695	40.5021	57.2266
FBgn0034827	Klp59D		DOWN	-0.997794	0.273699	3.64558	0.000266784	0.00300599	144.727	70.6602	135.04	67.9808	206.373	192.918	195.388
FBgn0030703	MSBP		UP	0.532713	0.146142	-3.64517	0.000267218	0.00300818	5281.98	7084.5	5633.53	6100.97	4341.99	4214.35	4316.52
FBgn0260941	app		DOWN	-0.739204	0.202877	3.64361	0.000268844	0.00302377	686.234	531.582	469.031	514.182	862.2	676.811	1063.6
FBgn0026433	Grip128		DOWN	-1.01136	0.277637	3.64275	0.000269736	0.00302876	440.116	225.026	241.216	360.916	539.181	427.403	846.954
FBgn0039525	CG5646		UP	0.683417	0.187618	-3.64259	0.000269907	0.00302876	1591.43	1948.05	1799.84	2187.75	1240.69	1402.65	969.583
FBgn0030608	Lsd-2		DOWN	-0.716109	0.196599	3.64249	0.000270011	0.00302876	7453.69	6067	4170.77	6405.03	8678.28	9468.95	9932.09
FBgn0030241	feo		DOWN	-1.29715	0.356245	3.64116	0.000271409	0.00303373	699.972	158.714	374.194	498.114	898.906	616.058	1653.85
FBgn0053346	CG33346		UP	0.768193	0.210987	-3.64095	0.000271638	0.00303373	1074.27	1457.77	1204.02	1448.61	718.636	994.432	622.135
FBgn0036514	CG12301		DOWN	-1.09157	0.299804	3.64094	0.000271646	0.00303373	158.661	110.882	60.8194	110.005	190.875	166.272	313.111
FBgn0058002	ND-AGGG		UP	0.608656	0.16717	-3.64093	0.000271655	0.00303373	2344.79	3155.79	2420.41	2973.85	1919.35	1943.03	1656.3
FBgn0038957	CG7059		UP	0.702028	0.192816	-3.64092	0.000271663	0.00303373	425.049	534.844	562.837	495.642	317.309	380.506	259.155
FBgn0051619	nolo		DOWN	-0.636446	0.174817	3.64064	0.000271958	0.00303432	404.514	342.43	269.049	328.78	511.447	452.983	522.397
FBgn0050151	CG30151		UP	0.761836	0.209281	-3.64026	0.000272365	0.00303617	496.965	680.512	613.348	603.175	314.862	465.774	304.119
FBgn0015371	chn		DOWN	-0.961468	0.264206	3.63908	0.000273612	0.00304357	1020.02	627.245	637.057	715.652	1245.58	900.638	1993.94
FBgn0261276	Opa1		DOWN	-0.643931	0.176965	3.63874	0.000273973	0.00304357	1518.13	1243.62	1018.47	1252.08	1800.26	1636.07	2158.26
FBgn0000210	br		DOWN	-1.14686	0.315182	3.63872	0.000273999	0.00304357	96.2171	67.399	52.5727	43.2605	119.093	90.5967	204.381
FBgn0086378	Alg-2		UP	0.516683	0.142017	-3.63818	0.000274566	0.00304718	1010.13	1201.22	1141.14	1238.49	834.466	886.782	758.662
FBgn0004369	Ptp99A		DOWN	-0.938833	0.258078	3.63778	0.000274994	0.00304923	456.073	334.821	248.432	315.184	567.73	427.403	842.867
FBgn0030720	CG8939		DOWN	-0.887785	0.244086	3.63717	0.000275645	0.00305083	524.123	432.658	250.493	381.928	614.225	605.399	860.035
FBgn0033773	Mos		DOWN	-1.29628	0.356424	3.63689	0.000275947	0.00305083	135.689	50.0057	58.7577	91.4651	161.509	106.584	345.812
FBgn0051365	CG31365		DOWN	-1.03823	0.285483	3.63676	0.000276092	0.00305083	206.134	129.363	105.145	145.85	246.343	193.984	416.119
FBgn0039590	CG10011		DOWN	-1.0778	0.296365	3.63674	0.000276111	0.00305083	158.16	89.1406	97.9295	96.4091	202.295	135.362	327.827
FBgn0039402	Vps2		UP	0.560965	0.154278	-3.63606	0.000276838	0.00305476	1555.47	1837.17	1732.84	2019.65	1242.32	1379.2	1121.64
FBgn0040349	CG3699		UP	0.872349	0.239923	-3.63595	0.000276953	0.00305476	2249.02	2628.56	2822.43	3432.41	1360.59	2103.98	1146.17
FBgn0033741	CG8545		DOWN	-1.02415	0.281906	3.63297	0.000280181	0.00308764	1079.59	780.524	497.894	730.484	1148.51	1109.54	2210.58
FBgn0085205	CG34176		UP	0.596091	0.164152	-3.63133	0.000281963	0.00310456	605.267	763.13	753.542	681.044	485.344	530.79	417.754
FBgn0041775	tral		DOWN	-1.07949	0.297397	3.62979	0.000283655	0.00312045	7183.75	3531.92	4268.7	5039.23	8955.62	5779	15528
FBgn0003416	sl		DOWN	-0.939375	0.258823	3.62941	0.000284073	0.00312232	414.649	277.205	253.586	285.519	478.003	396.494	797.085
FBgn0034538	CG16799		UP	0.835779	0.230311	-3.62891	0.000284622	0.00312561	2073.41	2991.64	2249.29	2858.9	1473.98	1830.05	1036.62
FBgn0034158	CG5522		DOWN	-0.927363	0.255601	3.62816	0.000285443	0.00312973	340.843	272.857	197.921	205.178	426.613	329.346	613.142
FBgn0040754	CG17059		UP	0.776287	0.213964	-3.62812	0.000285496	0.00312973	609.321	822.92	612.317	902.29	425.798	522.263	370.338
FBgn0030625	CG5877		DOWN	-0.951176	0.262205	3.62761	0.000286058	0.00313316	164.245	136.972	87.6212	96.4091	220.24	166.272	277.958
FBgn0027093	ArgRS		DOWN	-0.851015	0.234718	3.62569	0.000288193	0.00315251	458.011	398.958	240.185	311.476	527.761	537.185	732.501
FBgn0033549	mms4		DOWN	-1.45641	0.401705	3.62557	0.000288327	0.00315251	70.75	9.78372	35.0485	38.3164	92.1746	55.4239	193.753
FBgn0015010	Ag5r		UP	0.853308	0.235389	-3.62509	0.000288858	0.00315426	13008.4	15908.3	15541.9	19645.2	7779.37	12294.5	6881.09
FBgn0014007	Ptp69D		DOWN	-1.18043	0.325652	3.62483	0.000289151	0.00315426	202.721	119.579	95.8679	118.657	214.53	177.996	489.696
FBgn0052786--FBgn0052783	CG32786	CG32783	DOWN	-1.12035	0.309084	3.62475	0.000289241	0.00315426	34.5195	18.4804	22.6784	18.5402	48.1266	43.6996	55.5916
FBgn0039161	CG13606		UP	0.680942	0.18788	-3.62435	0.000289685	0.00315608	147.999	195.674	174.211	181.694	109.304	115.111	112.001
FBgn0035348	CG16758		UP	0.969061	0.267417	-3.62379	0.000290321	0.00315608	5785.64	9010.81	6096.37	8439.51	2853.33	5419.81	2894.03
FBgn0266101	CG44838		DOWN	-1.17536	0.324347	3.62377	0.000290342	0.00315608	524.151	260.899	288.634	317.656	659.905	375.177	1242.64
FBgn0037482	CG10055		DOWN	-0.824983	0.227663	3.6237	0.000290414	0.00315608	458.183	342.43	291.727	331.252	544.891	457.247	781.552
FBgn0265630	sno		DOWN	-1.02976	0.284256	3.62267	0.000291582	0.00316603	511.49	340.256	294.819	312.712	627.277	432.732	1061.15
FBgn0035929	CG13311		UP	1.00988	0.278903	-3.62092	0.000293558	0.00318403	62.0616	77.1827	105.145	72.9248	39.1538	46.8971	31.0659
FBgn0039696	CG7837		DOWN	-0.926725	0.255948	3.62075	0.000293746	0.00318403	209.259	138.059	127.824	149.558	251.237	204.642	384.236
FBgn0250746	Prosbeta7		UP	0.552999	0.152746	-3.62039	0.000294162	0.00318578	4692.71	5026.66	5457.25	6340.75	3528.74	3980.93	3821.92
FBgn0001202	hook		DOWN	-0.614555	0.169777	3.61978	0.000294858	0.00319056	499.656	413.091	328.837	431.369	612.594	591.543	620.5
FBgn0044452	Atg2		DOWN	-0.684677	0.18919	3.61899	0.000295757	0.0031948	1462.55	1274.06	880.335	1163.09	1660.77	1781.02	2016.01
FBgn0028374	Hug		UP	0.721195	0.199281	-3.61899	0.000295758	0.0031948	187.953	261.986	197.921	249.675	150.09	136.428	131.621
FBgn0087005	rtp		DOWN	-0.582542	0.161048	3.61719	0.000297822	0.00321432	1388.9	1058.82	1168.97	1080.28	1809.23	1789.55	1426.58
FBgn0051955	CG31955		UP	1.2409	0.343112	-3.61661	0.000298489	0.00321876	30.1077	46.7445	35.0485	51.9126	17.9455	19.1852	9.81028
FBgn0016756	Usp47		DOWN	-0.677929	0.187506	3.61552	0.000299749	0.00322957	2247.22	1910	1531.82	1672.33	2580.07	2415.2	3373.92
FBgn0087002	apolpp		DOWN	-0.99476	0.275255	3.61396	0.000301554	0.00324419	5522.09	3954.8	2598.74	3920.64	6490.56	5216.24	10951.5
FBgn0035198--FBgn0035197	CG9133	CG9130	DOWN	-0.877704	0.242869	3.6139	0.000301622	0.00324419	807.56	472.88	769.005	406.649	1156.67	977.379	1062.78
FBgn0035490	CG1136		UP	0.608774	0.168468	-3.61359	0.000301985	0.00324478	511.672	646.813	669.013	550.026	443.743	390.099	370.338
FBgn0033968	hui		UP	0.710768	0.196703	-3.61341	0.000302195	0.00324478	193.41	227.2	278.326	221.247	137.854	160.942	134.891
FBgn0025387	CG12184		DOWN	-1.34221	0.371536	3.6126	0.000303143	0.00325218	25.9239	15.2191	15.4626	4.94406	45.6794	30.9095	43.3287
FBgn0051715	CG31715		UP	0.538417	0.149113	-3.6108	0.000305252	0.00327201	553.228	668.554	604.071	702.056	442.928	466.839	434.922
FBgn0035711	CG8519		UP	0.620849	0.172031	-3.60893	0.000307464	0.00329291	330.215	425.048	395.841	386.872	239.001	294.173	240.352
FBgn0034529	FAM21		DOWN	-1.18468	0.328483	3.60653	0.000310319	0.00332065	85.7394	51.0928	40.2027	49.4406	119.909	68.214	185.578
FBgn0000308	chic		UP	0.503417	0.139633	-3.60529	0.000311806	0.00333372	9953	12814.5	11525.8	10805.2	8241.88	8645.06	7685.54
FBgn0036770	Prestin		DOWN	-0.704286	0.1954	3.60433	0.000312956	0.00334317	804.635	655.509	585.516	566.095	971.504	819.634	1229.56
FBgn0039310	CG11878		UP	0.6973	0.193514	-3.60336	0.000314128	0.00335283	1616.99	2127.42	1954.47	1975.15	1059.6	1534.81	1050.52
FBgn0045035	tefu		DOWN	-1.04074	0.288866	3.60286	0.000314741	0.00335652	164.32	108.708	63.9119	129.781	203.11	181.193	299.214
FBgn0027568	Cand1		DOWN	-0.71704	0.19904	3.60249	0.000315181	0.00335836	775.186	647.9	489.648	592.051	823.861	929.416	1168.24
FBgn0040211	hgo		UP	0.745911	0.207118	-3.60138	0.000316538	0.00336996	2328.82	3289.5	2475.04	3090.04	1695.03	2075.2	1348.1
FBgn0261554	CG42672		DOWN	-0.615345	0.170884	3.60096	0.000317046	0.00337251	1769.47	1371.9	1200.93	1578.39	1960.14	2109.3	2396.16
FBgn0035087	CG2765		UP	0.467432	0.129838	-3.60011	0.000318087	0.00338072	13974.2	16938.9	16589.3	15272.2	10980.2	12396.8	11667.7
FBgn0024754	Flo1		UP	0.568487	0.157996	-3.5981	0.000320544	0.00340107	2037.84	2533.98	2312.17	2494.28	1592.26	1862.03	1432.3
FBgn0264493	rdx		DOWN	-1.29129	0.359061	3.5963	0.000322778	0.00342188	1779.14	770.74	778.282	1069.15	2096.36	1079.7	4880.61
FBgn0033258	CG8712		DOWN	-0.954765	0.265527	3.59573	0.000323482	0.00342646	178.101	89.1406	132.978	124.837	221.056	180.128	320.469
FBgn0053169	CG33169		UP	0.594332	0.165302	-3.59543	0.000323862	0.00342657	368.257	457.661	404.088	475.865	314.046	285.646	272.235
FBgn0034476	Toll-7		DOWN	-0.757416	0.210674	3.59521	0.000324135	0.00342657	129.899	103.273	102.053	77.8689	156.615	166.272	173.315
FBgn0050122	CG30122		DOWN	-0.750059	0.208636	3.59506	0.000324312	0.00342657	1913.81	1491.47	1206.08	1499.29	2226.06	1980.34	3079.61
FBgn0030366	Usp7		DOWN	-0.931097	0.259026	3.5946	0.000324886	0.00342975	1424.28	1078.38	860.749	875.098	1677.9	1320.58	2732.98
FBgn0034795	MED23		DOWN	-1.12159	0.312062	3.59414	0.000325461	0.00343293	126.492	77.1827	58.7577	82.813	154.168	112.979	273.053
FBgn0038341	AdamTS-A		DOWN	-0.625959	0.174214	3.59304	0.000326842	0.0034446	378.08	334.821	265.956	281.811	463.32	426.337	496.237
FBgn0039808	CG12071		DOWN	-0.85674	0.238473	3.59261	0.000327386	0.00344744	86.8063	69.5731	49.4802	60.5647	108.489	107.65	125.081
FBgn0039688	Kul		DOWN	-0.927983	0.258377	3.59159	0.000328668	0.00345803	241.937	181.542	143.286	154.502	318.125	221.695	432.47
FBgn0035871	BI-1		UP	0.543953	0.151477	-3.59099	0.000329422	0.00346307	3607.29	4501.6	4124.38	4271.67	3036.87	3184.74	2524.51
FBgn0267330	KdelR		UP	0.53619	0.149342	-3.59035	0.000330239	0.00346876	3106.05	3914.58	3438.87	3725.35	2423.46	2821.29	2312.77
FBgn0032002	CG8353		UP	0.778424	0.216876	-3.58926	0.000331622	0.00348037	328.774	394.61	450.476	416.537	230.029	299.502	181.49
FBgn0067779	dbr		DOWN	-1.04096	0.290078	3.58856	0.000332512	0.0034868	199.865	135.885	105.145	126.073	254.5	173.732	403.857
FBgn0265180	CG44245		DOWN	-0.71836	0.200258	3.58717	0.000334283	0.00350244	964.515	901.19	651.489	596.995	1255.37	1090.36	1291.69
FBgn0032051	CG13097		DOWN	-0.879577	0.24525	3.58644	0.000335219	0.00350931	364.036	291.338	185.551	265.743	406.221	415.679	619.683
FBgn0262730	dtn		DOWN	-1.20497	0.336199	3.58409	0.000338251	0.00353811	503.723	283.728	258.74	265.743	637.881	333.609	1242.64
FBgn0030348	CG10352		UP	0.688475	0.192187	-3.58231	0.000340563	0.00355933	223.658	292.425	260.802	281.811	161.509	198.247	147.154
FBgn0016700	Rab1		UP	0.608193	0.169788	-3.58206	0.000340896	0.00355984	5319.17	6937.75	6192.24	6266.59	4179.67	4838.93	3499.82
FBgn0036714	CG7692		DOWN	-1.04887	0.29287	3.58134	0.000341838	0.0035667	173.175	134.798	89.6828	91.4651	212.083	165.206	345.812
FBgn0031759	lid		DOWN	-1.05838	0.295659	3.57973	0.000343944	0.00358335	1578.02	1018.59	852.502	986.339	1865.52	1285.41	3459.76
FBgn0039234	nct		DOWN	-0.861418	0.24064	3.57969	0.000344004	0.00358335	450.957	321.776	254.617	353.5	538.365	455.115	782.37
FBgn0036805	Chmp1		UP	0.609198	0.170202	-3.57926	0.000344563	0.00358546	2054.9	2618.78	2220.42	2656.19	1579.2	1850.3	1404.51
FBgn0004364	18w		DOWN	-0.798082	0.222992	3.57897	0.000344952	0.00358546	439.012	401.133	227.815	309.004	552.232	544.646	599.245
FBgn0003016	osp		DOWN	-1.13675	0.317628	3.57888	0.000345064	0.00358546	357.035	219.59	171.119	217.539	398.879	296.305	838.779
FBgn0023395	Chd3		DOWN	-1.4081	0.39351	3.57832	0.000345814	0.00359029	235.543	40.222	101.022	154.502	305.073	164.14	648.296
FBgn0261060	Sfp93F		UP	0.85212	0.238284	-3.57608	0.00034879	0.00361819	673.492	808.788	770.035	1066.68	502.474	565.963	327.009
FBgn0002914	Myb		DOWN	-0.804076	0.225024	3.57328	0.000352531	0.00365122	744.779	632.681	403.057	550.026	818.967	889.979	1173.96
FBgn0036668	Zcchc7		DOWN	-1.18219	0.330843	3.57327	0.000352556	0.00365122	201.846	135.885	90.7137	103.825	218.609	174.798	487.244
FBgn0026326	Mad1		DOWN	-0.87584	0.245144	3.57276	0.000353236	0.00365525	237.485	181.542	129.885	174.278	295.285	240.881	403.039
FBgn0260959	MCPH1		DOWN	-0.787255	0.220485	3.57057	0.000356211	0.003683	921.215	622.897	621.595	735.428	1106.91	905.967	1534.49
FBgn0003731	Egfr		DOWN	-0.765834	0.214523	3.56994	0.000357065	0.00368879	1297.04	1130.56	675.198	1013.53	1508.24	1771.43	1683.28
FBgn0026441	ear		DOWN	-0.906833	0.254049	3.56952	0.00035764	0.00369121	444.996	289.163	272.141	331.252	525.314	423.14	828.969
FBgn0032717	CG10600		DOWN	-1.14046	0.319546	3.56899	0.000358357	0.00369121	475.95	317.427	226.784	263.271	558.758	375.177	1114.28
FBgn0030242	sofe		DOWN	-1.16187	0.325568	3.56875	0.000358682	0.00369121	268.338	94.576	172.15	180.458	384.197	212.103	566.544
FBgn0039227	polybromo		DOWN	-1.03363	0.289636	3.56871	0.000358743	0.00369121	875.885	515.276	489.648	609.355	1044.92	735.432	1860.68
FBgn0022768	Pp2C1		DOWN	-0.965503	0.270548	3.56869	0.00035877	0.00369121	983.571	668.554	515.419	715.652	1138.72	919.823	1943.25
FBgn0028399	TMS1		UP	0.54838	0.15368	-3.56832	0.000359277	0.0036934	4029.84	4671.18	4903.69	4853.83	3249.77	3679.29	2821.27
FBgn0011224	heph		DOWN	-1.04977	0.294211	3.56808	0.000359602	0.00369372	722.66	393.523	481.401	441.257	869.541	593.675	1556.56
FBgn0014184	Oda		UP	0.531472	0.148992	-3.56712	0.00036092	0.00370168	33397.1	42771.2	40064.5	36129.9	27663.8	29403.4	24349.9
FBgn0262740	Evi5		DOWN	-1.05332	0.295287	3.56709	0.000360967	0.00370168	397	256.551	210.291	254.619	521.235	314.424	824.881
FBgn0261823	Asx		DOWN	-1.14206	0.32058	3.56247	0.000367381	0.00376131	243.617	161.975	106.176	144.614	301.811	196.115	551.011
FBgn0036502	CG7841		UP	0.531419	0.149214	-3.56147	0.000368785	0.00377261	808.323	1058.82	905.075	915.887	686.007	620.321	663.829
FBgn0037862	CG4706		DOWN	-1.00222	0.281446	3.56096	0.000369506	0.00377688	82.262	44.5703	67.0044	43.2605	127.25	83.1358	128.351
FBgn0001978	stc		DOWN	-0.72528	0.203688	3.56075	0.000369804	0.00377688	1602.64	1170.79	1091.66	1296.58	1817.39	1669.11	2570.29
FBgn0010280	Taf4		DOWN	-0.848687	0.238367	3.56042	0.000370265	0.00377851	1584.16	1037.07	1013.31	1237.25	1987.06	1458.07	2772.22
FBgn0028901	CG18109		DOWN	-1.42366	0.399978	3.55934	0.000371784	0.00379093	20.6979	5.4354	15.4626	3.70804	32.6282	27.7119	39.2411
FBgn0265102	Oseg1		DOWN	-1.06777	0.300124	3.55778	0.000374002	0.00381045	173.439	89.1406	104.115	118.657	230.029	143.889	354.805
FBgn0001941	ifc		UP	0.49641	0.139597	-3.55603	0.000376498	0.00383277	2596.87	2805.75	3344.04	3001.04	2044.16	2200.97	2185.24
FBgn0021814	Vps28		UP	0.653876	0.183921	-3.5552	0.000377688	0.00384177	1552.83	1930.65	1747.27	2064.14	1105.28	1445.28	1024.36
FBgn0003545	sub		DOWN	-1.25049	0.351793	3.55463	0.000378518	0.00384709	228.096	75.0085	140.194	133.49	281.418	169.469	568.996
FBgn0266418	wake		DOWN	-0.752286	0.211651	3.55438	0.000378876	0.00384761	423.045	318.515	292.758	315.184	473.924	448.72	689.172
FBgn0031145	Ntf-2		UP	0.457931	0.128898	-3.55267	0.000381342	0.00386741	2131.49	2481.8	2312.17	2629	1774.97	1770.37	1820.62
FBgn0050275	CG30275		DOWN	-1.319	0.371278	3.5526	0.000381441	0.00386741	26.4167	9.78372	18.5551	8.6521	32.6282	34.107	54.7741
FBgn0030479	Rbp1-like		UP	0.549346	0.154686	-3.55137	0.000383231	0.00388242	954.032	1287.1	1066.92	1062.97	725.977	786.593	794.633
FBgn0264561	Glg1		DOWN	-0.685686	0.193091	3.55109	0.000383635	0.00388338	1630.56	1281.67	1016.41	1396.7	1853.28	1837.51	2397.8
FBgn0005624	Psc		DOWN	-1.22066	0.343806	3.55043	0.000384607	0.00389007	118.581	78.2698	44.326	64.2727	131.328	105.519	287.768
FBgn0024698	Cpsf160		DOWN	-1.07416	0.302582	3.54999	0.000385252	0.00389081	274.409	209.806	117.515	163.154	330.36	255.802	569.814
FBgn0037025	Spc105R		DOWN	-1.52026	0.428247	3.54995	0.000385299	0.00389081	44.4841	10.8708	9.27754	22.2483	55.4679	20.251	148.789
FBgn0032677	CG5790		DOWN	-0.910377	0.256539	3.54869	0.00038716	0.00390367	209.442	127.188	190.705	100.117	326.282	262.198	250.162
FBgn0250835	CG15394		UP	0.795109	0.224068	-3.54852	0.000387409	0.00390367	385.722	473.967	445.322	569.803	296.916	327.214	201.111
FBgn0040397	CG3655		DOWN	-0.967926	0.272782	3.54835	0.000387647	0.00390367	407.173	315.253	192.767	276.867	562.02	367.716	728.413
FBgn0032897	CG9336		UP	0.707955	0.199523	-3.54824	0.000387816	0.00390367	9719.27	11510	11894.8	13140.1	7087.66	9040.48	5642.55
FBgn0000547	ed		DOWN	-1.20519	0.339777	3.54701	0.000389631	0.00391879	844.165	507.666	377.286	463.505	979.661	585.148	2151.72
FBgn0011771	Hem		DOWN	-0.837084	0.236155	3.54463	0.000393157	0.00395109	414.903	363.085	214.414	289.227	482.081	484.959	655.654
FBgn0030296	CG15196		DOWN	-1.18548	0.33452	3.54383	0.000394358	0.00395998	44.8403	27.177	32.9868	12.3601	72.5977	51.1605	72.7596
FBgn0028894	GMF		UP	0.573971	0.162006	-3.54291	0.000395738	0.00396861	304.854	372.869	389.656	337.432	234.107	244.078	250.98
FBgn0034050	bug		UP	0.5557	0.156852	-3.54284	0.000395849	0.00396861	434.533	517.45	511.295	530.25	354.831	379.44	313.929
FBgn0050485	CG30485		DOWN	-1.45819	0.411635	3.54244	0.000396438	0.00397083	14.8031	8.69664	6.18502	1.23601	21.2083	24.5144	26.9783
FBgn0031078	Nup205		DOWN	-0.777036	0.219361	3.54227	0.000396704	0.00397083	1274.31	842.487	975.172	934.427	1345.1	1378.14	2170.52
FBgn0015561	unpg		UP	0.956807	0.270147	-3.5418	0.000397411	0.00397475	62.5453	79.3569	99.9912	74.1609	44.048	45.8313	31.8834
FBgn0000008	a		DOWN	-0.805711	0.22751	3.54143	0.00039796	0.00397706	299.222	220.677	189.674	226.191	330.36	324.016	504.412
FBgn0004606	zfh1		DOWN	-0.921054	0.260112	3.54099	0.000398632	0.00398061	507.499	367.433	272.141	368.332	544.891	530.79	961.407
FBgn0038074	Gnmt		UP	0.914052	0.258218	-3.53985	0.000400351	0.00399381	5893.15	6751.86	6963.31	9894.29	3049.92	5513.61	3185.89
FBgn0034300	CG5098		DOWN	-1.20248	0.339714	3.53969	0.00040059	0.00399381	170.012	102.186	83.4978	86.521	225.134	117.243	405.492
FBgn0036311	CG17666		DOWN	-1.08962	0.308052	3.53713	0.000404497	0.00402956	113.362	79.3569	86.5903	33.3724	191.691	142.823	146.337
FBgn0030049	Trf4-1		DOWN	-0.780134	0.220589	3.53659	0.000405329	0.00403465	1605.55	1200.14	1008.16	1253.32	1795.37	1663.78	2712.54
FBgn0004028	wupA		UP	0.697425	0.19725	-3.53574	0.000406636	0.00404445	8212.65	12120.9	9992.94	8669.4	6664.31	6826.73	5001.61
FBgn0038337	CG6125		UP	0.592003	0.167504	-3.53426	0.000408923	0.00405981	1852.09	2288.3	2397.73	2034.48	1332.05	1705.35	1354.64
FBgn0259241	CG42339		UP	0.849813	0.240467	-3.53401	0.000409301	0.00405981	85.5814	131.537	94.837	110.005	56.2836	55.4239	65.4019
FBgn0031258	CG4297		DOWN	-0.915438	0.259045	3.5339	0.000409474	0.00405981	300.448	244.593	157.718	196.526	388.275	289.909	525.667
FBgn0042178--FBgn0042177	Apl	Arts	DOWN	-0.676049	0.191334	3.53335	0.000410322	0.004065	904.383	681.599	661.798	715.652	1024.52	949.667	1393.06
FBgn0036363	CG10140		UP	1.13208	0.320429	-3.53302	0.000410844	0.00406696	36.766	40.222	68.0353	49.4406	17.9455	24.5144	20.4381
FBgn0028471	Nab2		DOWN	-0.995463	0.28182	3.53226	0.000412024	0.00407543	416.198	278.293	188.643	320.128	503.29	400.757	806.078
FBgn0011722	Tig		DOWN	-0.708174	0.200528	3.53155	0.000413128	0.00408313	461.815	408.742	265.956	359.68	538.365	591.543	606.602
FBgn0001258	ImpL3		UP	0.681385	0.192965	-3.53112	0.000413797	0.00408653	1614.75	2264.39	1711.19	2046.84	1177.06	1454.88	1034.17
FBgn0053180	Ranbp16		DOWN	-0.868223	0.245938	3.53025	0.000415168	0.00409684	396.84	330.472	229.877	253.383	470.661	405.021	691.625
FBgn0261698	SLO2		DOWN	-0.967661	0.274147	3.52971	0.000416016	0.00410199	345.55	211.981	216.476	237.315	449.453	290.975	667.099
FBgn0261975	CG42806		UP	0.51184	0.145045	-3.52883	0.000417401	0.00410651	1139.21	1403.42	1274.11	1355.91	953.558	1002.96	845.319
FBgn0005660	Ets21C		UP	0.688501	0.195109	-3.5288	0.000417456	0.00410651	227.728	285.902	281.419	283.047	164.772	205.708	145.519
FBgn0031976	CG7367		UP	0.864422	0.244986	-3.52846	0.00041799	0.00410854	83.6602	95.6631	102.053	132.254	53.8365	65.0165	53.139
FBgn0001206	Hmr		DOWN	-1.19832	0.33971	3.52747	0.000419557	0.00412072	186.054	93.4889	73.1894	132.254	219.424	152.416	445.55
FBgn0010452	trn		DOWN	-0.952083	0.269945	3.52695	0.000420374	0.00412336	86.3638	71.7473	37.1101	59.3287	107.673	117.243	125.081
FBgn0261599	RpS29		UP	0.567766	0.160982	-3.52688	0.000420483	0.00412336	33193.2	42060.2	35719.5	41800.8	25279.5	30354.2	23945.3
FBgn0040752	Prosap		DOWN	-1.09366	0.310191	3.52576	0.000422262	0.00413757	629.283	403.307	271.11	431.369	739.844	532.922	1397.15
FBgn0039731	Sas-6		DOWN	-1.15429	0.327415	3.52548	0.000422721	0.00413884	90.2088	36.9607	47.4185	66.7448	131.328	75.6749	183.125
FBgn0034312	CG10916		UP	0.569241	0.161517	-3.52435	0.00042452	0.00415322	423.689	521.799	512.326	491.934	319.756	381.572	314.746
FBgn0051778	CG31778		UP	0.78965	0.2241	-3.52364	0.000425659	0.00416112	1398.48	2030.67	1419.46	1941.78	924.193	1266.22	808.531
FBgn0029975	spidey		UP	0.432412	0.122726	-3.52339	0.000426069	0.00416188	6458.64	7525.86	7285.96	7501.37	5396.7	5826.97	5214.98
FBgn0052672	Atg8a		UP	0.669895	0.190146	-3.52306	0.000426602	0.00416385	8928.15	12329.7	10598	10258.9	6672.46	8203.8	5506.02
FBgn0039862	kek6		DOWN	-0.973192	0.276332	3.52182	0.000428589	0.00417962	111.501	86.9664	78.3436	48.2046	139.485	124.704	191.3
FBgn0035423	CG17737		UP	0.518646	0.147274	-3.52164	0.000428884	0.00417962	3192.92	3948.28	3503.82	3877.38	2551.52	2895.9	2380.63
FBgn0003415	skd		DOWN	-1.26119	0.358311	3.51983	0.000431821	0.00420498	537.281	252.203	240.185	315.184	591.386	347.465	1477.26
FBgn0025637	SkpA		UP	0.41619	0.118323	-3.51741	0.000435782	0.00424026	4027.5	4566.82	4703.71	4573.25	3443.09	3566.31	3311.79
FBgn0032956	Cul2		DOWN	-0.737396	0.209674	3.51686	0.000436678	0.00424405	815.197	685.948	548.405	563.622	1002.5	815.37	1275.34
FBgn0052656	Muc11A		DOWN	-0.774769	0.220403	3.51524	0.000439357	0.00426512	2536.89	2219.82	1379.26	1883.69	2622.49	3489.57	3626.53
FBgn0037612	CG8112		UP	0.869415	0.247369	-3.51465	0.000440327	0.00427124	253.443	344.604	303.066	353.5	113.383	213.169	192.936
FBgn0003444	smo		DOWN	-0.925903	0.263478	3.51416	0.000441144	0.00427465	256.344	193.5	137.101	176.75	300.995	254.737	474.981
FBgn0263998	Ack-like		DOWN	-0.827974	0.235619	3.51403	0.00044136	0.00427465	631.984	470.706	371.101	484.518	668.878	693.864	1102.84
FBgn0031452	Cwc25		DOWN	-1.18471	0.337342	3.5119	0.000444918	0.00430579	156.297	94.576	62.8811	96.4091	177.824	130.033	376.061
FBgn0038320	Sra-1		DOWN	-0.802215	0.22848	3.51109	0.000446279	0.00431563	833.236	741.389	451.507	580.927	926.64	993.366	1305.58
FBgn0030724	Nipsnap		UP	0.519508	0.147994	-3.51034	0.000447536	0.00432446	2364.38	2852.5	2692.55	2846.54	1748.05	2178.58	1868.04
FBgn0035357--FBgn0250911	MEP-1	CG42245	DOWN	-0.845493	0.240982	3.50853	0.00045059	0.00435062	1698.77	1174.05	1078.26	1275.57	2010.71	1589.17	3064.89
FBgn0053977	CG33977		UP	0.702058	0.200297	-3.50509	0.000456456	0.00440387	230.75	309.818	241.216	315.184	180.271	187.588	150.424
FBgn0036125	CG6279		DOWN	-0.628497	0.179338	3.50454	0.000457403	0.00440816	197.984	157.627	150.502	153.266	232.476	229.156	264.878
FBgn0036537	CG18081		UP	0.451858	0.128944	-3.50429	0.000457821	0.00440816	1072.07	1236.01	1229.79	1260.73	861.384	905.967	938.517
FBgn0037577	CG7443		UP	0.909028	0.25941	-3.50422	0.000457954	0.00440816	814.775	1049.03	1513.27	698.348	597.911	515.868	514.222
FBgn0025455	CycT		DOWN	-1.03655	0.295912	3.50289	0.000460244	0.0044268	1295.15	869.664	666.952	836.782	1561.26	1050.92	2785.3
FBgn0030304	Cyp4g15		UP	0.562635	0.160728	-3.50055	0.000464308	0.00446247	1943.21	2279.61	2370.93	2338.54	1558	1782.09	1330.11
FBgn0262057	Spn77Ba		UP	0.644632	0.184196	-3.4997	0.000465776	0.00447316	1435.35	1863.26	1666.86	1763.79	1086.52	1329.11	902.546
FBgn0263102	psq		DOWN	-1.00612	0.287517	3.49934	0.000466411	0.00447583	1215.48	745.737	767.974	762.621	1399.75	1017.88	2598.91
FBgn0028476	Usp1		DOWN	-0.744769	0.212849	3.49904	0.00046693	0.00447739	981.952	694.644	694.784	767.565	1161.56	966.72	1606.43
FBgn0259236	comm3		UP	0.644672	0.184361	-3.49678	0.000470901	0.00451203	690.374	855.532	929.815	760.149	466.583	633.111	497.054
FBgn0051151	wge		DOWN	-0.816916	0.23365	3.49633	0.000471711	0.00451634	1296.07	829.442	911.26	994.991	1434.01	1304.59	2302.15
FBgn0016930	Dyrk2		DOWN	-1.03689	0.296606	3.49587	0.000472524	0.00452067	338.687	264.161	159.78	196.526	412.746	304.831	694.077
FBgn0052452	CG32452		DOWN	-1.02203	0.292399	3.49533	0.000473469	0.00452626	197.715	95.6631	116.485	154.502	292.022	166.272	361.345
FBgn0033953	CG12861		DOWN	-0.859961	0.24618	3.49322	0.000477226	0.00455871	913.95	619.636	840.132	420.245	1348.36	1174.56	1080.77
FBgn0011747	Ank		DOWN	-0.906888	0.259772	3.49109	0.000481059	0.00459183	1434.5	1233.84	746.326	888.694	1805.15	1385.6	2547.4
FBgn0034447	CG7744		DOWN	-1.15556	0.331198	3.48902	0.000484786	0.00462389	564.204	229.374	326.775	381.928	722.714	408.218	1316.21
FBgn0262515	VhaAC45		UP	0.535002	0.153372	-3.48826	0.000486171	0.00463357	14524.8	17561.8	18905.6	15338.9	11127.8	12992.6	11222.1
FBgn0266084	Fhos		DOWN	-0.721218	0.206781	3.48783	0.000486951	0.00463749	2795.47	2448.1	2136.93	1629.07	3495.29	2965.18	4098.24
FBgn0086855	CG17078		DOWN	-0.847799	0.243112	3.48728	0.000487967	0.00464364	499.719	322.863	365.947	347.32	611.778	462.576	887.83
FBgn0053098	CG33098		UP	0.691453	0.19831	-3.48673	0.000488966	0.00464962	179.968	242.419	240.185	190.346	123.171	143.889	139.796
FBgn0038248	CG7886		DOWN	-0.995947	0.28566	3.48647	0.000489441	0.00465062	313.625	153.278	306.159	131.018	442.928	406.086	442.28
FBgn0030435	CG4645		UP	0.454779	0.130453	-3.48616	0.000490006	0.00465246	1097.05	1211.01	1334.93	1270.62	908.695	942.206	914.809
FBgn0033757	muskelin		DOWN	-1.07994	0.309819	3.4857	0.00049086	0.00465705	583.237	275.031	351.515	406.649	732.503	455.115	1278.61
FBgn0086655	jing		DOWN	-1.06956	0.306889	3.48519	0.000491796	0.0046624	375.52	160.888	219.568	290.463	472.293	325.082	784.822
FBgn0051989	Cap-D3		DOWN	-0.966616	0.277433	3.48415	0.000493704	0.00467696	135.681	85.8793	74.2203	101.353	151.721	141.757	259.155
FBgn0029708	CG3556		DOWN	-0.902041	0.258932	3.4837	0.000494539	0.00467718	155.46	121.753	99.9912	90.229	208.82	147.086	264.878
FBgn0259098	CG42246		UP	0.783756	0.224984	-3.48361	0.000494698	0.00467718	140.109	216.329	154.626	168.098	101.147	112.979	87.475
FBgn0038535	alt		DOWN	-1.09358	0.313928	3.48353	0.000494845	0.00467718	907.561	633.768	382.441	573.511	1022.08	779.132	2054.44
FBgn0005631	robo1		DOWN	-0.70885	0.203512	3.48309	0.000495656	0.00468132	153.106	129.363	101.022	112.477	191.691	174.798	209.286
FBgn0052267	CG32267		UP	0.466383	0.13392	-3.48255	0.000496669	0.00468574	946.671	1104.47	1067.95	1133.43	832.019	790.856	751.304
FBgn0052195	CG32195		UP	0.728247	0.20912	-3.48244	0.000496871	0.00468574	711.248	1045.77	830.855	814.533	486.16	654.428	435.74
FBgn0039904	Hcf		DOWN	-0.864464	0.248349	3.48085	0.000499834	0.00471015	824.909	662.032	477.278	553.734	1036.76	765.276	1454.37
FBgn0085273	CG34244		UP	1.1747	0.3375	-3.48059	0.000500308	0.00471108	24.9742	35.8736	42.2643	30.9004	12.2356	13.856	14.7154
FBgn0259785	pzg		DOWN	-0.773908	0.222364	3.48036	0.000500744	0.00471165	1772.03	1306.67	1120.52	1402.88	1943.82	1848.17	3010.12
FBgn0042178	CG32165		DOWN	-0.787361	0.226431	3.47727	0.000506538	0.00476172	270.727	228.287	171.119	181.694	342.596	273.922	426.747
FBgn0032358	Ppt2		UP	0.557157	0.160243	-3.47694	0.000507172	0.00476172	685.817	878.361	754.573	829.366	511.447	617.123	524.032
FBgn0020412	JIL-1		DOWN	-0.907335	0.26096	3.47691	0.00050723	0.00476172	915.429	723.995	530.881	574.747	1125.67	830.292	1706.99
FBgn0035228	CG12091		UP	0.460098	0.132337	-3.47672	0.000507583	0.00476172	7373.07	8547.71	8127.12	9020.43	5951.38	6675.38	5916.42
FBgn0002855	Acp26Aa		UP	0.936406	0.269364	-3.47636	0.000508265	0.00476456	422.518	610.939	411.304	683.516	245.527	379.44	204.381
FBgn0031111	Obp19c		UP	0.915314	0.263372	-3.47537	0.000510157	0.00477586	76.1097	110.882	79.3745	114.949	53.0208	57.5556	40.8762
FBgn0000352	cos		DOWN	-1.05021	0.302199	3.47523	0.000510416	0.00477586	400.432	225.026	217.507	283.047	461.689	338.938	876.385
FBgn0035722	CG10075		UP	0.579138	0.166675	-3.47466	0.000511511	0.0047807	1358.22	1779.55	1414.31	1716.82	1054.71	1198.01	985.933
FBgn0029662	CG12206		DOWN	-1.26779	0.364891	3.47443	0.000511945	0.0047812	26.741	9.78372	19.5859	9.88811	32.6282	36.2387	52.3215
FBgn0264494	CG17646		UP	0.584599	0.168287	-3.47382	0.000513109	0.00478851	6546.38	7984.6	7156.07	8569.29	4654.41	6066.78	4847.1
FBgn0083068	CG33947		UP	0.722478	0.208014	-3.47321	0.000514264	0.00479147	205.204	250.028	262.863	263.271	187.612	126.835	140.614
FBgn0031306	CG4577		UP	0.645503	0.185852	-3.47321	0.000514267	0.00479147	1975.44	2853.59	2299.8	2135.83	1440.53	1768.23	1354.64
FBgn0032336	AstC		UP	0.591659	0.170357	-3.47305	0.000514571	0.00479147	333.661	398.958	390.687	421.481	289.575	270.724	230.542
FBgn0032820	fbp		UP	0.734933	0.211641	-3.47254	0.000515557	0.00479709	7283.11	9348.89	7656.03	10622.3	5052.47	6682.84	4336.14
FBgn0002780	mod		DOWN	-0.888907	0.256007	3.4722	0.000516218	0.00479773	3036.67	2454.63	1485.44	2197.63	3515.69	3129.32	5437.35
FBgn0261041	stj		DOWN	-0.829807	0.238992	3.47211	0.00051639	0.00479773	232.444	189.152	155.656	142.142	314.862	221.695	371.156
FBgn0036316	CG10960		UP	0.510426	0.147038	-3.47139	0.000517767	0.00480696	11004.7	14400.6	11956.7	12598.7	8886.28	9763.13	8422.94
FBgn0029959	Rab39		UP	0.526348	0.151633	-3.47119	0.000518162	0.00480707	974.674	1272.97	1081.35	1112.41	791.233	852.675	737.406
FBgn0033636	tou		DOWN	-1.14421	0.329698	3.47048	0.000519523	0.00481614	429.245	219.59	219.568	280.575	457.61	341.07	1057.06
FBgn0038575	CG7208		DOWN	-1.31269	0.378325	3.46975	0.000520942	0.00482573	258.2	47.8315	145.348	168.098	344.227	203.576	640.121
FBgn0032618--FBgn0085342	CG31743	CG34313	UP	0.51894	0.149591	-3.46906	0.00052228	0.00483456	2183.3	2687.26	2511.12	2549.9	1766	1999.52	1586
FBgn0030466	CG15744		DOWN	-0.885484	0.255295	3.46848	0.000523414	0.00484148	263.656	172.846	177.304	184.166	287.128	267.527	492.967
FBgn0082582	tmod		DOWN	-0.620682	0.179108	3.4654	0.000529435	0.00488505	1325.47	1209.92	950.432	938.135	1646.91	1415.44	1792.01
FBgn0033296	Mal-A7		UP	0.710672	0.205078	-3.46537	0.000529496	0.00488505	4233.12	4726.63	6489.12	4724.05	3078.47	2630.5	3749.98
FBgn0032010	CG8086		DOWN	-0.570441	0.164621	3.46518	0.000529883	0.00488505	673.276	600.068	524.696	486.99	854.043	726.905	846.954
FBgn0032202	REPTOR-BP		UP	0.70502	0.203469	-3.46499	0.000530247	0.00488505	1268.11	1676.28	1411.22	1678.51	1005.76	1119.14	717.785
FBgn0265575	yin		DOWN	-0.975166	0.281446	3.46484	0.000530546	0.00488505	1771.01	837.052	1227.73	1318.83	1967.48	1703.22	3571.76
FBgn0027375	RecQ5		DOWN	-1.0621	0.306543	3.46477	0.000530689	0.00488505	350.919	257.638	161.841	210.122	433.955	293.107	748.851
FBgn0033638	CG9005		DOWN	-0.842825	0.243262	3.46469	0.000530848	0.00488505	1687.79	1156.65	1114.34	1236.01	2037.63	1529.49	3052.63
FBgn0050169	Brca2		DOWN	-1.29062	0.372557	3.46422	0.000531777	0.00488847	76.6484	48.9186	20.6167	40.7885	88.0961	66.0823	195.388
FBgn0038881	CG16791		DOWN	-0.649652	0.187538	3.4641	0.000531999	0.00488847	559.959	459.835	425.736	405.413	709.663	559.568	799.538
FBgn0031563	CG10031		UP	0.834193	0.240886	-3.46302	0.000534139	0.00490454	1548.52	2042.62	1732.84	2281.68	1079.18	1413.31	741.494
FBgn0037741	CG16908		DOWN	-0.71851	0.207559	3.46171	0.000536751	0.00492493	174.545	145.669	120.608	122.365	204.742	197.181	256.702
FBgn0266492	SclB		UP	0.702787	0.203045	-3.46124	0.0005377	0.00493003	134.925	186.978	171.119	148.322	102.779	105.519	94.8327
FBgn0053322	CG33322		DOWN	-1.09832	0.317398	3.4604	0.000539373	0.00493782	58.7041	33.6995	49.4802	18.5402	86.4647	72.4774	91.5626
FBgn0010039	GstD3		UP	0.640622	0.185134	-3.46031	0.000539546	0.00493782	493.971	629.419	558.714	631.603	395.617	436.996	311.476
FBgn0003502	Btk29A		DOWN	-0.982395	0.283911	3.46022	0.00053973	0.00493782	807.186	485.925	444.291	604.411	932.35	714.115	1662.02
FBgn0016675	Lectin-galC1		UP	0.606417	0.175285	-3.4596	0.00054098	0.00494566	335.313	406.568	460.784	354.736	251.237	272.856	265.695
FBgn0037074	CG7324		DOWN	-0.593556	0.171582	3.45932	0.000541538	0.00494715	1319.19	1138.17	933.939	1051.85	1417.69	1531.62	1841.88
FBgn0022720	zf30C		DOWN	-0.78922	0.228173	3.45886	0.000542467	0.00495102	672.751	543.54	399.965	498.114	764.315	702.391	1128.18
FBgn0037239	CG11739		UP	0.711954	0.205843	-3.45872	0.00054275	0.00495102	6063.46	7507.38	6417.99	8915.37	4209.85	5557.31	3772.87
FBgn0028990	Spn27A		UP	0.619655	0.17922	-3.4575	0.000545207	0.00496982	2991.06	3486.27	3400.73	4064.01	2080.05	2794.64	2120.66
FBgn0024232	gprs		DOWN	-0.798962	0.231097	3.45726	0.000545702	0.00497042	143.28	128.275	85.5595	91.4651	174.561	170.535	209.286
FBgn0031039--FBgn0031038	Shawn	Tyler	UP	0.475502	0.137547	-3.45701	0.000546205	0.00497042	1215.48	1359.94	1434.93	1460.97	964.163	1096.75	976.123
FBgn0052681	CG32681		DOWN	-1.14718	0.331854	3.45688	0.000546461	0.00497042	31.848	19.5674	18.5551	14.8322	35.0753	45.8313	57.2266
FBgn0004107	Cdk2		DOWN	-1.12659	0.325921	3.45662	0.000547002	0.00497134	305.424	105.447	179.366	234.843	398.879	263.263	650.749
FBgn0263197	Patronin		DOWN	-0.710651	0.205602	3.45644	0.000547354	0.00497134	925.998	665.293	681.383	723.068	1081.62	924.086	1480.53
FBgn0033784	SCCRO3		DOWN	-0.893445	0.258662	3.4541	0.000552141	0.00501119	249.931	188.065	158.749	156.974	309.968	231.288	454.543
FBgn0034289	CG10910		DOWN	-0.681381	0.197313	3.4533	0.000553781	0.00502244	1016.77	662.032	801.991	841.726	1220.29	1527.35	1047.25
FBgn0030510	CG12177		UP	0.618347	0.179101	-3.4525	0.000555422	0.00503237	1153.05	1493.65	1296.79	1428.83	849.148	1076.5	773.377
FBgn0028734	Fmr1		DOWN	-1.10911	0.32126	3.45237	0.000555678	0.00503237	861.958	505.492	427.797	553.734	1013.92	638.44	2032.36
FBgn0000307	chif		DOWN	-1.1635	0.337177	3.4507	0.000559129	0.00505998	285.947	159.801	122.67	187.874	320.572	221.695	703.07
FBgn0262732	mbf1		UP	0.418898	0.121414	-3.45016	0.000560263	0.0050634	2541.34	2904.68	2824.49	3014.64	2115.94	2241.47	2146.82
FBgn0034276	Sardh		UP	0.86631	0.251098	-3.45009	0.000560397	0.0050634	1010.84	1375.16	1093.72	1525.24	498.395	952.864	619.683
FBgn0039299	CG11854		UP	1.22526	0.355167	-3.44981	0.000560981	0.0050634	29.4125	28.2641	48.4494	54.3846	18.7612	15.9877	10.6278
FBgn0030638	CG11655		UP	0.546243	0.158343	-3.44974	0.000561121	0.0050634	1484.9	1774.12	1635.94	1904.7	1089.78	1357.88	1146.99
FBgn0039088	CG10164		DOWN	-1.07147	0.310618	3.44949	0.000561647	0.0050645	92.541	51.0928	77.3128	35.8444	168.851	93.7942	128.351
FBgn0032884	Pomp		UP	0.505003	0.146408	-3.44928	0.000562084	0.00506481	1642.06	1805.64	1860.66	2137.07	1264.34	1432.49	1352.18
FBgn0027504	CG8878		DOWN	-0.901322	0.261328	3.44901	0.000562653	0.0050663	568.165	376.13	319.56	443.729	712.926	512.671	1043.98
FBgn0051755	SoYb		DOWN	-1.45423	0.421684	3.44863	0.000563428	0.00506964	61.4851	23.9158	14.4317	27.1923	75.0448	25.5802	202.746
FBgn0030710	CG8924		DOWN	-1.17443	0.340637	3.44774	0.000565294	0.00508279	206.737	121.753	88.652	126.073	216.162	169.469	518.31
FBgn0036857	CG9629		UP	0.699685	0.20296	-3.44741	0.000565997	0.00508547	1723.72	2293.74	1847.26	2327.41	1135.46	1620.08	1118.37
FBgn0039043	CG17121		UP	0.585285	0.169789	-3.44713	0.00056658	0.00508706	1313.6	1682.8	1508.11	1567.27	989.449	1225.72	908.268
FBgn0032883	CG9323		DOWN	-0.691519	0.200632	3.4467	0.000567469	0.0050914	479.151	345.692	344.3	391.817	538.365	511.605	743.129
FBgn0001987	Gli		UP	0.57573	0.167071	-3.44602	0.000568899	0.00510059	1141.15	1261.01	1581.3	1279.27	941.323	965.654	818.341
FBgn0038256	CG7530		UP	0.466646	0.135458	-3.44496	0.000571154	0.00511714	2686.06	3168.84	3191.47	3019.58	2044.16	2402.41	2289.88
FBgn0037057	CG10512		UP	0.580884	0.168643	-3.44447	0.000572179	0.00512268	1931.58	2274.17	2199.81	2514.05	1466.64	1794.88	1339.92
FBgn0038020	GstD9		UP	0.782449	0.227181	-3.44417	0.000572806	0.00512464	656.682	864.229	770.035	893.638	516.341	571.292	324.557
FBgn0003495	spz		DOWN	-1.02111	0.296503	3.44385	0.000573486	0.00512706	270.724	201.11	122.67	176.75	331.176	244.078	548.558
FBgn0039081	Irk2		UP	0.560565	0.162782	-3.44365	0.000573915	0.00512724	2785.71	3455.83	3647.1	2912.05	2096.36	2499.4	2103.49
FBgn0031118	RhoGAP19D		DOWN	-0.929985	0.270224	3.44153	0.000578431	0.00516391	637.101	483.751	354.608	415.301	717.82	601.136	1249.99
FBgn0032305	CG6700		DOWN	-0.806331	0.23431	3.44131	0.000578916	0.00516457	812.369	732.692	463.877	526.542	961.716	873.992	1315.4
FBgn0260962	pic		DOWN	-0.73532	0.213722	3.44054	0.00058055	0.00517548	1205.79	1000.11	823.639	835.546	1340.2	1260.89	1974.32
FBgn0032744	Ttc19		UP	0.547866	0.159339	-3.43836	0.000585249	0.005211	637.736	864.229	703.031	716.888	537.549	505.21	499.507
FBgn0036180	CG6091		DOWN	-0.718235	0.208892	3.43831	0.000585366	0.005211	704.709	580.501	500.987	486.99	869.541	690.667	1099.57
FBgn0027348	bgm		UP	0.648307	0.188628	-3.43696	0.000588286	0.00523329	11461.3	14896.3	11729.9	15715.9	7345.42	10000.8	9079.41
FBgn0003651	svp		UP	0.553382	0.161025	-3.43662	0.000589015	0.00523606	1876.97	2498.11	2134.86	2099.99	1409.54	1707.48	1411.86
FBgn0263832	Rcd5		DOWN	-0.642677	0.187021	3.43639	0.000589521	0.00523685	889.388	742.476	657.674	656.324	946.217	1001.89	1331.75
FBgn0002773	Mlc2		UP	0.571787	0.166413	-3.43594	0.000590492	0.00524041	18799.9	23852.7	23944.3	20035.8	15376.8	16736.9	12853.1
FBgn0085444	mute		DOWN	-0.945176	0.275094	3.43582	0.000590756	0.00524041	441.984	296.773	270.079	294.171	504.921	396.494	889.465
FBgn0083960	CG34124		DOWN	-1.18443	0.344806	3.43505	0.000592435	0.00525159	33.3477	20.6545	22.6784	9.88811	40.7852	44.7654	61.3142
FBgn0031905	gudu		DOWN	-0.893772	0.260245	3.43435	0.000593966	0.00525782	93.9289	69.5731	74.2203	44.4965	128.066	141.757	105.461
FBgn0260397	Su(var)3-3		DOWN	-0.936779	0.272768	3.43435	0.000593977	0.00525782	249.341	154.365	158.749	175.514	277.34	238.749	491.332
FBgn0020248	stet		DOWN	-0.971988	0.283081	3.4336	0.00059562	0.00526866	523.144	257.638	327.806	415.301	555.495	532.922	1049.7
FBgn0024510	dlt		DOWN	-1.03165	0.30052	3.43288	0.000597201	0.00527892	132.888	70.6602	73.1894	100.117	163.957	120.44	268.965
FBgn0044872	FucTC		UP	0.555484	0.161845	-3.4322	0.00059871	0.00528854	344.392	435.919	382.441	417.773	256.131	292.041	282.046
FBgn0020907	Scp2		UP	0.686321	0.200005	-3.43151	0.000600229	0.00529823	1251.13	1577.35	1516.36	1582.1	952.743	1159.64	718.603
FBgn0053554	Nipped-A		DOWN	-1.13345	0.330451	3.43	0.00060357	0.00532397	376.872	252.203	198.952	184.166	454.347	273.922	897.641
FBgn0024332	Mcm3		DOWN	-1.06083	0.309608	3.42637	0.000611712	0.005392	802.124	298.947	570.053	567.331	962.531	732.235	1681.65
FBgn0003401	shu		DOWN	-1.00636	0.293909	3.42405	0.000616949	0.00543435	221.059	89.1406	156.687	166.862	258.578	229.156	425.93
FBgn0030451	CG15717		UP	0.620834	0.181401	-3.42244	0.000620611	0.00546277	220.749	282.641	239.154	286.755	161.509	184.391	170.045
FBgn0040297	Nhe2		DOWN	-0.660895	0.193251	3.41988	0.00062648	0.00551056	890.507	784.872	622.626	632.839	1020.45	960.325	1321.94
FBgn0010317	CycJ		DOWN	-0.973513	0.284714	3.41926	0.000627911	0.00551928	148.596	75.0085	105.145	103.825	177.824	142.823	286.951
FBgn0038608	WRNexo		DOWN	-1.24213	0.363378	3.41827	0.000630197	0.00553267	296.194	65.2248	173.181	208.886	442.928	231.288	655.654
FBgn0036118	Blos2		UP	0.652419	0.190868	-3.41817	0.00063044	0.00553267	140.648	163.062	173.181	184.166	110.936	108.716	103.825
FBgn0027610	Dic1		UP	0.473162	0.138432	-3.418	0.000630827	0.00553267	3509.68	4193.96	3826.47	4261.78	2783.18	3194.33	2798.38
FBgn0051352	Unc-115a		UP	0.454896	0.133095	-3.41784	0.000631196	0.00553267	1240.57	1413.2	1523.58	1379.39	1006.58	1091.42	1029.26
FBgn0013732	sced		DOWN	-1.17133	0.342746	3.41748	0.000632046	0.00553625	300.784	111.969	185.551	191.582	424.166	201.444	689.99
FBgn0051992	gw		DOWN	-0.882835	0.258464	3.4157	0.000636174	0.00556852	3098.19	2382.88	1868.91	2023.36	3775.9	2729.63	5808.5
FBgn0024250	brk		DOWN	-0.867844	0.254113	3.41519	0.000637374	0.00557514	87.6689	65.2248	52.5727	61.8007	108.489	94.8601	143.067
FBgn0026619	Taz		UP	0.467033	0.136763	-3.41492	0.000638011	0.00557682	1721.02	1998.05	1996.73	2015.94	1427.48	1566.79	1321.12
FBgn0034261	HPS4		DOWN	-0.857498	0.251212	3.41344	0.00064149	0.00560333	365.98	320.689	168.026	264.507	449.453	424.206	568.996
FBgn0085436	Not1		DOWN	-0.937026	0.274667	3.4115	0.000646062	0.00563934	1824.77	1432.77	1033.93	1102.52	2180.38	1605.16	3593.83
FBgn0031573	CG3407		DOWN	-0.942569	0.276357	3.41069	0.000647991	0.00565225	107.063	81.531	54.6344	72.9248	137.038	106.584	189.665
FBgn0034399	CG15083		UP	0.523443	0.153497	-3.41011	0.000649361	0.00566026	918.001	1058.82	1029.81	1174.21	704.769	832.424	707.975
FBgn0036218	Sprn		DOWN	-0.989957	0.290482	3.40798	0.000654462	0.00570077	63.2002	45.6574	49.4802	23.4843	92.9903	84.2016	83.3874
FBgn0033774	CG12374		DOWN	-0.550344	0.161575	3.40612	0.000658931	0.00573572	8540.26	6089.82	7265.34	7271.47	10097.6	11459.9	9057.34
FBgn0052640--FBgn0052641	CG32640	CG32641	UP	0.676971	0.198767	-3.40585	0.000659572	0.00573732	539.21	684.861	578.3	746.553	424.982	471.103	329.462
FBgn0260461	Rcd7		DOWN	-0.835604	0.245392	3.40519	0.00066119	0.00574741	182.029	132.624	154.626	91.4651	284.681	222.761	206.016
FBgn0015801	Reg-5		UP	0.484387	0.142281	-3.40443	0.000663017	0.0057593	1683.6	1841.51	1984.36	2086.39	1343.47	1523.09	1322.75
FBgn0031517	CG15406		UP	0.572879	0.16834	-3.40311	0.000666226	0.00578317	3446.96	4200.48	3800.7	4441	2425.9	3218.85	2594.82
FBgn0030802	DENR		UP	0.466624	0.137188	-3.40135	0.000670539	0.00581659	923.426	1019.68	1052.48	1153.2	777.366	789.79	748.034
FBgn0052479	Usp10		DOWN	-1.05646	0.310693	3.40035	0.000673007	0.00583397	926.597	557.672	493.771	610.591	1137.91	686.403	2073.24
FBgn0000078	Amy-d		UP	0.647543	0.190494	-3.39928	0.000675647	0.00585281	23331.1	26449.8	25983.3	33758	16065.3	21508.7	16221.3
FBgn0031268	cold		UP	0.471952	0.138859	-3.39877	0.000676885	0.00585949	666.36	737.04	770.035	824.422	546.522	558.502	561.639
FBgn0002543	robo2		DOWN	-0.708815	0.208585	3.39821	0.000678277	0.00586749	140.356	117.405	94.837	101.353	154.984	182.259	191.3
FBgn0033875	CG6357		UP	0.549752	0.161796	-3.39781	0.000679266	0.00587097	3395.6	4545.08	3769.77	3855.13	2948.77	2866.05	2388.8
FBgn0035193	CG9192		UP	0.982507	0.28917	-3.39767	0.000679614	0.00587097	98.6458	160.888	91.7445	152.03	63.6249	77.8066	45.7813
FBgn0260003	Dys		DOWN	-0.824838	0.24281	3.39705	0.000681163	0.0058803	600.329	440.268	388.626	430.133	716.188	557.436	1069.32
FBgn0261458	capt		UP	0.493579	0.145363	-3.3955	0.000685039	0.00590472	4889.69	5282.12	6404.59	5534.87	3867.25	4300.68	3948.64
FBgn0033915	CG8485		DOWN	-0.790958	0.232948	3.39543	0.000685207	0.00590472	883.3	728.344	429.859	730.484	1071.02	1029.6	1310.49
FBgn0031820	Daxx		DOWN	-1.01675	0.299453	3.39535	0.000685402	0.00590472	464.612	282.641	232.969	343.612	547.338	394.362	986.751
FBgn0011236	ken		DOWN	-0.776	0.228621	3.39427	0.000688118	0.00592404	376.167	307.644	252.555	250.911	441.296	378.374	626.223
FBgn0034741	CG4269		UP	0.924011	0.272278	-3.39363	0.000689736	0.0059339	366.078	425.048	593.762	454.853	211.267	346.399	165.14
FBgn0261885	osa		DOWN	-0.789736	0.232822	3.39201	0.000693817	0.00596492	2750.06	1878.47	1986.42	2017.18	3039.31	2679.53	4899.42
FBgn0050022	CG30022		UP	0.586081	0.172808	-3.39152	0.000695073	0.00597163	659.666	875.1	720.555	794.757	515.525	592.609	459.448
FBgn0085454	CG34425		DOWN	-0.967468	0.285376	3.39015	0.000698548	0.00599738	67.5976	43.4832	53.6035	32.1364	110.936	71.4115	94.0152
FBgn0025583	IM2		UP	0.849687	0.250707	-3.38916	0.000701062	0.00601485	9143.75	12426.4	9756.87	13795.2	6713.25	8054.58	4116.23
FBgn0039640	CG14516		DOWN	-1.06916	0.315656	3.38709	0.000706377	0.00604952	823.978	339.169	526.758	595.759	1046.55	650.165	1785.47
FBgn0028853	CG15263		UP	0.800809	0.236446	-3.38685	0.00070699	0.00604952	388.794	387.001	433.982	685.988	283.049	280.317	262.425
FBgn0036581	MED10		UP	0.547868	0.161772	-3.38667	0.00070746	0.00604952	750.16	979.459	779.313	928.247	601.99	643.769	568.179
FBgn0032815	CG10462		DOWN	-0.865456	0.255548	3.38666	0.000707481	0.00604952	380.52	316.34	204.106	258.327	448.637	383.704	672.004
FBgn0052181	CG32181		DOWN	-1.06561	0.31465	3.38665	0.000707512	0.00604952	49.7909	29.3512	40.2027	18.5402	59.5464	66.0823	85.0224
FBgn0264296	CG43774		UP	0.574699	0.169712	-3.38631	0.000708387	0.00605287	586.501	730.518	688.599	698.348	452.716	542.514	406.309
FBgn0030876	CG6762		UP	0.710816	0.209927	-3.38602	0.000709142	0.00605317	372.007	482.664	416.458	501.822	282.234	334.675	214.191
FBgn0023528	CG2924		DOWN	-1.0628	0.313886	3.38593	0.000709386	0.00605317	881.552	546.801	471.093	553.734	1035.94	660.823	2020.92
FBgn0035495	CG14989		UP	0.611957	0.18075	-3.38565	0.000710108	0.00605521	1809.76	2578.55	2045.18	1988.75	1534.34	1501.77	1209.93
FBgn0029899	CG14438		DOWN	-1.06708	0.315205	3.38536	0.000710848	0.0060574	302.431	165.236	165.965	206.414	349.121	241.946	685.902
FBgn0015789	Rab10		UP	0.432369	0.127731	-3.38499	0.000711814	0.0060574	4011.69	4392.89	4654.23	4815.51	3195.93	3507.69	3503.9
FBgn0040207	kat80		DOWN	-0.761278	0.224908	3.38484	0.000712187	0.0060574	416.75	313.079	268.018	325.072	495.133	412.481	686.72
FBgn0028687	Rpt1		UP	0.44359	0.131053	-3.3848	0.000712294	0.0060574	3993.36	4397.24	4599.6	4851.36	3148.62	3398.98	3564.4
FBgn0000037	mAChR-A		DOWN	-0.722738	0.213565	3.38416	0.000713967	0.00606427	151.201	127.188	108.238	100.117	190.059	164.14	217.461
FBgn0034031	CG12963		UP	0.45588	0.134719	-3.38393	0.000714551	0.00606427	1161.63	1382.77	1319.47	1341.08	1004.95	1018.95	902.546
FBgn0015222	Fer1HCH		UP	0.670984	0.198285	-3.38393	0.000714552	0.00606427	52288.1	70966.8	57399.1	66225.6	37702.7	49319.8	32114.8
FBgn0259717--FBgn0040715	CG42371	CG15386	UP	0.612506	0.181031	-3.38343	0.000715877	0.00607141	723.976	877.274	751.48	1017.24	588.123	608.597	501.142
FBgn0039714	Zip99C		UP	0.563884	0.166702	-3.38258	0.000718079	0.00608597	3077.32	3970.02	3736.78	3370.61	2456.09	2813.83	2116.57
FBgn0005612	Sox14		DOWN	-0.490099	0.144908	3.38215	0.000719202	0.00609138	464.046	400.046	366.978	384.4	533.471	560.634	538.748
FBgn0032780	CG13085		UP	1.07067	0.316754	-3.38015	0.000724469	0.00613185	80.5634	108.708	97.9295	133.49	44.8637	71.4115	26.9783
FBgn0035325	CG13806		UP	0.848147	0.251043	-3.37849	0.000728845	0.00616473	237.195	316.34	297.912	317.656	143.564	229.156	118.541
FBgn0035086	CG12851		DOWN	-0.869537	0.257562	3.37603	0.000735407	0.00621605	78.0674	67.399	42.2643	49.4406	92.1746	110.848	106.278
FBgn0034262	swi2		UP	0.623822	0.1848	-3.37566	0.000736385	0.00622012	421.009	598.981	503.049	441.257	309.968	361.321	311.476
FBgn0033164	CG11112		UP	0.850177	0.25187	-3.37546	0.000736929	0.00622053	68.7158	96.7501	79.3745	93.9371	43.2323	56.4897	42.5112
FBgn0036310	CG10969		DOWN	-1.2531	0.371412	3.3739	0.000741125	0.00625174	18.0164	8.69664	10.3084	7.41609	28.5497	24.5144	28.6133
FBgn0024555	flfl		DOWN	-0.815832	0.241841	3.37343	0.000742379	0.00625192	1275.63	1054.47	726.74	905.998	1460.93	1281.14	2224.48
FBgn0266557	kis		DOWN	-1.0528	0.312095	3.37333	0.000742639	0.00625192	997.328	602.242	587.577	600.703	1162.38	746.09	2284.98
FBgn0085423	CG34394		DOWN	-0.749384	0.222171	3.37301	0.000743507	0.00625502	1177.26	895.754	799.93	878.806	1328.78	1163.9	1996.39
FBgn0038439	Cad89D		DOWN	-1.50314	0.445733	3.37229	0.000745465	NA	5.91514	1.08708	1.03084	1.23601	11.4199	11.7243	8.99276
FBgn0033897	Rcd1		DOWN	-0.805588	0.238967	3.37112	0.000748632	0.00629393	839.428	672.903	465.938	640.255	990.265	843.082	1424.13
FBgn0033627	CG13204		UP	0.571388	0.169515	-3.37072	0.000749714	0.0062988	252.934	295.686	312.344	304.06	186.796	221.695	197.023
FBgn0050016	CG30016		UP	0.698594	0.207346	-3.36921	0.000753826	0.00632911	178.361	211.981	198.952	258.327	128.066	153.481	119.358
FBgn0029893	CG14442		DOWN	-0.837549	0.248649	3.3684	0.000756053	0.00633942	1169.09	808.788	715.401	907.234	1324.7	1114.87	2143.55
FBgn0051612	CG31612		DOWN	-1.32842	0.394377	3.3684	0.000756063	0.00633942	29.2017	15.2191	12.37	11.1241	40.7852	21.3169	74.3946
FBgn0033980	Cyp6a20		UP	0.571759	0.169779	-3.36767	0.000758067	0.0063518	2495.37	3330.81	3044.06	2630.24	2071.89	2174.32	1720.89
FBgn0035589	CHMP2B		UP	0.620334	0.184212	-3.36749	0.000758552	0.0063518	1014.85	1245.79	1189.59	1281.75	708.847	973.115	689.99
FBgn0033134	Tsp42El		UP	0.71971	0.213915	-3.36448	0.00076689	0.00641734	640.804	801.178	837.04	782.397	513.078	570.226	340.907
FBgn0035471	Sc2		UP	0.418825	0.124513	-3.36371	0.000769013	0.00643081	3527.7	4115.69	4045.01	3977.49	2976.51	3197.53	2853.97
FBgn0262736	Vha16-1		UP	0.493546	0.146788	-3.3623	0.000772962	0.00645706	52857.7	67812.1	63567.6	54808.6	40797.5	45519	44641.7
FBgn0267487	Ptp61F		DOWN	-0.901832	0.268225	3.36222	0.00077318	0.00645706	1140.07	709.863	715.401	852.85	1294.52	1025.34	2242.47
FBgn0029762	NAAT1		UP	0.538222	0.160204	-3.3596	0.000780551	0.00651428	2078.67	2486.15	2673.99	2263.14	1638.75	1905.73	1504.24
FBgn0035755	CG14830		UP	0.498203	0.148387	-3.35746	0.000786619	0.00656056	719.794	905.538	862.811	770.037	593.017	622.453	564.909
FBgn0036812	Nufip		DOWN	-1.14609	0.341388	3.35715	0.000787502	0.00656356	79.7762	48.9186	27.8326	55.6206	125.618	62.8848	157.782
FBgn0051119	HDAC11		UP	0.565842	0.168571	-3.3567	0.000788774	0.0065698	337.491	429.397	395.841	390.581	298.548	268.593	241.987
FBgn0028982	Spt6		DOWN	-0.682999	0.203506	3.35617	0.000790301	0.00657373	1807.1	1444.73	1220.51	1426.36	1916.09	1965.42	2869.51
FBgn0040532	CG8369		UP	0.671137	0.199972	-3.35616	0.000790326	0.00657373	2121.29	2859.02	2472.98	2563.49	1747.24	1875.88	1209.12
FBgn0028996	onecut		DOWN	-0.946093	0.281912	3.35599	0.000790816	0.00657373	233.945	208.719	135.04	110.005	346.674	220.63	382.601
FBgn0000996	dup		DOWN	-1.21107	0.360926	3.35546	0.000792321	0.00658188	584.304	159.801	329.868	414.065	784.708	407.152	1410.23
FBgn0020300	geko		UP	0.671938	0.200447	-3.35219	0.000801738	0.0066513	442.996	525.06	625.718	498.114	381.75	359.189	268.148
FBgn0029006	Smurf		DOWN	-0.691422	0.206338	3.35091	0.000805453	0.00667567	1001.22	785.959	730.864	740.373	1150.14	997.63	1602.35
FBgn0261286	Mat89Ba		DOWN	-0.940362	0.280637	3.35082	0.000805739	0.00667567	330.218	256.551	155.656	231.135	380.118	325.082	632.763
FBgn0002787	Rpn8		UP	0.450164	0.134426	-3.34878	0.000811686	0.00672051	3353.64	3801.52	3632.67	4220.99	2779.11	2737.09	2950.44
FBgn0033639	CG9003		DOWN	-0.830357	0.248134	3.34641	0.000818654	0.00677373	548.977	435.919	312.344	397.997	636.249	539.317	972.035
FBgn0030429	CG4661		DOWN	-1.21083	0.361907	3.3457	0.000820741	0.00678206	25.5029	14.132	17.5242	7.41609	46.4952	29.8436	37.6061
FBgn0264707	RhoGEF3		DOWN	-0.841256	0.251461	3.34548	0.000821411	0.00678312	513.266	397.871	332.96	333.724	607.7	475.366	931.977
FBgn0053199	CG33199		UP	0.791553	0.236659	-3.34469	0.000823738	0.00679787	104.538	143.495	153.595	106.297	69.3349	84.2016	70.307
FBgn0262582	cic		DOWN	-1.10035	0.329016	3.34437	0.000824695	0.0068013	777.369	421.787	412.335	504.294	887.486	556.37	1881.94
FBgn0043884	mask		DOWN	-0.979975	0.29305	3.34406	0.000825628	0.00680404	970.36	655.509	532.943	648.907	1082.44	821.765	2080.6
FBgn0035978	UGP		UP	0.574937	0.171936	-3.34389	0.000826113	0.00680404	18556.4	23978.8	19798.3	23266.7	13301.7	17350.9	13642
FBgn0010473	tutl		DOWN	-1.00699	0.30124	3.34281	0.000829334	0.0068261	345.402	244.593	192.767	203.942	395.617	289.909	745.581
FBgn0058196	Maf1		UP	0.473574	0.141722	-3.34157	0.000833062	0.00685229	1052.83	1290.36	1283.39	1111.18	856.49	904.901	870.662
FBgn0033917	SmydA-1		DOWN	-0.592019	0.177243	3.34015	0.00083734	0.00688297	387.889	325.037	276.264	317.656	437.218	434.864	536.295
FBgn0032409	Ced-12		DOWN	-0.90636	0.271586	3.33728	0.000846019	0.00694522	204.355	172.846	83.4978	150.794	246.343	247.276	325.374
FBgn0034490	CG9864		UP	0.479975	0.143848	-3.33668	0.000847859	0.00695577	1915.87	2217.64	2396.7	2104.93	1482.95	1740.52	1552.48
FBgn0003277	RpII215		DOWN	-0.760576	0.227976	3.33621	0.000849284	0.00696291	1870.01	1378.42	1324.63	1358.38	2062.92	1832.19	3263.55
FBgn0034292	CG5767		DOWN	-0.65029	0.194947	3.33573	0.000850753	0.0069704	1448.68	1256.66	1108.15	967.799	1684.43	2162.6	1512.42
FBgn0031239	CG17075		DOWN	-0.941873	0.282407	3.33517	0.000852482	0.00698001	91.256	76.0956	49.4802	51.9126	110.12	98.0576	161.87
FBgn0000629	E(z)		DOWN	-0.721342	0.216313	3.33471	0.000853882	0.00698691	488.986	398.958	308.22	378.22	568.546	504.144	775.83
FBgn0035137	CG1233		DOWN	-0.608848	0.182592	3.33447	0.000854615	0.00698835	635.625	560.933	420.582	511.71	705.584	741.827	873.115
FBgn0039602	CG1647		DOWN	-1.13144	0.33936	3.33406	0.000855891	0.00699424	81.1989	63.0507	38.141	34.6084	113.383	67.1481	170.862
FBgn0033871	CG13339		UP	0.548747	0.16461	-3.33361	0.000857262	0.00699643	391.149	484.838	423.674	493.17	324.65	333.609	286.951
FBgn0032723	ssp3		DOWN	-1.23859	0.371547	3.33361	0.000857275	0.00699643	98.3261	55.4411	44.326	46.9685	106.042	68.214	268.965
FBgn0039544	CG12877		DOWN	-0.790049	0.237035	3.33305	0.000858988	0.0070017	401.326	275.031	283.48	299.115	430.692	412.481	707.158
FBgn0024987	ssx		DOWN	-0.660251	0.198093	3.33304	0.000859036	0.0070017	991.014	799.004	671.075	799.701	1103.65	1048.79	1523.86
FBgn0011704	RnrS		DOWN	-1.08887	0.326724	3.3327	0.000860078	0.00700564	1411.89	438.093	921.568	1092.64	1709.72	1313.12	2996.22
FBgn0031877	CG10399		UP	0.679259	0.203832	-3.33244	0.000860878	0.00700761	456.417	654.422	450.476	598.231	332.807	394.362	308.206
FBgn0000578	ena		DOWN	-0.905699	0.271825	3.33192	0.000862478	0.00701609	463.304	307.644	287.604	327.544	568.546	393.296	895.188
FBgn0031620	CG11929		DOWN	-1.09397	0.328494	3.33026	0.000867664	0.00705371	39.0872	29.3512	18.5551	19.7762	57.915	39.4362	69.4895
FBgn0261004	asl		DOWN	-1.27844	0.384092	3.32848	0.000873223	0.0070943	109.432	45.6574	34.0176	75.3969	115.83	79.9383	305.754
FBgn0031191	Cp110		DOWN	-0.728135	0.218803	3.32781	0.000875312	0.00710667	343.771	228.287	277.295	254.619	421.719	337.872	542.835
FBgn0050089	CG30089		DOWN	-0.591278	0.177692	3.32754	0.000876167	0.00710902	255.507	219.59	207.198	177.986	293.654	302.7	331.914
FBgn0035812	CG7457		DOWN	-0.866	0.260325	3.32661	0.000879079	0.00712803	228.17	177.194	124.731	164.39	283.049	217.432	402.221
FBgn0051548	CG31548		UP	0.74395	0.223682	-3.32593	0.000881252	0.00713695	3030.58	3613.45	3141.99	4787.08	1950.35	2777.59	1913
FBgn0022097	Vha36-1		UP	0.438885	0.131959	-3.32591	0.000881316	0.00713695	5514.65	6647.5	6173.68	6275.24	4443.96	5069.15	4478.39
FBgn0023172	RhoGEF2		DOWN	-0.849639	0.255639	3.32359	0.000888675	0.00719191	1076.78	868.577	573.146	778.689	1189.3	1094.62	1956.33
FBgn0035707	CG8368		DOWN	-0.602119	0.181236	3.3223	0.000892798	0.00722062	1055.78	970.763	706.124	810.825	1206.43	1203.34	1437.21
FBgn0040228	DCTN5-p25		UP	0.643768	0.1938	-3.32181	0.000894352	0.00722853	373.717	440.268	425.736	512.946	274.892	343.202	245.257
FBgn0267398	Yeti		UP	0.431897	0.130058	-3.32081	0.000897581	0.00724529	3308.19	4074.38	3518.25	3839.06	2843.55	2761.6	2812.28
FBgn0037622	CG8202		DOWN	-0.730892	0.220161	3.3198	0.000900825	0.00726291	246.636	176.107	171.119	197.762	313.231	239.815	381.783
FBgn0051103	CG31103		UP	0.579564	0.17458	-3.31977	0.00090092	0.00726291	748.43	959.892	894.767	852.85	637.065	655.494	490.514
FBgn0027086	IleRS		DOWN	-0.774066	0.233239	3.31876	0.000904172	0.00728241	1609.19	1465.38	839.102	1163.09	1815.76	1886.54	2485.27
FBgn0034534	maf-S		UP	0.614235	0.185085	-3.31866	0.0009045	0.00728241	2147.33	2718.79	2255.47	2879.91	1687.69	1940.9	1401.23
FBgn0062978	CG31808		UP	0.529604	0.159598	-3.31836	0.000905477	0.00728561	1243.62	1658.88	1477.19	1294.11	1062.05	1028.54	940.969
FBgn0036958	CG17233		DOWN	-0.868629	0.261816	3.3177	0.000907603	0.00729804	1055.51	627.245	678.291	845.434	1190.11	992.3	1999.66
FBgn0031034	CG14205		DOWN	-1.05329	0.317498	3.31746	0.0009084	0.00729977	77.5086	29.3512	60.8194	48.2046	142.748	108.716	75.2121
FBgn0266540--FBgn0025355	CG45101	SuUR	DOWN	-1.0048	0.302938	3.31685	0.000910381	0.00731101	262.442	176.107	117.515	194.054	306.705	236.617	543.653
FBgn0263606	Hsc20		UP	0.620391	0.187093	-3.31594	0.000913345	0.00733012	224.124	300.034	264.925	255.855	181.086	190.786	152.059
FBgn0259676	DNApol-alpha60		DOWN	-1.17635	0.354794	3.31559	0.000914494	0.00733465	251.227	69.5731	141.225	190.346	322.203	203.576	580.442
FBgn0036926	CG7646		UP	0.75333	0.227312	-3.31407	0.000919473	0.00736988	344.299	532.669	405.119	376.984	274.892	285.646	190.483
FBgn0030761	CG9784		UP	0.453539	0.136871	-3.31361	0.000920994	0.00737736	1108.15	1290.36	1276.18	1287.93	877.698	1012.55	904.181
FBgn0051231	CG31231		DOWN	-0.959079	0.289509	3.31278	0.000923749	0.00739471	96.5547	71.7473	78.3436	34.6084	145.195	116.177	133.256
FBgn0004370	Ptp10D		DOWN	-0.802228	0.242215	3.31205	0.000926139	0.00740601	632.917	430.484	429.859	482.046	729.24	596.872	1129
FBgn0085370	Pde11		DOWN	-0.825698	0.249305	3.31199	0.000926341	0.00740601	979.09	876.187	542.22	629.131	1185.22	980.576	1661.21
FBgn0039972	CG17018		DOWN	-1.47679	0.446115	3.31034	0.000931836	0.0074452	495.168	45.6574	123.7	156.974	687.639	245.144	1711.89
FBgn0261984	Ire1		DOWN	-0.681972	0.206027	3.31011	0.000932595	0.00744652	839.339	730.518	542.22	627.895	953.558	894.243	1287.6
FBgn0035923	CG6511		DOWN	-0.88388	0.2671	3.30918	0.000935706	0.00746661	184.217	136.972	90.7137	144.614	230.844	183.325	318.834
FBgn0020440	Fak		DOWN	-0.825792	0.249573	3.30882	0.000936912	0.00747149	334.353	257.638	214.414	227.427	403.774	310.16	592.704
FBgn0040705	ND-B8		DOWN	-0.835617	0.252584	3.30827	0.000938737	0.00748129	142.475	86.9664	77.3128	132.254	187.612	212.103	158.6
FBgn0040805	CG12355		UP	0.645419	0.195113	-3.30793	0.000939898	0.00748579	433.197	582.675	513.357	503.058	326.282	400.757	273.053
FBgn0262476	CG43066		DOWN	-0.831089	0.251418	3.3056	0.000947718	0.00753617	297.612	256.551	183.489	180.458	408.668	274.988	481.521
FBgn0037760	FBXO11		DOWN	-0.888505	0.268794	3.30552	0.000948007	0.00753617	937.027	598.981	638.088	647.671	1097.94	805.778	1833.7
FBgn0029885	CG3224		UP	0.528171	0.159785	-3.30551	0.000948025	0.00753617	1513.21	1854.56	1678.2	1855.26	1153.41	1418.64	1119.19
FBgn0004913	Gnf1		DOWN	-0.852964	0.25812	3.30453	0.00095136	0.00755484	1131.78	753.347	752.511	821.949	1326.34	998.695	2137.82
FBgn0085246	CG34217		UP	1.36403	0.412785	-3.30444	0.00095166	0.00755484	11.8003	25.0028	14.4317	17.3042	4.89423	4.26337	4.90514
FBgn0038506	CG5860		UP	0.902157	0.273026	-3.30429	0.00095218	0.00755484	58.4202	82.6181	74.2203	76.6329	36.7067	50.0946	30.2484
FBgn0263974	qin		DOWN	-1.15523	0.349721	3.3033	0.000955528	0.00757662	68.2954	43.4832	31.956	35.8444	73.4134	60.7531	164.322
FBgn0262571	CG43111		UP	0.848805	0.257015	-3.30255	0.000958105	0.00758398	181.452	261.986	187.612	264.507	125.618	159.877	89.11
FBgn0034580	Cht8		UP	0.559929	0.169546	-3.30252	0.000958191	0.00758398	2783.31	3136.23	3120.34	3753.78	2013.16	2576.14	2100.22
FBgn0031936	CG13794		UP	0.688698	0.208538	-3.3025	0.000958269	0.00758398	421.384	525.06	515.419	536.43	329.545	384.77	237.082
FBgn0035142	Hipk		DOWN	-0.843385	0.255459	3.30145	0.000961854	0.00760755	1286.3	1057.73	777.251	825.658	1456.03	1227.85	2373.27
FBgn0051025	Ppi1		DOWN	-0.829616	0.25132	3.30103	0.000963298	0.00761418	756.794	409.829	759.727	407.885	925.009	1046.66	991.656
FBgn0000541	E(bx)		DOWN	-1.23832	0.375246	3.30002	0.000966791	0.00763698	597.648	281.554	256.678	347.32	605.253	346.399	1748.68
FBgn0037240	Cont		DOWN	-0.601461	0.182365	3.29812	0.000973361	0.0076804	1063.66	946.847	731.894	828.13	1259.45	1124.46	1491.16
FBgn0031220	CG4822		UP	0.613757	0.186096	-3.29807	0.000973511	0.0076804	2745.62	3798.26	2733.78	3510.28	2111.86	2423.73	1895.84
FBgn0051390	MED7		UP	0.528539	0.160274	-3.29773	0.000974711	0.00768504	381.898	450.051	427.797	483.282	330.36	283.514	316.382
FBgn0004859	ci		DOWN	-0.806902	0.244826	3.29582	0.000981336	0.00773241	233.119	196.762	138.132	158.21	283.865	233.42	388.324
FBgn0035528	CG15012		UP	0.557626	0.169229	-3.2951	0.00098386	0.00774744	1627.44	2011.1	1707.07	2130.89	1280.66	1474.06	1160.88
FBgn0261243	Psa		DOWN	-0.453305	0.137648	3.29322	0.000990461	0.00779453	2165.15	1940.44	1737.99	1779.86	2323.13	2548.43	2661.04
FBgn0260771	Larp7		DOWN	-0.891407	0.270761	3.29223	0.000993974	0.00781727	292.322	171.759	192.767	222.483	326.282	278.185	562.456
FBgn0250871	pot		UP	0.487509	0.148095	-3.29188	0.000995215	0.00782213	1033.74	1213.18	1276.18	1144.55	801.837	947.535	819.158
FBgn0033705	CG13168		DOWN	-0.914902	0.278065	3.29024	0.00100102	0.00786284	111.32	66.3119	98.9604	54.3846	179.455	115.111	153.694
FBgn0029822	CG12236		DOWN	-0.800274	0.243241	3.29005	0.0010017	0.00786323	493.451	346.779	317.498	383.164	565.283	473.235	874.75
FBgn0003068	per		UP	0.570944	0.173698	-3.28699	0.00101265	0.00794035	841.198	925.105	1010.22	1100.05	624.014	784.461	603.332
FBgn0040658	CG13516		UP	0.632873	0.192541	-3.28695	0.00101279	0.00794035	284.595	350.04	346.361	349.792	198.216	268.593	194.571
FBgn0000017	Abl		DOWN	-0.782596	0.238193	3.28556	0.00101781	0.00797108	1080.82	705.515	811.269	799.701	1230.08	1025.34	1913
FBgn0035533	Cip4		DOWN	-0.711492	0.216554	3.28551	0.00101798	0.00797108	753.299	646.813	495.833	536.43	858.121	775.934	1206.66
FBgn0041203	LIMK1		DOWN	-0.67662	0.206055	3.28368	0.00102459	0.00801789	730.516	519.624	530.881	608.119	843.438	736.498	1144.53
FBgn0031907	CG5171		UP	0.707938	0.215661	-3.28264	0.0010284	0.00804224	2109.27	2804.67	2225.58	2915.76	1597.96	1927.05	1184.59
FBgn0037340	CG14671		UP	0.596105	0.181602	-3.28248	0.00102899	0.00804224	541.234	675.077	600.978	692.168	421.719	497.749	359.71
FBgn0004387	Klp98A		DOWN	-0.719074	0.219121	3.28164	0.00103207	0.00806131	624.954	517.45	404.088	465.977	717.82	633.111	1011.28
FBgn0037445	CG9727		DOWN	-0.817356	0.249095	3.28131	0.00103328	0.00806475	829.215	687.035	477.278	577.219	913.589	838.819	1481.35
FBgn0260499	qvr		DOWN	-0.758551	0.231193	3.28104	0.00103426	0.00806475	512.69	422.874	353.577	337.432	640.328	480.695	841.231
FBgn0016701	Rab4		UP	0.428684	0.130657	-3.28099	0.00103444	0.00806475	1395.14	1626.27	1605.01	1584.57	1221.11	1231.05	1102.84
FBgn0030191	CG15306		DOWN	-0.910566	0.27762	3.2799	0.00103843	0.00809088	141.572	84.7923	131.947	63.0367	225.134	176.93	167.592
FBgn0052039	CG32039		UP	0.524424	0.159911	-3.27947	0.00104003	0.00809829	623.458	707.689	705.093	804.645	494.317	563.831	465.171
FBgn0031546	CG8851		DOWN	-1.1163	0.340426	3.27913	0.00104128	0.00810194	33.2474	17.3933	23.7093	14.8322	47.3109	34.107	62.1318
FBgn0260938	tay		DOWN	-0.72599	0.221406	3.27899	0.00104179	0.00810194	1101.84	872.925	706.124	857.794	1310.02	1064.78	1799.37
FBgn0027889	ball		DOWN	-0.895869	0.27338	3.27701	0.00104913	0.00815301	618.724	305.47	440.167	491.934	730.871	583.016	1160.88
FBgn0024329	Mekk1		DOWN	-0.680013	0.207519	3.27687	0.00104965	0.00815301	1403.75	1093.6	910.229	1176.69	1500.08	1533.75	2208.13
FBgn0052225	CG32225		UP	0.671642	0.205125	-3.2743	0.00105924	0.0082184	285.236	354.388	377.286	330.016	231.66	250.473	167.592
FBgn0028418	Lk		UP	0.855448	0.261265	-3.27426	0.00105938	0.0082184	512.791	714.212	516.449	793.521	323.019	478.564	250.98
FBgn0000964	tj		DOWN	-0.641648	0.196066	3.27261	0.0010656	0.00825995	659.657	510.928	541.19	470.921	629.724	884.65	920.531
FBgn0028833	Dak1		UP	0.446472	0.136436	-3.2724	0.00106639	0.00825995	2268.42	2585.08	2498.75	2790.92	1863.88	2060.28	1811.63
FBgn0266411	sima		DOWN	-0.840403	0.256822	3.27231	0.00106671	0.00825995	1114.88	841.4	639.119	828.13	1206.43	1090.36	2083.87
FBgn0265625	CG44433		DOWN	-1.31496	0.401982	3.27119	0.00107094	0.00828758	21.5746	8.69664	15.4626	3.70804	45.6794	22.3827	33.5185
FBgn0040232	cmet		DOWN	-1.33757	0.409037	3.27004	0.0010753	0.00831622	55.436	15.2191	31.956	22.2483	63.6249	31.9753	167.592
FBgn0032649	CG15145		DOWN	-1.42205	0.435017	3.26895	0.00107947	0.00833983	9.38779	5.4354	2.06167	1.23601	13.0513	14.9218	19.6206
FBgn0034722	Rtf1		DOWN	-0.857173	0.262221	3.26889	0.00107969	0.00833983	777.913	641.377	454.599	498.114	902.985	725.839	1444.56
FBgn0028916	CG33090		DOWN	-0.69765	0.213434	3.26869	0.00108048	0.00834081	570.98	420.7	410.273	451.145	663.983	561.7	918.079
FBgn0004687	Mlc-c		UP	0.561682	0.171851	-3.26843	0.00108146	0.00834328	4811.46	5768.05	5362.42	6186.25	3635.59	4570.34	3346.12
FBgn0039543	CG12428		DOWN	-0.565862	0.173168	3.26771	0.00108423	0.00835527	492.703	338.082	439.137	402.941	600.358	632.045	543.653
FBgn0040233	cana		DOWN	-1.16785	0.357395	3.26767	0.00108435	0.00835527	224.629	128.275	93.8062	137.198	253.684	150.284	584.529
FBgn0050416	CG30416		DOWN	-1.2629	0.386596	3.26672	0.00108801	0.00837535	26.2349	7.60956	19.5859	9.88811	39.1538	25.5802	55.5916
FBgn0004406	tam		DOWN	-0.855246	0.261812	3.26665	0.00108829	0.00837535	309.087	195.674	211.322	227.427	336.886	299.502	583.712
FBgn0032479	CG16974		DOWN	-0.698211	0.21393	3.26374	0.00109952	0.00844627	1375.68	1116.43	892.705	1077.8	1564.52	1388.79	2213.85
FBgn0039025	Usp12-46		DOWN	-0.683528	0.209468	3.26316	0.00110179	0.00845849	221.054	185.891	147.41	166.862	252.053	243.012	331.097
FBgn0032395	CG6734		DOWN	-0.740421	0.226951	3.26248	0.00110444	0.00847364	257.602	229.374	162.872	173.042	325.466	263.263	391.594
FBgn0033127	Tsp42Ef		UP	0.454119	0.139298	-3.26006	0.00111389	0.00854073	1810.98	2056.76	2110.12	2134.6	1498.45	1671.24	1394.69
FBgn0000097	aop		DOWN	-0.841759	0.258217	3.25989	0.00111454	0.00854073	737.752	537.018	471.093	517.89	827.124	677.876	1395.51
FBgn0000562	egl		DOWN	-0.64411	0.197669	3.25853	0.00111991	0.00857665	1559.51	1377.33	1047.33	1172.98	1823.1	1610.49	2325.85
FBgn0022213	Cas		DOWN	-0.917407	0.281618	3.25763	0.00112348	0.00859873	1022.8	628.332	628.811	757.677	1228.45	839.885	2053.62
FBgn0033236	CG14764		DOWN	-0.809425	0.248485	3.25744	0.00112422	0.00859912	614.367	478.315	376.256	441.257	704.769	581.951	1103.66
FBgn0263120	Acsl		DOWN	-0.682019	0.209428	3.25658	0.00112762	0.00861993	7678.1	6992.1	4157.37	6220.86	9094.29	9904.88	9699.1
FBgn0020249	stck		UP	0.447691	0.137497	-3.25601	0.00112991	0.00863217	2416.04	2715.53	2862.64	2811.93	1955.24	2243.6	1907.28
FBgn0030360	CG1806		UP	0.61051	0.187563	-3.25495	0.00113411	0.00865896	173.545	196.762	231.938	205.178	138.67	142.823	125.899
FBgn0038277	RpS5b		DOWN	-0.727864	0.223742	3.25314	0.00114139	0.00870927	8754.68	4995.13	6310.79	8022.97	9148.13	10612.6	13438.4
FBgn0034967	eIF-5A		UP	0.470824	0.144785	-3.25188	0.00114644	0.00874249	23836.5	28351.1	26133.8	28905.4	18886.8	22318.8	18422.9
FBgn0039116	CG10375		UP	0.533997	0.164283	-3.25047	0.00115216	0.00877185	313.277	379.391	344.3	394.289	265.104	261.132	235.447
FBgn0031701	TotM		UP	1.18961	0.365984	-3.25044	0.00115226	0.00877185	4458.07	9550	3870.79	6392.67	1715.43	4121.62	1097.93
FBgn0032193	CG5727		UP	0.753596	0.231847	-3.25041	0.00115239	0.00877185	150.397	230.461	185.551	159.446	115.014	88.465	123.446
FBgn0039055	Rassf		DOWN	-0.771943	0.237674	3.24791	0.00116255	0.00884387	625.973	529.408	340.176	479.574	779.813	624.584	1002.28
FBgn0034709	Swim		UP	0.572633	0.17635	-3.24714	0.0011657	0.00886242	1692.17	1844.78	2356.49	1909.64	1324.7	1526.29	1191.13
FBgn0037709	CG8199		UP	0.572077	0.176199	-3.24677	0.00116723	0.00886872	1175.86	1584.96	1180.31	1480.75	870.357	1037.07	901.728
FBgn0003169	put		DOWN	-0.630896	0.194383	3.24563	0.00117191	0.00889889	740.806	677.251	479.339	563.622	851.595	824.963	1048.06
FBgn0023525	CG3191		UP	0.523565	0.161338	-3.24515	0.00117391	0.00890863	316.337	379.391	392.749	352.264	250.421	277.119	246.075
FBgn0020294	ko		DOWN	-0.60668	0.187033	3.24371	0.00117985	0.0089462	209.806	191.326	149.471	152.03	256.947	251.539	257.52
FBgn0085282	CG34253		UP	0.790353	0.243665	-3.2436	0.00118028	0.0089462	296.147	414.178	282.449	448.673	203.926	260.066	167.592
FBgn0085430	CG34401		DOWN	-0.958434	0.295557	3.24281	0.00118358	0.00895772	988.546	542.453	652.52	695.876	1025.34	873.992	2141.09
FBgn0053109	CG33109		UP	0.805055	0.248264	-3.24273	0.00118388	0.00895772	4239.39	6494.22	3597.62	6386.49	2660.01	3634.53	2663.49
FBgn0028421	Kap3		DOWN	-0.684678	0.211143	3.24272	0.00118394	0.00895772	569.98	501.144	388.626	397.997	652.564	595.807	883.743
FBgn0051472	sgll		UP	0.485864	0.149883	-3.24163	0.00118848	0.00898661	2021.6	2262.21	2300.83	2542.48	1642.01	1863.09	1518.96
FBgn0266053	Patr-1		DOWN	-0.932689	0.287776	3.24102	0.00119102	0.00900038	519.988	389.175	261.833	362.152	637.065	441.259	1028.44
FBgn0262363	CG43061		UP	0.80026	0.246938	-3.24073	0.00119223	0.00900415	549.175	631.594	640.15	859.03	380.118	509.473	274.688
FBgn0032471	CG5122		DOWN	-1.1623	0.358676	3.24052	0.00119312	0.00900542	37.9136	18.4804	23.7093	18.5402	51.3894	31.9753	83.3874
FBgn0024912	agt		UP	0.672506	0.207548	-3.24024	0.00119428	0.00900881	187.612	272.857	191.736	234.843	153.352	139.626	133.256
FBgn0003525	stg		DOWN	-1.20087	0.370671	3.23973	0.00119641	0.00901648	1327.82	377.217	790.652	866.446	1641.2	818.568	3472.84
FBgn0011758	B-H1		UP	0.878653	0.271229	-3.23952	0.00119729	0.00901648	59.8613	84.7923	88.652	64.2727	39.9695	47.963	33.5185
FBgn0051163	SKIP		DOWN	-1.17092	0.361502	3.23904	0.00119932	0.00902317	447.561	185.891	268.018	255.855	533.471	263.263	1178.87
FBgn0033610	CG18335		DOWN	-0.8423	0.260055	3.23893	0.00119978	0.00902317	164.679	117.405	145.348	76.6329	236.554	235.551	176.585
FBgn0004066	Prosalpha4		UP	0.507168	0.156619	-3.23822	0.00120278	0.00904027	3841.72	4102.64	4432.6	5060.24	2924.3	3042.98	3487.55
FBgn0037398	CG15580		DOWN	-0.88604	0.273746	3.23672	0.00120911	0.0090824	64.4565	43.4832	53.6035	32.1364	97.8845	74.609	85.0224
FBgn0085427	CG34398		DOWN	-0.615719	0.190241	3.23653	0.00120993	0.00908316	503.294	451.138	329.868	396.761	632.987	532.922	676.092
FBgn0031031	CG14218		DOWN	-1.26335	0.390667	3.23384	0.00122138	0.00916364	16.1027	6.52248	6.18502	9.88811	18.7612	26.6461	28.6133
FBgn0032793	CG10189		UP	0.6677	0.206494	-3.23351	0.00122277	0.00916861	401.181	606.591	422.643	463.505	331.176	324.016	259.155
FBgn0039464	CG6330		UP	0.65019	0.201097	-3.23322	0.00122404	0.0091726	2076.75	2682.91	2246.19	2756.31	1300.23	1987.8	1487.07
FBgn0033581	CG12391		DOWN	-0.801308	0.247932	3.23196	0.00122944	0.00920089	713.556	510.928	444.291	556.206	871.172	640.572	1258.17
FBgn0263391	hts		DOWN	-0.624733	0.193312	3.23173	0.00123043	0.00920089	2442.72	1943.7	1842.11	1902.23	2757.08	2451.44	3759.79
FBgn0032515	loqs		UP	0.420928	0.130251	-3.23168	0.00123065	0.00920089	1460.95	1691.5	1658.62	1680.98	1261.89	1310.99	1161.7
FBgn0261353--FBgn0261381	Ccdc56	mtTFB1	UP	0.389928	0.120659	-3.23166	0.00123074	0.00920089	4036.3	4623.35	4468.68	4673.37	3410.46	3659.04	3382.91
FBgn0035414	CG14965		DOWN	-1.15678	0.357981	3.2314	0.00123184	0.00920361	69.7325	25.0028	31.956	55.6206	87.2804	60.7531	157.782
FBgn0038108	CG7518		DOWN	-0.602334	0.186412	3.23119	0.00123275	0.00920493	1863.35	1494.74	1373.08	1519.06	1938.11	2059.21	2795.93
FBgn0260012	pds5		DOWN	-0.870279	0.269428	3.2301	0.00123747	0.0092242	500.032	375.043	266.987	373.276	584.044	461.51	939.334
FBgn0086129	snama		DOWN	-0.897617	0.277896	3.23005	0.00123769	0.0092242	455.585	301.121	288.634	318.892	537.549	384.77	902.546
FBgn0031653	Jon25Biii		DOWN	-0.904746	0.280115	3.22991	0.00123827	0.0092242	1481.39	522.886	1130.83	1285.45	1850.02	1976.07	2123.11
FBgn0028670	Vha100-2		UP	0.54101	0.16751	-3.22971	0.00123914	0.00922522	13872.5	17438.9	18528.3	13648.1	10476.1	11474.9	11668.5
FBgn0038243	CG8066		UP	0.665425	0.206046	-3.2295	0.00124007	0.00922668	966.368	1159.91	1037.02	1396.7	780.629	848.411	575.536
FBgn0023174	Prosbeta2		UP	0.433503	0.134252	-3.22903	0.00124212	0.00923642	3634.54	3839.57	4377.97	4349.53	2992	3248.69	2999.49
FBgn0051682	Tengl1		DOWN	-0.806462	0.249809	3.22831	0.00124523	0.00925406	81.6158	53.2669	69.0661	49.4406	115.014	112.979	89.9276
FBgn0031598	Vps53		DOWN	-0.77914	0.241375	3.22793	0.0012469	0.00926103	251.456	227.2	125.762	186.638	296.916	302.7	369.521
FBgn0052441	CG32441		UP	0.496587	0.153859	-3.22755	0.00124855	0.00926774	1827.2	2099.15	2022.5	2322.47	1457.66	1690.43	1370.99
FBgn0050463	CG30463		DOWN	-0.754619	0.233912	3.22609	0.00125496	0.00930985	724.232	652.248	405.119	517.89	875.251	750.354	1144.53
FBgn0030595	CG14406		UP	0.899562	0.279138	-3.22265	0.00127013	0.00941679	49.1536	59.7894	80.4053	56.8567	34.2596	30.9095	32.7009
FBgn0263346	CG43427		DOWN	-0.606457	0.188256	3.22145	0.00127542	0.00944911	2168.76	2035.01	1486.47	1573.45	2547.44	2346.99	3023.2
FBgn0036882	CG9279		DOWN	-0.574633	0.178384	3.22133	0.00127599	0.00944911	309.537	264.161	265.956	207.65	393.17	369.848	356.44
FBgn0250820	meigo		UP	0.476263	0.147855	-3.22115	0.00127677	0.00944931	1647.86	1927.39	1770.98	2076.5	1293.71	1500.71	1317.85
FBgn0032935	Atg18b		UP	0.514837	0.159857	-3.22061	0.00127918	0.00946154	815.521	1079.47	946.309	866.446	619.12	713.049	668.734
FBgn0029838	CG4666		UP	0.452617	0.140599	-3.2192	0.00128548	0.00950258	1142.11	1329.5	1290.61	1352.2	904.616	1055.19	920.531
FBgn0031585	CG2955		DOWN	-1.05257	0.327094	3.21795	0.00129108	0.00953777	175.93	114.143	144.317	53.1486	307.521	160.942	275.505
FBgn0037747	CG8481		UP	0.455823	0.141657	-3.2178	0.00129176	0.00953777	870.147	959.892	1004.04	1066.68	783.076	709.852	697.347
FBgn0035375	pgant6		DOWN	-0.462294	0.143782	3.21525	0.00130332	0.00961176	891.851	737.04	729.833	772.509	959.268	1024.28	1128.18
FBgn0030504	CG2691		DOWN	-0.602805	0.187502	3.21492	0.00130481	0.00961713	1653.74	1299.06	1223.6	1369.5	1778.24	1761.84	2490.18
FBgn0036136	Ufd1-like		UP	0.435601	0.135529	-3.21408	0.00130865	0.00963979	1222.74	1443.64	1317.41	1469.62	1012.29	1090.36	1003.1
FBgn0011670	Mst57Dc		UP	0.889291	0.276725	-3.21363	0.0013107	0.00964924	1202.31	1773.03	1286.48	1745.25	772.472	1143.65	492.967
FBgn0026143	CDC45L		DOWN	-0.928719	0.289292	3.21032	0.00132588	0.00975525	736.668	334.821	479.339	622.951	947.033	650.165	1385.7
FBgn0030551	CG11674		DOWN	-1.12827	0.351917	3.20607	0.00134559	0.0098888	1049.46	236.984	596.855	898.582	1270.05	1118.07	2176.25
FBgn0039109	CG10365		UP	0.459323	0.143267	-3.20607	0.00134561	0.0098888	4016.97	4580.96	4601.66	4820.46	3169.83	3788.01	3140.92
FBgn0032031	CG13390		UP	0.500718	0.156202	-3.20558	0.00134792	0.00990002	482.373	614.2	559.745	529.014	371.961	425.272	394.046
FBgn0000114	bru1		DOWN	-0.808673	0.252386	3.20411	0.00135483	0.00994492	4475.85	2734.01	3428.56	3265.55	4925.22	4194.09	8307.67
FBgn0004368	Ptp4E		DOWN	-0.642521	0.200568	3.20351	0.00135762	0.00995961	774.6	596.807	625.718	564.859	881.776	779.132	1199.31
FBgn0028622	qsm		UP	0.530631	0.165677	-3.2028	0.00136098	0.00997841	696.449	852.271	868.996	761.385	628.092	576.621	491.332
FBgn0038872	Nelf-A		DOWN	-0.792735	0.247548	3.20235	0.00136312	0.00998822	801.227	554.411	525.727	624.187	947.849	723.708	1431.48
FBgn0083962	CG34126		DOWN	-0.660329	0.206397	3.19932	0.0013775	0.0100867	1154.24	999.027	682.414	957.911	1269.24	1337.63	1679.19
FBgn0035617	l(3)psg2		DOWN	-1.192	0.372594	3.19919	0.00137816	0.0100867	187.443	91.3147	85.5595	111.241	199.032	115.111	522.397
FBgn0000283	Cp190		DOWN	-1.04301	0.326086	3.19856	0.00138117	0.0101028	584.666	405.481	251.524	386.872	655.826	459.379	1348.91
FBgn0261341	verm		UP	0.634385	0.198359	-3.19816	0.00138305	0.0101107	697.256	843.574	872.088	851.614	523.682	668.284	424.295
FBgn0034742	CG4294		DOWN	-0.986865	0.308702	3.19682	0.00138951	0.010152	222.515	154.365	120.608	140.906	269.182	175.864	474.164
FBgn0034971	CG3209		UP	0.424125	0.132748	-3.19496	0.00139851	0.0102106	1959.61	2290.48	2283.3	2181.57	1632.22	1801.28	1568.83
FBgn0014133	bif		DOWN	-0.921642	0.28848	3.19482	0.00139916	0.0102106	2344.68	1182.74	1515.33	1893.57	2854.15	1966.48	4655.8
FBgn0259482	Mob3		UP	0.478945	0.150009	-3.19277	0.00140913	0.0102764	387.284	439.18	469.031	449.909	321.388	336.807	307.389
FBgn0029688	lva		DOWN	-0.797729	0.249867	3.19262	0.00140989	0.0102764	552.537	430.484	324.714	416.537	632.987	528.658	981.846
FBgn0030882--FBgn0052495	Gss1	Gss2	UP	0.571363	0.178973	-3.19244	0.00141074	0.0102764	7486.98	8395.52	8641.51	10000.6	5411.38	7172.06	5300.82
FBgn0052082	IRSp53		DOWN	-0.691362	0.216583	3.19214	0.00141222	0.0102764	572.245	554.411	323.683	409.121	739.844	720.51	685.902
FBgn0028987	Spn28F		UP	0.913523	0.286245	-3.1914	0.00141583	0.0102964	217.855	268.509	230.908	378.22	128.881	202.51	98.1028
FBgn0036040	CG6749		UP	0.802869	0.251638	-3.19057	0.00141992	0.0103201	77.9777	106.534	118.546	77.8689	57.0993	52.2263	55.5916
FBgn0004795	retn		DOWN	-1.02922	0.322605	3.19033	0.00142112	0.0103228	1001.31	516.363	576.238	714.416	1089.78	763.144	2347.93
FBgn0037781	Fancl		DOWN	-0.859585	0.269463	3.19	0.00142274	0.0103287	108.477	55.4411	76.282	90.229	154.984	105.519	168.41
FBgn0011230	poe		DOWN	-0.829339	0.260137	3.18808	0.00143221	0.0103914	1102.48	877.274	713.339	702.056	1392.41	932.613	1997.21
FBgn0263747	CG43672		DOWN	-1.08314	0.33989	3.18674	0.00143886	0.0104294	26.4587	13.045	16.4934	16.0682	38.3381	29.8436	44.9638
FBgn0260635	Diap1		UP	0.426452	0.133824	-3.18666	0.00143928	0.0104294	6133.46	7171.47	6904.55	7086.07	5225.4	5658.56	4754.72
FBgn0030685	Graf		DOWN	-0.816643	0.25628	3.18652	0.00143994	0.0104294	533.467	458.748	307.189	352.264	657.458	495.617	929.524
FBgn0039218	Rpb10		UP	0.622014	0.195262	-3.18553	0.00144488	0.0104591	526.949	679.425	556.652	697.112	420.903	473.235	334.367
FBgn0266719	stac		DOWN	-0.716482	0.224997	3.1844	0.00145055	0.0104941	285.395	255.464	154.626	223.719	347.49	327.214	403.857
FBgn0039204	CG6607		UP	0.514414	0.161558	-3.18407	0.00145218	0.0104998	674.356	790.307	748.388	852.85	511.447	625.65	517.492
FBgn0035879	GAPcenA		DOWN	-0.642705	0.201933	3.18277	0.00145875	0.0105413	635.37	595.72	429.859	440.021	765.131	678.942	902.546
FBgn0034644	CG10082		DOWN	-0.510499	0.160442	3.18183	0.0014635	0.0105695	1267.28	1091.43	964.864	1058.03	1435.64	1345.09	1708.62
FBgn0039778	Jon99Fi		DOWN	-0.619249	0.194652	3.18131	0.0014661	0.0105822	285.152	214.155	212.352	239.787	371.961	283.514	389.141
FBgn0030576	CG15890		UP	0.735225	0.231153	-3.18069	0.00146927	0.010599	152.548	186.978	238.123	154.502	115.83	122.572	97.2853
FBgn0002899	mus301		DOWN	-1.26231	0.396965	3.17991	0.0014732	0.0106213	143.784	27.177	73.1894	98.8811	180.271	94.8601	388.324
FBgn0036900	CG8765		DOWN	-0.728109	0.228988	3.17968	0.00147437	0.0106236	327.175	286.989	193.797	241.023	377.671	348.531	515.04
FBgn0266711	EloC		UP	0.534152	0.168049	-3.17855	0.00148015	0.0106586	3083.41	3681.94	3337.85	3986.15	2518.08	2839.41	2137.01
FBgn0030136	RpS28b		UP	0.559134	0.175917	-3.17839	0.00148093	0.0106586	35972.5	45515	38666.7	45238.1	27359.5	34233.8	24821.6
FBgn0039187	CG6454		DOWN	-0.562628	0.177055	3.17771	0.00148444	0.0106778	1200.89	1034.9	885.489	960.383	1411.17	1223.59	1689.82
FBgn0052365	CG32365		DOWN	-1.07809	0.339301	3.17738	0.00148613	0.0106838	206.095	95.6631	145.348	114.949	242.264	150.284	488.061
FBgn0262636	dati		DOWN	-1.02355	0.322249	3.17627	0.00149182	0.0107155	63.8352	41.3091	42.2643	32.1364	114.199	50.0946	103.008
FBgn0261239	Hr39		DOWN	-0.819171	0.25791	3.17619	0.00149225	0.0107155	308.296	243.506	212.352	189.11	340.964	300.568	563.274
FBgn0030432	CG4404		UP	0.388122	0.122222	-3.17556	0.0014955	0.0107315	2151.8	2472.02	2395.67	2467.08	1780.68	1928.11	1867.22
FBgn0263234	Phae1		UP	0.657278	0.206991	-3.17539	0.00149636	0.0107315	1280.32	1437.12	1530.79	1782.33	850.78	1247.04	833.874
FBgn0035641	CG5568		DOWN	-1.23165	0.387893	3.17523	0.00149719	0.0107315	205.361	36.9607	130.916	129.781	268.367	150.284	515.857
FBgn0039431	plum		DOWN	-1.0482	0.330133	3.17509	0.00149789	0.0107315	206.089	132.624	141.225	91.4651	205.558	183.325	482.339
FBgn0037633	CG9839		DOWN	-0.802931	0.252933	3.17448	0.00150105	0.0107479	148.992	133.711	70.0969	111.241	189.243	181.193	208.468
FBgn0030757	CG9902		DOWN	-1.14974	0.362206	3.17427	0.00150214	0.0107497	55.7927	31.5253	23.7093	34.6084	65.2564	44.7654	134.891
FBgn0052068	Adi1		UP	0.619274	0.195201	-3.17249	0.00151139	0.0108089	2286.58	2923.16	2398.76	3061.61	1745.61	2135.95	1454.37
FBgn0085344--FBgn0005654	CG34315	Orc3	DOWN	-1.01176	0.318932	3.17234	0.00151214	0.0108089	290.401	113.056	196.89	221.247	363.804	244.078	603.332
FBgn0025381	rush		UP	0.442866	0.139657	-3.17109	0.00151867	0.0108433	3128.33	3659.11	3443	3747.6	2530.32	2916.15	2473.83
FBgn0053502--FBgn0052500	CG33502	CG32500	UP	0.545989	0.172177	-3.17109	0.00151869	0.0108433	3739.45	4389.63	4103.76	4904.5	2981.4	3489.57	2567.84
FBgn0033000	CG14464		UP	0.461143	0.145436	-3.17077	0.00152036	0.0108491	681.58	838.139	783.436	756.441	557.942	540.383	613.142
FBgn0033691	CG8860		UP	0.500099	0.15773	-3.1706	0.00152123	0.0108491	1067.72	1342.54	1109.18	1318.83	889.934	942.206	803.625
FBgn0002932	neur		DOWN	-0.761472	0.240201	3.17014	0.00152365	0.0108602	363.876	234.809	263.894	289.227	444.559	336.807	613.96
FBgn0002576	lz		UP	0.634034	0.200024	-3.16978	0.00152553	0.0108675	176.423	214.155	193.797	242.259	151.721	136.428	120.176
FBgn0013809	Dhc16F		DOWN	-1.16737	0.368334	3.16932	0.00152795	0.0108785	19.0984	9.78372	11.3392	8.6521	22.8397	30.9095	31.0659
FBgn0052719	CG32719		DOWN	-1.19317	0.376511	3.16902	0.00152954	0.0108801	23.1789	8.69664	15.4626	11.1241	43.2323	21.3169	39.2411
FBgn0037489	CG1234		DOWN	-0.829357	0.261713	3.16895	0.00152991	0.0108801	375.028	355.475	205.137	218.775	431.508	411.416	627.858
FBgn0031374	Wdr62		DOWN	-0.67055	0.211659	3.16806	0.00153458	0.0109071	1751.62	1470.82	1229.79	1281.75	2074.34	1680.84	2772.22
FBgn0037744	CG8417		UP	0.487865	0.154011	-3.16772	0.00153637	0.0109137	2293.32	2801.41	2519.37	2746.42	1854.1	2145.54	1693.09
FBgn0024811	Crk		UP	0.438436	0.138436	-3.16707	0.00153985	0.0109323	1105.78	1343.63	1321.53	1164.33	913.589	943.272	948.327
FBgn0037028	CG3618		DOWN	-0.525785	0.16604	3.16661	0.00154227	0.0109342	363.926	309.818	272.141	306.532	425.798	397.56	471.711
FBgn0266717	Bruce		DOWN	-0.871117	0.275099	3.16655	0.00154257	0.0109342	771.65	608.765	427.797	525.306	942.954	657.625	1467.45
FBgn0031655	Marcal1		DOWN	-0.977714	0.308766	3.16652	0.00154273	0.0109342	121.223	84.7923	50.511	92.7011	132.144	126.835	240.352
FBgn0040959	Peritrophin-15a		UP	0.586053	0.185098	-3.16617	0.00154458	0.0109356	2127.72	2664.43	2264.75	2790.92	1722.77	1948.36	1375.07
FBgn0024807	DIP1		DOWN	-0.474039	0.149721	3.16616	0.00154468	0.0109356	1473.42	1320.8	1107.12	1252.08	1653.43	1638.2	1868.86
FBgn0058263	MFS17		UP	0.461267	0.14571	-3.16566	0.00154731	0.0109481	634.075	745.737	766.943	699.584	515.525	505.21	571.449
FBgn0001624	dlg1		DOWN	-0.829642	0.262164	3.1646	0.00155297	0.0109819	1176.56	871.838	798.899	773.745	1420.14	992.3	2202.41
FBgn0261261	plx		DOWN	-0.540854	0.170921	3.16436	0.00155423	0.0109847	979.338	812.049	788.59	772.509	1128.12	1002.96	1371.8
FBgn0030061	CG1785		DOWN	-0.793358	0.250761	3.16381	0.00155721	0.0109949	475.216	383.739	226.784	399.233	533.471	551.041	757.027
FBgn0004400	rhi		DOWN	-1.02121	0.322791	3.1637	0.00155778	0.0109949	319.922	140.233	205.137	234.843	376.04	253.671	709.61
FBgn0047178	CG32147		UP	0.498383	0.157537	-3.1636	0.00155832	0.0109949	461.736	496.796	556.652	575.983	358.094	409.284	373.608
FBgn0024921	Trn		DOWN	-1.02306	0.323498	3.16251	0.00156416	0.0110299	763.059	528.321	405.119	447.437	892.381	542.514	1762.58
FBgn0263762	CG43679		UP	0.792168	0.25053	-3.16197	0.00156703	0.011044	1547.14	1974.14	1678.2	2342.25	975.583	1518.83	793.815
FBgn0026064--FBgn0026063	KP78a	KP78b	DOWN	-1.11694	0.353412	3.16045	0.00157528	0.0110959	38.5774	16.3062	12.37	35.8444	57.915	46.8971	62.1318
FBgn0039210	CG13625		DOWN	-1.00837	0.319237	3.1587	0.00158472	0.0111455	211.824	158.714	82.467	147.086	247.974	190.786	443.915
FBgn0031872	ihog		DOWN	-0.847784	0.2684	3.15865	0.00158499	0.0111455	261.353	155.452	201.013	180.458	276.524	260.066	494.602
FBgn0052476	mthl14		UP	0.542855	0.171893	-3.1581	0.00158801	0.0111589	341.736	444.616	425.736	352.264	272.445	288.844	266.513
FBgn0004698	Xpc		DOWN	-0.83569	0.264648	3.15775	0.00158993	0.0111589	588.815	471.793	326.775	420.245	655.011	562.765	1096.3
FBgn0036723	CG12229		DOWN	-0.867257	0.274645	3.15774	0.00159	0.0111589	160.02	104.36	152.564	66.7448	211.267	224.893	200.293
FBgn0027342	fz4		DOWN	-0.880606	0.27888	3.15765	0.00159045	0.0111589	389.62	211.981	282.449	289.227	461.689	341.07	751.304
FBgn0267384	Ubc7		UP	0.508762	0.161156	-3.15694	0.00159432	0.0111798	2426.69	2887.29	2667.81	3038.12	1946.27	2277.71	1742.96
FBgn0040992--FBgn0260228	CG10570	CG42502	UP	0.678969	0.215135	-3.15602	0.00159937	0.011203	14458.7	19672.9	14992.5	19368.3	11400.3	13173.8	8144.17
FBgn0032679	bsf		DOWN	-0.590039	0.186957	3.15601	0.00159941	0.011203	1869.07	1713.24	1248.34	1462.2	2059.65	2101.84	2629.15
FBgn0036925	schuy		DOWN	-0.906291	0.287459	3.15277	0.00161732	0.0113221	135.481	93.4889	121.639	51.9126	212.083	158.811	174.95
FBgn0037374	jagn		UP	0.380827	0.120801	-3.15251	0.00161876	0.0113259	1477.6	1651.27	1684.39	1689.63	1263.53	1298.2	1278.61
FBgn0033427	Smyd4-1		DOWN	-0.725916	0.230349	3.15137	0.00162508	0.0113638	107.583	80.4439	79.3745	77.8689	132.144	112.979	162.687
FBgn0020653	Trxr-1		UP	0.458904	0.145677	-3.15015	0.00163188	0.0114022	15734.9	17532.4	17642.8	19679.8	11839.1	14464.6	13250.4
FBgn0036337	AdenoK		UP	0.518214	0.16451	-3.15006	0.00163239	0.0114022	4803.79	5733.26	5177.9	6151.64	3668.22	4543.69	3548.05
FBgn0028562	sut2		UP	0.691709	0.219615	-3.14965	0.00163465	0.0114062	333.04	414.178	383.471	451.145	224.319	324.016	201.111
FBgn0035977	PGRP-LF		UP	0.803359	0.255065	-3.14963	0.00163478	0.0114062	307.699	438.093	352.546	405.413	210.452	294.173	145.519
FBgn0036538	CG15715		UP	0.400095	0.12711	-3.14763	0.00164601	0.0114782	1165.14	1379.5	1286.48	1321.3	993.528	984.839	1025.17
FBgn0034371	SP2637		UP	0.468065	0.148722	-3.14726	0.0016481	0.0114864	1881.84	2123.07	2281.24	2174.15	1524.55	1767.17	1420.86
FBgn0032292	EMC3		UP	0.442507	0.140622	-3.14679	0.00165074	0.0114984	1175.11	1289.28	1317.41	1469.62	968.241	953.93	1052.15
FBgn0004784	inaC		DOWN	-0.516866	0.164359	3.14475	0.00166231	0.0115726	1096.09	871.838	1037.02	774.981	1327.97	1313.12	1251.63
FBgn0037792	TAF1B		DOWN	-1.04194	0.331493	3.14318	0.00167123	0.0116266	160.814	84.7923	80.4053	121.129	191.691	124.704	362.163
FBgn0001137	grk		UP	0.573306	0.182404	-3.14306	0.00167193	0.0116266	819.996	1074.04	1100.93	788.577	687.639	624.584	644.208
FBgn0003891	tud		DOWN	-0.824777	0.262426	3.1429	0.00167285	0.0116266	1512.33	1242.53	914.353	992.519	1930.77	1274.75	2719.08
FBgn0035410	CG14964		DOWN	-0.576465	0.183451	3.14234	0.00167602	0.0116422	415.655	308.731	370.071	311.476	558.758	427.403	517.492
FBgn0035587	Gdap1		UP	0.625507	0.199113	-3.14147	0.00168103	0.0116705	635.769	800.091	833.947	700.82	446.19	614.992	418.572
FBgn0033108	CG15236		DOWN	-0.795031	0.253187	3.14009	0.00168895	0.011719	135.031	105.447	82.467	98.8811	165.588	132.165	225.636
FBgn0034356	CG10924		DOWN	-0.599384	0.190917	3.13951	0.00169232	0.0117359	244.388	195.674	179.366	200.234	283.865	346.399	260.79
FBgn0051204	CG31204		DOWN	-0.742356	0.236537	3.13843	0.00169856	0.0117727	99.5064	66.3119	87.6212	63.0367	135.407	134.296	110.366
FBgn0015278	Pi3K68D		DOWN	-0.566072	0.180381	3.13821	0.00169984	0.011775	1053.49	874.013	842.194	805.881	1170.54	1094.62	1533.67
FBgn0259927	CG42450		DOWN	-0.894119	0.284944	3.13788	0.00170177	0.0117819	357.999	284.815	215.445	212.594	484.528	283.514	667.099
FBgn0053286	CG33286		DOWN	-1.24952	0.398296	3.13717	0.0017059	0.011804	17.5018	6.52248	10.3084	7.41609	25.2868	17.0535	38.4236
FBgn0036640	nxf2		DOWN	-0.922641	0.294153	3.1366	0.00170917	0.0118201	254.796	134.798	183.489	179.222	297.732	218.498	515.04
FBgn0036945	Ssk		UP	0.60433	0.192728	-3.13566	0.00171469	0.0118501	2351.42	2904.68	3003.86	2673.5	1851.65	2231.88	1442.93
FBgn0260398--FBgn0260390	Pbp49	CG42516	DOWN	-0.731315	0.233234	3.13554	0.0017154	0.0118501	374.9	313.079	215.445	296.643	466.583	369.848	587.799
FBgn0026088	CG14818		UP	0.583604	0.186136	-3.13536	0.00171642	0.0118507	1349.86	1590.4	1393.69	1910.88	1075.1	1201.21	927.889
FBgn0262619	DNA-ligI		DOWN	-0.99166	0.316353	3.13467	0.0017205	0.0118723	359.059	155.452	206.167	304.06	464.952	292.041	731.683
FBgn0086365	Orct2		UP	0.487127	0.155476	-3.13313	0.00172954	0.0119281	363.018	425.048	436.044	415.301	305.889	318.687	277.14
FBgn0015872	Drip		UP	0.578771	0.184768	-3.13242	0.0017337	0.0119498	1892.97	2397.01	2347.22	2108.64	1313.28	1846.04	1345.64
FBgn0033624	CG12384		UP	0.584252	0.186527	-3.13227	0.00173459	0.0119498	3202.05	3891.75	3330.64	4391.56	2407.96	2992.89	2197.5
FBgn0034398	CG15098		UP	0.572641	0.182839	-3.13193	0.00173659	0.0119511	18261.9	23151.5	19942.6	22902.1	14271.6	17380.7	11922.8
FBgn0040510	ACXA		DOWN	-1.01585	0.324353	3.13192	0.00173668	0.0119511	32.215	22.8287	19.5859	16.0682	46.4952	35.1728	53.139
FBgn0037515	Sp7		UP	0.572559	0.182831	-3.13164	0.00173835	0.0119561	1373.08	1624.1	1527.7	1809.52	1063.68	1300.33	913.174
FBgn0027587	CG7028		DOWN	-0.819482	0.261836	3.12976	0.00174951	0.0120262	381.113	316.34	195.859	284.283	488.607	354.926	646.661
FBgn0039872	salt		UP	0.510693	0.16321	-3.12904	0.00175375	0.0120488	7236.12	8889.06	7941.57	8812.78	5382.02	6948.23	5443.07
FBgn0034282	Mapmodulin		DOWN	-0.94586	0.302323	3.12864	0.0017562	0.012059	1230.07	1043.6	556.652	758.913	1427.48	1083.96	2509.8
FBgn0004049	yrt		DOWN	-0.787974	0.25188	3.12837	0.00175777	0.0120631	523.148	395.697	309.251	409.121	586.491	503.078	935.247
FBgn0020299	stumps		DOWN	-0.562459	0.179848	3.12742	0.00176348	0.0120958	376.445	302.208	261.833	338.668	418.456	500.946	436.557
FBgn0032258	CG7456		DOWN	-0.603834	0.193103	3.12701	0.00176595	0.0121061	422.717	382.652	290.696	320.128	442.928	513.737	586.164
FBgn0024995	CG2680		UP	0.593304	0.189782	-3.12624	0.00177056	0.012131	1263.79	1645.84	1384.41	1566.03	852.411	1222.52	911.538
FBgn0031412	CG16995		UP	0.920041	0.294346	-3.12571	0.00177375	0.0121462	45.1403	57.6153	70.0969	54.3846	28.5497	37.3045	22.8907
FBgn0033135	Tsp42En		UP	0.795767	0.254629	-3.1252	0.00177682	0.0121607	65.8961	84.7923	97.9295	72.9248	52.2051	45.8313	41.6937
FBgn0036198	crim		UP	0.470888	0.150696	-3.12476	0.00177949	0.0121723	597.989	658.771	661.798	772.509	501.658	508.407	484.791
FBgn0038686	CG5555		DOWN	-0.567963	0.181789	3.1243	0.00178229	0.0121848	430.857	390.262	296.881	343.612	495.948	479.63	578.807
FBgn0031377	CG15356		DOWN	-0.855634	0.273919	3.12368	0.00178608	0.012204	561.773	327.211	377.286	442.493	690.902	473.235	1059.51
FBgn0051272	CG31272		UP	0.613248	0.196342	-3.12336	0.00178799	0.0122104	1636.86	1954.57	1957.56	2078.98	1046.55	1616.88	1166.61
FBgn0037027	HIPP1		DOWN	-0.770055	0.246621	3.12242	0.00179368	0.0122427	1101.41	853.358	661.798	854.086	1252.11	1038.13	1948.98
FBgn0003300	run		UP	1.15017	0.368378	-3.12226	0.00179465	0.0122427	18.6873	27.177	31.956	23.4843	12.2356	7.4609	9.81028
FBgn0013813	Dhc98D		DOWN	-1.15367	0.369597	3.12142	0.00179979	0.0122625	39.7749	15.2191	35.0485	12.3601	52.2051	43.6996	80.1173
FBgn0028697	RpL15		UP	0.508237	0.162834	-3.12119	0.00180123	0.0122625	44453.1	53910.5	48280.3	55230.1	35038.6	42266	31993
FBgn0044011	Spn43Ad		UP	0.898762	0.287968	-3.12105	0.00180208	0.0122625	418.776	602.242	426.767	652.616	199.848	417.811	213.374
FBgn0031016	kek5		DOWN	-0.664502	0.212911	3.12103	0.00180219	0.0122625	707.639	550.063	488.617	574.747	802.653	702.391	1127.36
FBgn0003308	ry		UP	0.551523	0.176714	-3.12099	0.00180244	0.0122625	1870.65	2506.81	2015.29	2192.69	1354.89	1766.1	1388.15
FBgn0023214	edl		UP	0.735254	0.235675	-3.11979	0.00180983	0.012306	312.415	516.363	349.454	322.6	202.295	272.856	210.921
FBgn0026427	Su(var)2-HP2		DOWN	-1.1277	0.361531	3.11922	0.00181328	0.0123228	144.342	78.2698	67.0044	90.229	123.171	121.506	385.871
FBgn0013762	Cdk5		UP	0.419781	0.134655	-3.11745	0.00182425	0.0123836	654.093	769.653	729.833	752.733	548.153	572.358	551.828
FBgn0052176	CG32176		DOWN	-0.884416	0.28371	3.11732	0.00182503	0.0123836	224.294	163.062	125.762	160.682	278.971	189.72	427.565
FBgn0035688	CG10289		DOWN	-0.942339	0.302294	3.1173	0.00182518	0.0123836	593.604	509.841	326.775	304.06	737.397	492.42	1191.13
FBgn0037931	CG18476		DOWN	-0.806845	0.258857	3.11696	0.00182729	0.0123912	116.378	96.7501	55.6652	92.7011	128.881	156.679	167.592
FBgn0003612	Su(var)2-10		DOWN	-0.77617	0.249086	3.11607	0.00183281	0.012422	1036.87	701.167	742.203	778.689	1208.87	919.823	1870.49
FBgn0267106	CG45546		UP	1.17893	0.378508	-3.11468	0.00184144	0.0124737	16.4617	20.6545	26.8018	25.9563	7.34134	10.6584	7.35771
FBgn0010038	GstD2		UP	0.765647	0.245931	-3.11326	0.00185033	0.0125272	89.1359	116.318	129.885	96.4091	76.6762	60.7531	54.7741
FBgn0026869	Thd1		DOWN	-0.863077	0.277287	3.11258	0.0018546	0.0125493	470.853	368.52	295.85	291.699	548.153	406.086	914.809
FBgn0032243	Klp31E		DOWN	-0.984675	0.316453	3.1116	0.00186075	0.0125841	88.0921	68.4861	41.2335	54.3846	106.042	81.0041	177.403
FBgn0023507	D2hgdh		UP	0.575808	0.185114	-3.11056	0.00186732	0.0126202	31369.8	36411.8	33915.6	43166.6	23133.4	29866	21725.7
FBgn0029093	cathD		UP	0.526963	0.169419	-3.11042	0.00186825	0.0126202	13605.3	16233.4	15568.7	16665.2	10461.4	13202.6	9500.44
FBgn0037537	CG2767		UP	0.508947	0.163634	-3.11028	0.00186911	0.0126202	2534.83	3056.87	2646.16	3275.44	1997.66	2342.72	1890.11
FBgn0038294	Mf		UP	0.543247	0.174679	-3.10996	0.0018711	0.0126269	14000.1	17503.1	18814.8	13813.7	11574	12192.2	10103
FBgn0001247	Ide		DOWN	-0.66771	0.21474	3.1094	0.00187471	0.012643	733.607	685.948	424.705	558.678	916.852	791.922	1023.54
FBgn0030838	CG5445		UP	0.403874	0.1299	-3.10913	0.00187641	0.012643	1714.35	1977.4	1931.79	1964.03	1375.28	1563.59	1473.99
FBgn0032781	RtcB		UP	0.428281	0.1378	-3.10798	0.00188368	0.0126845	1563.29	1775.2	1760.67	1861.44	1225.19	1441.02	1316.21
FBgn0039631	Sirt7		DOWN	-0.965576	0.310762	3.10713	0.00188916	0.0127078	105.453	71.7473	47.4185	80.3409	123.987	99.1234	210.103
FBgn0037525	CG17816		DOWN	-0.931941	0.299973	3.10675	0.00189158	0.0127172	272.047	197.849	160.811	168.098	347.49	207.839	550.193
FBgn0053511	CG33511		UP	0.679029	0.218681	-3.10511	0.00190206	0.0127741	110.418	161.975	124.731	126.073	80.7547	83.1358	85.8399
FBgn0036687	CG6652		DOWN	-0.901127	0.290286	3.10427	0.00190749	0.0128037	184.09	102.186	184.52	76.6329	269.998	250.473	220.731
FBgn0261349	Mst36Fb		DOWN	-0.857771	0.276505	3.10219	0.00192092	0.0128869	100.033	54.354	96.8987	51.9126	147.643	130.033	119.358
FBgn0037301	Mms19		DOWN	-0.523874	0.168884	3.10197	0.0019224	0.0128899	417.154	338.082	305.128	375.748	467.399	475.366	541.2
FBgn0024364	CG11417		DOWN	-0.686345	0.221283	3.10166	0.00192437	0.0128963	1122.25	875.1	673.137	980.159	1223.56	1210.8	1770.76
FBgn0036116	CG7888		UP	0.494643	0.159487	-3.10146	0.00192566	0.012897	1250.35	1588.22	1482.34	1337.37	951.111	1162.84	980.21
FBgn0033192	Corin		DOWN	-0.792002	0.255375	3.10133	0.00192654	0.012897	166.681	140.233	98.9604	114.949	226.766	153.481	265.695
FBgn0031033	CG14219		DOWN	-1.04789	0.338053	3.09976	0.00193674	0.0129584	24.0749	13.045	14.4317	14.8322	30.9968	35.1728	35.971
FBgn0011763	Dp		DOWN	-0.666523	0.215041	3.09951	0.0019384	0.0129626	1395.81	1193.61	907.137	1076.57	1596.33	1393.06	2208.13
FBgn0262733	Src64B		DOWN	-1.01316	0.326987	3.09848	0.00194518	0.013001	734.211	317.427	451.507	563.622	805.1	585.148	1682.46
FBgn0036018	CG3335		DOWN	-0.708038	0.22856	3.09783	0.00194946	0.0130227	422.6	378.304	240.185	322.6	464.952	479.63	649.931
FBgn0087008	e(y)3		DOWN	-0.81072	0.261838	3.09627	0.00195974	0.0130781	1882.39	1075.12	1443.17	1430.07	2064.55	1755.44	3525.98
FBgn0051327	CG31327		DOWN	-1.09684	0.354255	3.0962	0.00196017	0.0130781	38.209	21.7416	30.9251	11.1241	53.8365	40.5021	71.1245
FBgn0086361	alph		DOWN	-0.729546	0.235634	3.09609	0.00196088	0.0130781	1228.3	992.504	749.419	960.383	1364.67	1210.8	2092.04
FBgn0030500	Ndc80		DOWN	-1.04501	0.337663	3.09482	0.00196931	0.0131274	180.428	65.2248	111.33	142.142	231.66	143.889	388.324
FBgn0038450	CG17560		UP	0.484073	0.156435	-3.0944	0.00197208	0.0131388	4535.51	6013.73	5130.48	4796.97	3981.45	3420.29	3870.16
FBgn0037899	RpL24-like		UP	0.559848	0.180954	-3.09387	0.00197563	0.0131503	10015.5	12429.7	10411.5	13214.2	7602.37	9463.62	6971.84
FBgn0034664	CG4377		UP	0.661085	0.213678	-3.09383	0.00197589	0.0131503	1153.69	1465.38	1600.89	1222.42	1042.47	933.679	657.289
FBgn0032025	CG7778		UP	0.584142	0.188829	-3.09349	0.00197815	0.0131569	2211.4	2630.73	3139.93	2250.78	1722.77	1999.52	1524.68
FBgn0031333	CG5561		DOWN	-0.854414	0.276208	3.09337	0.00197898	0.0131569	81.8009	40.222	74.2203	51.9126	101.147	126.835	96.4678
FBgn0039491	CG6059		DOWN	-0.961551	0.31091	3.0927	0.00198343	0.0131795	46.6959	23.9158	36.0793	28.4283	75.0448	44.7654	71.9421
FBgn0039633	CG11873		DOWN	-1.11009	0.359211	3.09036	0.00199912	0.0132767	242.295	105.447	136.071	159.446	296.916	146.021	609.872
FBgn0036997	CG5955		UP	0.734277	0.237625	-3.09007	0.0020011	0.013278	576.506	701.167	706.124	786.105	337.702	586.214	341.725
FBgn0031042	CG14221		UP	0.820171	0.265443	-3.08982	0.00200277	0.013278	55.6242	82.6181	65.9736	69.2168	44.048	38.3704	33.5185
FBgn0032223	GATAd		DOWN	-0.945997	0.306168	3.0898	0.00200293	0.013278	277.635	230.461	146.379	154.502	338.517	230.222	565.726
FBgn0031992	CG8498		UP	0.577725	0.186984	-3.08971	0.00200355	0.013278	973.298	1176.22	998.881	1348.49	770.841	878.255	667.099
FBgn0037702	CG8176		DOWN	-0.725428	0.234804	3.0895	0.00200493	0.0132802	1122.43	808.788	795.806	870.154	1236.61	1066.91	1956.33
FBgn0003334	Scm		DOWN	-0.727419	0.235467	3.08926	0.00200656	0.0132803	859.082	677.251	584.485	630.367	995.159	794.053	1473.18
FBgn0083950	CG34114		DOWN	-0.945493	0.306066	3.08918	0.00200707	0.0132803	92.6828	71.7473	58.7577	46.9685	125.618	78.8724	174.132
FBgn0030833	CG8915		DOWN	-0.946929	0.306552	3.08896	0.00200858	0.0132833	325.199	146.756	213.383	262.035	399.695	272.856	656.471
FBgn0040923	CG11368		UP	0.822213	0.266239	-3.08825	0.00201339	0.0133046	495.159	805.526	707.154	427.661	438.033	269.658	322.922
FBgn0031558	CG16704		UP	0.728211	0.235806	-3.08817	0.00201393	0.0133046	1153.86	1351.24	1266.9	1765.03	836.913	1085.03	618.048
FBgn0263080	CG43348		UP	0.945114	0.306223	-3.08636	0.00202625	0.013379	86.0406	86.9664	147.41	117.421	78.3076	46.8971	39.2411
FBgn0000405	CycB		DOWN	-1.15334	0.373734	3.08599	0.00202879	0.0133887	5946.26	1301.24	3735.75	4314.93	7466.14	4309.21	14550.3
FBgn0086408	stl		DOWN	-0.606841	0.196668	3.0856	0.00203139	0.0133989	210.764	146.756	159.78	187.874	228.397	286.712	255.067
FBgn0002878	mus101		DOWN	-0.90065	0.29192	3.08526	0.00203373	0.0134073	357.764	173.933	262.863	270.687	389.091	334.675	715.333
FBgn0038035	lig3		DOWN	-0.699768	0.226868	3.08447	0.00203917	0.0134335	251.727	244.593	158.749	159.446	328.729	277.119	341.725
FBgn0032374	CG14931		DOWN	-1.1198	0.363056	3.08437	0.00203985	0.0134335	174.26	48.9186	117.515	118.657	232.476	125.77	402.221
FBgn0038674	CG14285		UP	0.792122	0.256837	-3.08414	0.00204141	0.0134367	55.1042	69.5731	75.2511	69.2168	41.6009	34.107	40.8762
FBgn0030268	Klp10A		DOWN	-0.853246	0.276706	3.08358	0.00204524	0.0134543	1805.71	1059.9	1316.38	1308.94	2186.9	1462.34	3499.82
FBgn0029666	CG10803		DOWN	-1.02543	0.332559	3.08344	0.00204622	0.0134543	332.122	179.368	186.582	229.899	406.221	223.827	766.837
FBgn0085400	CG34371		DOWN	-0.668531	0.216847	3.08296	0.0020495	0.0134688	284.438	223.939	198.952	223.719	270.814	359.189	430.017
FBgn0020513	ade5		UP	0.678064	0.219971	-3.08252	0.00205253	0.0134816	31874.6	40282.8	34553.7	44325.9	20667.5	31783.5	19634.5
FBgn0085483	CG34454		UP	0.660876	0.214405	-3.08237	0.00205361	0.0134817	131.672	170.672	145.348	173.042	96.2531	117.243	87.475
FBgn0023519	mRpL16		UP	0.480164	0.15594	-3.07916	0.00207587	0.0136164	1296.67	1441.47	1407.09	1703.23	1067.76	1163.9	996.561
FBgn0001991	Ca-alpha1D		DOWN	-0.778767	0.252921	3.0791	0.0020763	0.0136164	473.4	406.568	356.67	248.439	611.778	447.654	769.289
FBgn0259964	Sfp33A3		UP	0.866394	0.281428	-3.07856	0.00208002	0.0136336	179.098	239.158	184.52	287.991	102.779	172.667	87.475
FBgn0039102	SPE		UP	0.74793	0.243048	-3.07729	0.00208889	0.0136846	5835.89	7457.37	5768.57	9090.88	4054.87	5488.03	3155.64
FBgn0023550	CG18031		UP	0.513148	0.166776	-3.07687	0.00209183	0.0136968	533.103	619.636	627.78	642.727	417.641	504.144	386.689
FBgn0028662	VhaPPA1-1		UP	0.44012	0.143054	-3.0766	0.00209375	0.0137021	10799.3	11963.3	13376.1	12091.9	8531.45	10126.6	8706.62
FBgn0042177	CG32164		DOWN	-0.613861	0.199647	3.07473	0.00210696	0.013777	1232.16	997.94	837.04	1045.67	1323.89	1316.32	1872.13
FBgn0028408	Drep2		DOWN	-1.13775	0.370039	3.07467	0.00210737	0.013777	622.639	195.674	383.471	416.537	702.322	395.428	1642.4
FBgn0036667	CG9669		UP	0.453143	0.147409	-3.07404	0.00211178	0.0137967	510.639	619.636	549.436	608.119	416.009	445.523	425.112
FBgn0267365	l(2)SH0834		UP	0.458697	0.149222	-3.07393	0.0021126	0.0137967	647.637	763.13	699.938	794.757	538.365	581.951	507.682
FBgn0027073	CG4302		UP	0.654117	0.212871	-3.07283	0.00212037	0.0138403	915.489	1246.88	984.45	1164.33	561.205	891.045	645.026
FBgn0032209	Hand		UP	0.828271	0.269594	-3.07229	0.0021242	0.0138492	78.409	108.708	120.608	77.8689	44.048	66.0823	53.139
FBgn0086908	egg		DOWN	-0.807682	0.262894	3.07227	0.0021244	0.0138492	380.014	236.984	258.74	302.823	436.402	345.333	699.8
FBgn0263973	jv		DOWN	-0.987089	0.321299	3.07218	0.00212504	0.0138492	125.531	101.098	80.4053	50.6766	172.929	104.453	243.622
FBgn0037994	CG4810		DOWN	-0.895362	0.291498	3.07158	0.00212926	0.0138685	108.738	61.9636	107.207	45.7325	156.615	146.021	134.891
FBgn0020762	Atet		DOWN	-0.422731	0.137632	3.07145	0.00213022	0.0138685	752.157	673.99	607.163	639.019	834.466	872.926	885.378
FBgn0261057	Sfp36F		UP	1.24907	0.406728	-3.07103	0.00213325	0.013881	14.1836	27.177	17.5242	21.0122	6.52564	9.59259	3.27009
FBgn0050007	CG30007		DOWN	-1.07772	0.351038	3.0701	0.00213989	0.013917	76.6157	36.9607	50.511	43.2605	84.0176	61.8189	183.125
FBgn0261258	rgn		DOWN	-0.715069	0.232969	3.06938	0.00214503	0.0139433	639.372	577.24	380.379	459.797	753.711	644.835	1020.27
FBgn0036476	sstn		DOWN	-0.929028	0.302727	3.06886	0.00214875	0.0139602	142.544	110.882	70.0969	95.1731	151.721	139.626	287.768
FBgn0053460	CG33460		UP	1.03606	0.337752	-3.06752	0.00215846	0.014016	82.855	150.017	69.0661	131.018	59.5464	59.6872	27.7958
FBgn0031988	CG8668		DOWN	-0.727986	0.237358	3.06704	0.00216189	0.014031	519.378	417.439	314.405	411.593	611.778	497.749	863.305
FBgn0037345	rev7		UP	0.63236	0.206231	-3.06628	0.00216742	0.0140597	221.325	321.776	249.463	243.495	154.984	197.181	161.052
FBgn0029161	slmo		UP	0.660857	0.215568	-3.06565	0.00217197	0.0140819	161.383	231.548	211.322	156.974	119.909	119.374	129.169
FBgn0063670	CG40228		UP	0.434724	0.141839	-3.06492	0.00217732	0.0141093	534.52	640.29	592.731	616.771	470.661	447.654	439.01
FBgn0264990--FBgn0264989	CG44141	CG44140	UP	0.786331	0.256618	-3.06421	0.00218249	0.0141213	1223.88	1931.74	1324.63	1483.22	837.728	1172.43	593.522
FBgn0250757	CG42235		UP	0.476359	0.155466	-3.06407	0.00218351	0.0141213	3927.75	4840.77	4564.55	4365.6	3019.74	3762.43	3013.39
FBgn0038353	CG5399		UP	0.61975	0.202272	-3.06394	0.00218441	0.0141213	8754.01	11365.4	10833.1	9926.43	6210.77	8706.88	5481.49
FBgn0023213	eIF4G		DOWN	-0.932554	0.304365	3.06393	0.00218446	0.0141213	1755.93	1386.03	965.894	1035.78	1998.48	1388.79	3760.61
FBgn0029997	CG2258		DOWN	-0.883471	0.28835	3.06389	0.00218479	0.0141213	324.629	232.635	212.352	203.942	367.883	272.856	658.106
FBgn0032364	CG4970		DOWN	-1.1081	0.361774	3.06298	0.00219147	0.0141572	20.0678	13.045	12.37	7.41609	28.5497	28.7778	30.2484
FBgn0032032	CG17294		UP	0.551644	0.180113	-3.06277	0.00219301	0.0141587	192.568	242.419	208.229	241.023	148.458	156.679	158.6
FBgn0035088	CG3776		UP	0.42205	0.137815	-3.06243	0.0021955	0.0141587	1001.67	1163.18	1121.55	1166.8	801.022	921.955	835.509
FBgn0034083	lbk		DOWN	-0.621935	0.203097	3.06225	0.00219678	0.0141587	542.238	480.489	387.595	394.289	601.174	572.358	817.523
FBgn0016126	CaMKI		UP	0.397936	0.129951	-3.06221	0.00219711	0.0141587	3508.16	4318.97	3776.99	3902.1	3023	3096.28	2931.64
FBgn0004655	wapl		DOWN	-0.893757	0.29187	3.06218	0.00219735	0.0141587	1523.32	822.92	953.524	1245.9	1693.4	1307.79	3116.4
FBgn0037536	CG2698		UP	0.410855	0.134181	-3.06195	0.00219898	0.0141619	2567.64	2861.2	3211.06	2745.19	2168.14	2178.58	2241.65
FBgn0000633	fas		DOWN	-0.914921	0.298912	3.06084	0.00220717	0.0142001	100.481	86.9664	45.3568	64.2727	113.383	109.782	183.125
FBgn0034745	CG4329		DOWN	-0.927306	0.303022	3.0602	0.00221192	0.0142181	62.7809	29.3512	60.8194	30.9004	87.2804	87.3992	80.9348
FBgn0014031	Spat		UP	0.614269	0.200737	-3.06007	0.00221288	0.0142181	5410.35	6702.94	5721.15	7396.31	3748.16	5272.73	3620.81
FBgn0015271	Orc5		DOWN	-0.989295	0.323299	3.06	0.00221337	0.0142181	177.413	73.9215	128.855	124.837	213.715	147.086	376.061
FBgn0033814	CG4670		UP	0.459004	0.150046	-3.05909	0.00222007	0.0142539	2960.03	3140.57	3660.5	3520.17	2372.07	2757.34	2309.5
FBgn0052100	CG32100		DOWN	-0.88299	0.288686	3.05865	0.00222336	0.0142677	114.665	80.4439	56.696	92.7011	163.141	101.255	193.753
FBgn0016754	sba		DOWN	-0.593108	0.19393	3.05836	0.00222554	0.0142744	463.544	383.739	338.115	373.276	535.102	470.037	680.997
FBgn0020621	Pkn		DOWN	-0.45532	0.148899	3.05792	0.00222881	0.0142881	2522.45	2207.86	1983.33	2158.08	2738.32	2754.14	3292.98
FBgn0038741	CG17186		DOWN	-0.752175	0.245994	3.0577	0.00223042	0.0142911	149.432	101.098	107.207	116.185	149.274	172.667	250.162
FBgn0051784	CG31784		DOWN	-1.17135	0.383123	3.05738	0.0022328	0.014299	32.5835	28.2641	10.3084	11.1241	57.0993	29.8436	58.8617
FBgn0003969	vap		DOWN	-0.65791	0.215215	3.05699	0.0022357	0.0143068	451.345	412.003	283.48	336.196	520.419	480.695	675.274
FBgn0011701	repo		UP	0.50211	0.164279	-3.05645	0.00223977	0.0143215	667.484	854.445	794.776	709.472	543.259	607.531	495.419
FBgn0030158	CG9686		UP	0.779985	0.255206	-3.0563	0.00224087	0.0143215	2285.84	3066.65	2231.76	3537.47	1624.88	2125.29	1129
FBgn0000826	png		DOWN	-1.19235	0.390156	3.0561	0.0022424	0.014324	342.677	51.0928	213.383	243.495	457.61	280.317	810.166
FBgn0040993--FBgn0259201	CG17325	CG42305	UP	0.647078	0.211782	-3.05539	0.00224768	0.0143494	1705.04	2143.72	1665.83	2502.93	1354.07	1504.97	1058.69
FBgn0028690	Rpn5		DOWN	-0.657933	0.215344	3.05526	0.00224867	0.0143494	1386.93	1262.1	813.331	1093.87	1577.57	1514.56	2060.16
FBgn0038678	mRpL55		UP	0.580782	0.190121	-3.0548	0.00225213	0.0143642	264.777	323.95	278.326	357.208	188.428	235.551	205.198
FBgn0020371	Tim17b2		DOWN	-0.67906	0.222431	3.0529	0.00226638	0.0144478	151.372	105.447	143.286	92.7011	199.032	185.457	182.308
FBgn0040813	Nplp2		UP	0.70853	0.232141	-3.05216	0.00227201	0.0144763	62049.2	79786.3	62085.3	92462.5	44336	58819.6	34805.2
FBgn0259140	CG42255		DOWN	-0.831811	0.272553	3.05192	0.0022738	0.0144803	159.206	120.666	77.3128	131.018	160.694	271.79	193.753
FBgn0266724	Trs20		UP	0.614154	0.201255	-3.05162	0.0022761	0.0144877	230.326	296.773	236.062	311.476	203.926	172.667	161.052
FBgn0028974	xmas-2		DOWN	-0.874867	0.286784	3.05061	0.00228375	0.0145289	383.207	234.809	273.172	262.035	392.354	349.597	787.275
FBgn0051676	CG31676		UP	0.635634	0.208385	-3.05028	0.00228627	0.0145376	1146.29	1407.77	1382.35	1437.48	893.196	1102.08	654.836
FBgn0265726	Nna1		DOWN	-0.527935	0.17311	3.04971	0.00229063	0.0145579	480.779	396.784	412.335	362.152	610.963	486.025	616.413
FBgn0037466	CG1965		DOWN	-0.777173	0.254938	3.04848	0.0023	0.0146101	315.699	261.986	183.489	229.899	387.46	290.975	540.383
FBgn0036111	Aps		DOWN	-0.867038	0.28443	3.04833	0.00230117	0.0146102	1604.4	1189.27	881.366	1169.27	1777.42	1374.94	3234.12
FBgn0063498	GstE2		UP	0.691861	0.22704	-3.04731	0.002309	0.0146524	195.07	265.248	206.167	260.799	147.643	176.93	113.636
FBgn0263852	l(2)k12914		UP	0.489204	0.160564	-3.04678	0.00231305	0.014665	691.458	834.878	739.11	860.266	585.676	620.321	508.5
FBgn0030033	CG1387		DOWN	-0.960506	0.315256	3.04675	0.00231331	0.014665	60.5575	42.3961	51.5419	19.7762	79.1233	75.6749	94.8327
FBgn0036482	CG13457		DOWN	-1.14867	0.377089	3.04615	0.00231795	0.014687	19.7152	14.132	9.27754	7.41609	31.8125	21.3169	34.336
FBgn0031263	Tspo		UP	0.520742	0.171094	-3.04359	0.00233772	0.0148048	4721.52	5521.28	5304.69	5965	3935.77	4422.18	3180.17
FBgn0058178	CG40178		UP	0.527545	0.173374	-3.04282	0.00234371	0.0148352	491.601	659.858	581.392	510.474	428.245	405.021	364.615
FBgn0035150	Rev1		DOWN	-0.809404	0.266021	3.04263	0.00234517	0.014837	183.902	160.888	106.176	118.657	230.029	173.732	313.929
FBgn0050280	CG30280		UP	0.876244	0.288204	-3.04036	0.00236297	0.014931	67.7245	86.9664	73.1894	110.005	44.8637	58.6214	32.7009
FBgn0051360	CG31360		UP	0.546504	0.179754	-3.04028	0.00236354	0.014931	326.276	412.003	378.317	379.456	296.101	268.593	223.184
FBgn0000566	Eip55E		UP	0.44264	0.145592	-3.04028	0.0023636	0.014931	2533.99	2809.02	2733.78	3248.25	2022.95	2287.3	2102.67
FBgn0035901	CG6745		DOWN	-0.650597	0.214047	3.03951	0.00236966	0.0149583	384.492	313.079	263.894	305.296	433.955	389.033	601.697
FBgn0051674	CG31674		UP	0.482945	0.158894	-3.03942	0.0023703	0.0149583	291.842	363.085	337.084	325.072	239.001	247.276	239.534
FBgn0038842	hdly		UP	0.509201	0.167551	-3.03909	0.00237296	0.0149591	1729.99	2039.36	2032.81	2056.73	1298.6	1689.36	1263.07
FBgn0050411	CG30411		UP	0.576487	0.189698	-3.03897	0.0023739	0.0149591	530.401	615.287	582.423	721.832	404.589	497.749	360.528
FBgn0030979	CG14190		DOWN	-1.33637	0.439745	3.03895	0.00237401	0.0149591	8.05167	1.08708	4.12335	2.47203	13.867	9.59259	17.168
FBgn0033529	CG17765		UP	0.460371	0.151499	-3.03877	0.00237548	0.0149609	1519.07	1831.73	1650.37	1816.94	1199.09	1432.49	1183.77
FBgn0019686	lok		DOWN	-0.931175	0.306453	3.03856	0.00237713	0.0149637	1729.77	653.335	1222.57	1459.73	2079.23	1609.42	3354.3
FBgn0037098	Wnk		DOWN	-0.913073	0.300584	3.03766	0.00238422	0.0150009	276.94	192.413	171.119	177.986	333.623	214.235	572.266
FBgn0000535	eag		DOWN	-1.15307	0.379673	3.03702	0.00238933	0.0150255	110.102	70.6602	52.5727	48.2046	159.062	55.4239	274.688
FBgn0051998	CG31998		DOWN	-0.867658	0.285781	3.03609	0.00239669	0.0150642	558.994	462.009	330.899	334.96	679.482	462.576	1084.04
FBgn0052576	CG32576		UP	0.468904	0.154457	-3.03582	0.00239883	0.0150679	754.793	896.841	830.855	912.179	614.225	702.391	572.266
FBgn0052311	zormin		DOWN	-0.629303	0.207301	3.0357	0.00239977	0.0150679	1205.5	1079.47	914.353	800.937	1595.52	1144.72	1698
FBgn0040697	Teh3		DOWN	-1.16323	0.383202	3.03556	0.00240087	0.0150679	38.8251	28.2641	16.4934	14.8322	53.0208	28.7778	91.5626
FBgn0020416	Idgf1		UP	0.669998	0.220812	-3.03424	0.00241141	0.0151265	4061.82	5386.48	4032.64	5732.63	2668.17	3930.83	2620.16
FBgn0001090	bnb		DOWN	-0.609156	0.200786	3.03385	0.00241456	0.0151386	2331.85	2252.43	1380.29	1828.07	2747.29	2901.23	2881.77
FBgn0039343	CG5111		DOWN	-0.918248	0.302785	3.03267	0.00242399	0.0151902	62.2977	41.3091	53.6035	25.9563	104.41	72.4774	76.0297
FBgn0031216	Zir		DOWN	-0.904587	0.298425	3.0312	0.00243581	0.0152532	252.837	190.239	146.379	160.682	317.309	197.181	505.229
FBgn0266669	Sec3		DOWN	-0.612972	0.202229	3.03108	0.00243679	0.0152532	373.202	307.644	239.154	326.308	433.139	400.757	532.208
FBgn0036059	nudE		DOWN	-0.760686	0.250971	3.03097	0.00243769	0.0152532	584.747	493.534	355.639	412.829	650.116	563.831	1032.53
FBgn0041188	Atx2		DOWN	-0.756172	0.249547	3.03018	0.00244406	0.0152783	2213.69	1736.07	1404	1648.84	2314.15	2138.08	4041.02
FBgn0053126	NLaz		UP	0.614712	0.202864	-3.03017	0.00244414	0.0152783	3741.58	4408.11	3980.06	5323.51	2620.04	3615.34	2502.44
FBgn0032801	CG10165		UP	0.542466	0.179041	-3.02984	0.00244686	0.0152877	1169	1366.46	1272.05	1547.49	947.849	1087.16	792.998
FBgn0026090	CG14812		UP	0.565488	0.186701	-3.02883	0.00245499	0.0153309	781.391	913.147	950.432	954.203	559.573	770.605	540.383
FBgn0028583	lcs		UP	0.839294	0.277124	-3.02859	0.00245697	0.0153356	34835.4	39998	35450.5	61982.4	20079.4	33767	17735.4
FBgn0030584	CG14407		UP	0.492716	0.162768	-3.02711	0.00246907	0.0154035	1089.27	1282.75	1197.83	1358.38	827.124	1038.13	831.421
FBgn0039622	eIF4E-6		UP	0.907938	0.300029	-3.02617	0.00247674	0.015434	53.8188	89.1406	65.9736	61.8007	36.7067	44.7654	24.5257
FBgn0026086	Adar		DOWN	-0.828752	0.273864	3.02614	0.00247695	0.015434	436.209	370.694	283.48	248.439	539.181	378.374	797.085
FBgn0022069	Nnp-1		DOWN	-0.61486	0.203199	3.02591	0.00247888	0.015434	955.996	800.091	632.934	799.701	998.422	1059.45	1445.38
FBgn0034756	Cyp6d2		UP	0.759189	0.250896	-3.02591	0.00247889	0.015434	83.8027	110.882	90.7137	119.893	57.915	73.5432	49.8689
FBgn0039792	CG2267		DOWN	-0.827688	0.273602	3.02515	0.00248507	0.0154582	215.222	146.756	203.075	95.1731	340.964	246.21	259.155
FBgn0032123	Oatp30B		DOWN	-0.64209	0.212261	3.025	0.0024863	0.0154582	1354.61	1144.7	857.657	1117.36	1376.91	1542.28	2088.77
FBgn0037659	Kdm2		DOWN	-0.601913	0.19898	3.02498	0.00248646	0.0154582	835.567	712.038	589.639	662.504	919.299	864.399	1265.53
FBgn0063494	GstE6		UP	0.436471	0.144366	-3.02336	0.00249983	0.0155336	1463.19	1868.69	1591.61	1605.58	1205.61	1306.72	1200.94
FBgn0014455	Ahcy		UP	0.563306	0.186352	-3.02281	0.00250443	0.0155545	10925.8	13034.1	11285.6	15070.7	7299.74	9991.22	8873.4
FBgn0038854	CG7044		DOWN	-0.629555	0.208333	3.02187	0.00251219	0.0155949	416.893	364.172	257.709	344.848	464.136	464.708	605.785
FBgn0050466	CG30466		UP	0.592745	0.196179	-3.02145	0.00251571	0.0156029	142.059	183.717	170.088	163.154	122.356	110.848	102.19
FBgn0029686	CG2941		DOWN	-0.903793	0.299129	3.02142	0.00251595	0.0156029	145.366	116.318	72.1586	97.6451	172.929	131.099	282.046
FBgn0013767	Crz		UP	0.794408	0.262943	-3.02121	0.00251764	0.0156057	138.615	181.542	164.934	191.582	101.963	127.901	63.7668
FBgn0260396	CG42521		UP	0.551358	0.182615	-3.01925	0.00253404	0.0156933	912.324	1063.16	953.524	1260.73	837.728	705.588	653.201
FBgn0027567	CG8108		DOWN	-0.683142	0.226265	3.01922	0.00253428	0.0156933	1896.3	1487.13	1253.5	1532.66	2124.09	1821.53	3158.91
FBgn0039300	RpS27		UP	0.494337	0.163756	-3.01873	0.00253833	0.0157106	35239	43952.8	36312.3	44023.1	26655.6	33093.4	27396.8
FBgn0035850	Atg18a		UP	0.418873	0.138827	-3.01723	0.00255098	0.0157779	1815.47	2101.33	2145.17	2003.58	1472.35	1702.15	1468.27
FBgn0051320	HEATR2		DOWN	-0.699543	0.231856	3.01714	0.00255172	0.0157779	96.5207	75.0085	68.0353	72.9248	123.987	100.189	138.979
FBgn0011305	Rsf1		UP	0.449297	0.148938	-3.01667	0.00255565	0.0157904	1575.1	1727.37	1749.33	1999.87	1408.72	1361.08	1204.21
FBgn0029507	Tsp42Ed		UP	0.676978	0.224417	-3.0166	0.00255625	0.0157904	3388.27	4763.59	3742.97	4162.9	2366.36	3359.54	1934.26
FBgn0004167	kst		DOWN	-0.786675	0.260838	3.01595	0.00256172	0.0158164	947.16	820.746	512.326	678.572	1231.71	835.621	1603.98
FBgn0010225	Gel		UP	0.584795	0.193913	-3.01576	0.00256332	0.0158185	20559.8	26337.8	20725	27574.2	14983.7	19595.5	14142.3
FBgn0028534	CG7916		UP	0.399097	0.132358	-3.01528	0.00256741	0.0158359	1474.07	1580.61	1700.88	1762.56	1320.63	1264.09	1215.66
FBgn0013348	TpnC41C		UP	0.620748	0.205878	-3.01512	0.00256878	0.0158366	976.086	1236.01	1119.49	1228.6	864.647	852.675	555.098
FBgn0033226	CG1882		UP	0.488565	0.16212	-3.01359	0.00258177	0.0159089	4711.7	5557.15	5517.04	5512.62	3674.75	4590.59	3418.06
FBgn0263987	spoon		DOWN	-1.00926	0.335007	3.01264	0.00258982	0.0159506	765.427	537.018	353.577	491.934	839.36	546.778	1823.89
FBgn0085313	CG34284		UP	0.598943	0.198835	-3.01227	0.00259304	0.0159548	557.055	717.473	586.546	726.776	428.245	524.395	358.893
FBgn0032517	CG7099		DOWN	-0.700766	0.232659	3.01199	0.00259545	0.0159618	187.435	129.363	136.071	153.266	198.216	203.576	304.119
FBgn0010660	Nup214		DOWN	-0.700943	0.232742	3.01167	0.00259817	0.0159707	954.173	704.428	709.216	715.652	1044.1	905.967	1645.67
FBgn0037807	CG6293		DOWN	-0.52695	0.175026	3.01069	0.00260657	0.0160145	1493.56	1041.42	1275.15	1322.54	1729.29	1575.32	2017.65
FBgn0011739	wts		DOWN	-0.692252	0.229971	3.01017	0.00261104	0.0160341	967.481	843.574	617.472	708.236	1127.3	930.481	1577.82
[truncated: 2,164 more rows]
