# Supplementary material for: Chronic circadian misalignment results in reduced longevity and large-scale changes in gene expression in Drosophila
Source: BMC Genomics. 2019 Jan 7;20:14. doi: 10.1186/s12864-018-5401-7 (PMC6323780; doi:10.1186/s12864-018-5401-7)
Supplement: Supplementary file 4 — GO term analysis of week 2 downregulated genes. List of all overrepresented GO terms associated with week 2 downregulated genes (at Bonferroni-adjusted p < 0.05). (XLSX 10 kb) [file 12864_2018_5401_MOESM4_ESM.xlsx]

## Sheet: Sheet1
Additional File 4: GO Term Analysis of Week 2 Downregulated Genes
Go ID	Term	Mean Distance to Root	Revigo Dispensability	Bonferroni Corrected p-Value	Uncorrected p-Value	Number of Genes Mapping to Term	Fold Enrichment	False Discovery Rate	Annotated Genes
GO:0006631	fatty acid metabolic process	6	0	0.000300231	1.20092e-05	3	58.4034	0	Acox57D-d, CG18609, CG4830
GO:0032787	monocarboxylic acid metabolic process	7	0.739	0.000921697	3.68679e-05	3	40.1734	0	Acox57D-d, CG18609, CG4830
GO:0006633	fatty acid biosynthetic process	6	0.82	0.0077336	0.000309344	2	72.3958	0.0133	CG18609, CG4830
GO:0044255	cellular lipid metabolic process	4	0.734	0.00975541	0.000390217	3	18.1462	0.01	Acox57D-d, CG18609, CG4830
GO:0019752	carboxylic acid metabolic process	6	0.85	0.0122655	0.00049062	3	16.7874	0.008	Acox57D-d, CG18609, CG4830
GO:0043436	oxoacid metabolic process	5	0.959	0.0136173	0.000544692	3	16.2005	0.0133	Acox57D-d, CG18609, CG4830
GO:0006082	organic acid metabolic process	4	0.546	0.0138045	0.000552181	3	16.1253	0.0114	Acox57D-d, CG18609, CG4830
GO:0072330	monocarboxylic acid biosynthetic process	7	0.862	0.0163196	0.000652784	2	49.8208	0.01	FBgn0034382, FBgn0037996
GO:0006629	lipid metabolic process	4	0.35	0.020105	0.0008042	3	14.1837	0.0089	Acox57D-d, CG18609, CG4830
GO:0016053	organic acid biosynthetic process	5	0.69	0.0383603	0.00153441	2	32.4009	0.018	CG18609, CG4830
GO:0046394	carboxylic acid biosynthetic process	6	0.927	0.0383603	0.00153441	2	32.4009	0.0164	CG18609, CG4830
