# Supplementary material for: Chronic circadian misalignment results in reduced longevity and large-scale changes in gene expression in Drosophila
Source: BMC Genomics. 2019 Jan 7;20:14. doi: 10.1186/s12864-018-5401-7 (PMC6323780; doi:10.1186/s12864-018-5401-7)
Supplement: Supplementary file 5 — GO term analysis of week 3 downregulated genes. List of all overrepresented GO terms associated with week 3 downregulated genes (at Bonferroni-adjusted p < 0.05). (XLSX 61 kb) [file 12864_2018_5401_MOESM5_ESM.xlsx]

## Sheet: Sheet1
Additional File 5: GO Term Analysis of Week 3 Downregulated Genes
Go ID	Term	Mean Distance to Root	Revigo Dispensability	Bonferroni Corrected p-Value	Uncorrected p-Value	Number of Genes Mapping to Term	Fold Enrichment	False Discovery Rate	Annnotated Genes
GO:0048856	anatomical structure development	3	0.377	5.31736e-37	3.38901e-40	139	2.97833	0	dlp, skd, mask, p120ctn, Fs(2)Ket, nudE, dpy, Sxl, eIF4EHP, Arpc2, Evi5, Su(Tpl), tud, zip, Ten-a, Myc, cno, chif, Pcl, poe, Appl, shg, kug, Syp, rin, RhoGAP100F, crp, pum, msi, Trf2, CkIalpha, tim, hth, lid, CG43658, RhoGAPp190, PlexB, Reph, shep, Top1, shn, Inx2, PlexA, nmo, Pka-R2, Tao, bun, ed, eIF4G1, CaMKII, spoon, pigs, rg, gish, scyl, orb, trx, Bsg, Ssdp, bru1, Parp, Not1, Ptp69D, norpA, …
GO:0032502	developmental process	2	0	3.04299e-36	1.93944e-39	141	2.88969	0	dlp, skd, mask, p120ctn, Fs(2)Ket, nudE, dpy, Sxl, eIF4EHP, Arpc2, Evi5, Su(Tpl), tud, zip, Ten-a, Myc, cno, chif, Pcl, poe, Appl, shg, cpo, kug, Syp, rin, RhoGAP100F, crp, pum, msi, Trf2, CkIalpha, tim, hth, lid, CG43658, RhoGAPp190, PlexB, Reph, shep, Top1, shn, Inx2, PlexA, nmo, Pka-R2, Tao, bun, ed, eIF4G1, CaMKII, spoon, pigs, rg, gish, scyl, orb, trx, Bsg, Ssdp, bru1, Parp, unc-13, Not1, Pt…
GO:0048869	cellular developmental process	4	0.58	5.89923e-34	3.75986e-37	109	3.64067	0	Parp, dlp, skd, mask, p120ctn, Fs(2)Ket, Not1, nudE, Ptp69D, norpA, Sxl, psq, Arpc2, stai, Galphao, Syx1A, Evi5, Gbeta13F, pod1, tud, zip, Ten-a, Myc, Dl, cno, CG41099, Rbp6, rost, mei-P26, chif, poe, fax, Appl, shg, dally, Pka-C1, kug, Syp, rin, eIF4G2, nrm, RhoGAP100F, wisp, pum, ftz-f1, pAbp, brat, CtBP, msi, Trf2, CkIalpha, sdk, dnc, cta, Rap1, kis, hth, lid, RhoGAPp190, Ephrin, PlexB, Rim, A…
GO:0050794	regulation of cellular process	3.5	0.324	1.60867e-33	1.02528e-36	152	2.53698	0	dlp, skd, mask, p120ctn, Dek, nudE, dpy, Sxl, eIF4EHP, Arpc2, mub, Atf6, nAChRalpha4, Evi5, Su(Tpl), AGO3, CG2865, zip, Ten-a, brp, Myc, cno, Usp10, srl, chif, Pcl, scrt, Appl, cpo, Pi3K21B, kug, rin, Syp, crp, RhoGAP100F, CG32369, pum, Ubr3, mamo, CkIalpha, Trf2, msi, Tis11, tim, hth, lid, CG43658, CG43102, RhoGAPp190, PlexB, Reph, shn, Inx2, MED26, PlexA, nmo, Pka-R2, Tao, bun, ed, eIF4G1, CaMK…
GO:0050789	regulation of biological process	2.5	0.544	4.48979e-33	2.86156e-36	158	2.41894	0	dlp, Edc3, skd, mask, p120ctn, Dek, nudE, dpy, Sxl, 4EHP, Arpc2, mub, Atf6, nAChRalpha4, Evi5, Su(Tpl), AGO3, CG2865, zip, Ten-a, brp, Myc, cno, Usp10, srl, chif, Pcl, scrt, Appl, shg, cpo, Pi3K21B, kug, rin, Syp, crp, RhoGAP100F, CG32369, pum, Ubr3, mamo, CkIalpha, Trf2, msi, Tis11, tim, hth, lid, CG43658, CG43102, RhoGAPp190, PlexB, Reph, Top1, CG4587, shn, Inx2, Tob, MED26, PlexA, nmo, Pka-R2,…
GO:0048468	cell development	5	0.685	1.01583e-32	6.4744e-36	97	4.02141	0	Parp, dlp, mask, p120ctn, Fs(2)Ket, Not1, nudE, Ptp69D, norpA, Sxl, psq, stai, Galphao, Syx1A, Evi5, pod1, tud, zip, Ten-a, Myc, Dl, CG41099, Rbp6, mei-P26, chif, poe, fax, Appl, shg, dally, Pka-C1, kug, Syp, rin, eIF4G2, nrm, RhoGAP100F, wisp, pum, ftz-f1, pAbp, brat, msi, Trf2, sdk, dnc, cta, Rap1, kis, hth, lid, RhoGAPp190, Ephrin, PlexB, Rim, AGO1, shep, Top1, shn, osk, Inx2, Wnk, PlexA, Mica…
GO:0030154	cell differentiation	5	0.575	1.12645e-32	7.17944e-36	106	3.63695	0	Parp, dlp, skd, mask, p120ctn, Fs(2)Ket, Not1, nudE, Ptp69D, norpA, Sxl, psq, stai, Galphao, Syx1A, Evi5, Gbeta13F, pod1, tud, zip, Ten-a, Myc, Dl, cno, CG41099, Rbp6, rost, mei-P26, chif, poe, fax, Appl, shg, dally, Pka-C1, kug, Syp, rin, eIF4G2, nrm, RhoGAP100F, wisp, pum, ftz-f1, pAbp, brat, CtBP, msi, Trf2, sdk, dnc, cta, Rap1, kis, hth, lid, RhoGAPp190, Ephrin, PlexB, Rim, AGO1, shep, Top1, …
GO:0007275	multicellular organism development	4	0.632	1.01719e-31	6.48307e-35	123	3.03655	0	Parp, dlp, skd, mask, p120ctn, nudE, Ptp69D, dpy, norpA, Sxl, 4EHP, Nckx30C, psq, stai, Galphao, Syx1A, Set2, CG14073, Gbeta13F, pod1, Su(Tpl), tud, zip, Ten-a, Indy, Myc, Dl, cno, CG41099, chif, Pcl, poe, Plp, fax, Appl, shg, Sin3A, dally, wdb, Pka-C1, kug, Syp, rin, MYPT-75D, nrm, RhoGAP100F, crp, pum, ftz-f1, pAbp, brat, CtBP, msi, Trf2, gw, sdk, dnc, cta, Rap1, lolal, tim, kis, hth, lid, CG43…
GO:0065007	biological regulation	2	0	4.50452e-31	2.87095e-34	164	2.25026	0	dlp, Edc3, skd, mask, p120ctn, Dek, nudE, dpy, Sxl, 4EHP, Arpc2, mub, Atf6, nAChRalpha4, Evi5, Su(Tpl), AGO3, CG2865, zip, Ten-a, brp, Myc, cno, Usp10, srl, chif, Pcl, scrt, Appl, shg, cpo, Pi3K21B, kug, rin, Syp, crp, Jhe, RhoGAP100F, CG32369, pum, Ubr3, mamo, CkIalpha, Trf2, msi, Tis11, tim, hth, lid, CG43658, CG43102, RhoGAPp190, PlexB, Reph, Top1, CG4587, shn, Inx2, Tob, MED26, PlexA, nmo, Pk…
GO:0009653	anatomical structure morphogenesis	3.5	0.52	1.2896e-30	8.21924e-34	98	3.75386	0	Parp, dlp, skd, mask, p120ctn, Fs(2)Ket, nudE, Ptp69D, dpy, norpA, psq, Arpc2, Galphao, Syx1A, Gbeta13F, pod1, zip, Ten-a, Myc, Dl, cno, CG41099, rost, chif, poe, Plp, fax, Appl, shg, dally, Pka-C1, kug, Syp, rin, MYPT-75D, RhoGAP100F, pum, ftz-f1, pAbp, brat, CtBP, Trf2, CkIalpha, sdk, dnc, cta, Rap1, lolal, kis, hth, CG43658, RhoGAPp190, Ephrin, PlexB, AGO1, shn, osk, Inx2, Wnk, PlexA, Mical, n…
GO:0048731	system development	4.5	0.575	7.35957e-29	4.69061e-32	102	3.4306	0	dlp, skd, mask, p120ctn, nudE, Ptp69D, dpy, norpA, Sxl, Nckx30C, psq, stai, Galphao, Syx1A, Set2, CG14073, Gbeta13F, pod1, Su(Tpl), zip, Ten-a, Myc, Dl, cno, chif, Pcl, poe, fax, Appl, shg, Sin3A, dally, Pka-C1, kug, Syp, rin, MYPT-75D, nrm, RhoGAP100F, crp, pum, ftz-f1, pAbp, brat, CtBP, msi, Trf2, sdk, dnc, Rap1, lolal, kis, hth, lid, CG43658, puf, RhoGAPp190, Ephrin, PlexB, Rim, Reph, AGO1, sh…
GO:0032501	multicellular organismal process	2	0	1.7957e-27	1.14448e-30	147	2.33766	0	dlp, skd, mask, p120ctn, Fs(2)Ket, nudE, dpy, Sxl, 4EHP, nAChRalpha4, Evi5, Su(Tpl), tud, zip, brp, Ten-a, Myc, cno, srl, chif, Pcl, poe, Appl, shg, cpo, kug, Syp, rin, RhoGAP100F, Jhe, crp, pum, mamo, Trf2, msi, tim, hth, lid, CG43658, RhoGAPp190, PlexB, Reph, shep, Top1, shn, Inx2, Tob, PlexA, nmo, Pka-R2, Tao, bun, CG34383, ed, eIF4G, CaMKII, spoon, pigs, rg, gish, scyl, orb, trx, Bsg, Ssdp, b…
GO:0016043	cellular component organization	3	0.429	1.81768e-22	1.1585e-25	122	2.4654	0	Parp, dlp, Edc3, mask, p120ctn, unc-13, nudE, Ptp69D, norpA, Sxl, psq, dpr9, Arpc2, stai, Galphao, Syx1A, Set2, Gbeta13F, pod1, tud, zip, brp, Ten-a, Myc, Dl, cno, CG41099, srl, chif, Pcl, Plp, fax, Appl, shg, Pi3K21B, dally, wdb, Pka-C1, kug, Syp, eIF4G2, Usp7, RhoGAP100F, wisp, pum, ftz-f1, mamo, CG13185, pAbp, brat, Su(z)2, CtBP, Trf2, CkIalpha, dnc, cta, Rap1, lolal, tim, kis, lid, CG43658, C…
GO:0071840	cellular component organization or biogenesis	2	0	6.80333e-22	4.3361e-25	124	2.39869	0	Parp, dlp, Edc3, CG8545, mask, p120ctn, unc-13, nudE, Ptp69D, norpA, Sxl, psq, dpr9, Arpc2, stai, Galphao, Syx1A, Set2, Gbeta13F, pod1, tud, zip, brp, Ten-a, Myc, Dl, cno, CG41099, srl, chif, Pcl, Plp, fax, Appl, shg, Pi3K21B, dally, wdb, Pka-C1, kug, Syp, eIF4G2, Usp7, RhoGAP100F, wisp, pum, ftz-f1, mamo, CG13185, pAbp, brat, Su(z)2, CtBP, Trf2, CkIalpha, dnc, cta, Rap1, lolal, tim, kis, lid, CG…
GO:0048513	animal organ development	4.5	0.48	1.38704e-21	8.84026e-25	76	3.67725	0	dlp, skd, mask, p120ctn, dpy, norpA, Sxl, Nckx30C, psq, Galphao, Syx1A, Set2, CG14073, Gbeta13F, Su(Tpl), zip, Ten-a, Myc, Dl, cno, Pcl, Appl, shg, Sin3A, dally, Pka-C1, kug, rin, MYPT-75D, RhoGAP100F, crp, ftz-f1, pAbp, brat, CtBP, msi, Trf2, sdk, Rap1, lolal, hth, lid, kis, CG43658, RhoGAPp190, puf, Ephrin, shn, Wnk, nej, nmo, dom, zfh1, Tao, bun, ed, dlg1, Cam, rdx, shot, akirin, sog, gish, rg…
GO:0019222	regulation of metabolic process	3.5	0.481	1.85534e-21	1.1825e-24	100	2.84184	0	Parp, Edc3, skd, mask, Dek, Not1, dpy, Sxl, 4EHP, psq, mub, Atf6, Set2, Su(Tpl), AGO3, Pdp1, Myc, cno, Rbp6, srl, chif, Pcl, scrt, Sin3A, Pi3K21B, dally, wdb, Pka-C1, Syp, rin, Usp7, crp, wisp, CG2926, pum, CG32369, ftz-f1, mamo, pAbp, brat, Su(z)2, CtBP, msi, Trf2, CkIalpha, gw, Tis11, lolal, tim, kis, hth, lid, CG11486, puf, AGO1, shn, osk, Tob, MED26, PlexA, nej, upSET, nmo, dom, Pka-R2, zfh1,…
GO:0007399	nervous system development	5.5	0.615	2.15022e-21	1.37044e-24	72	3.85397	0	dlp, mask, p120ctn, nudE, Ptp69D, stai, Galphao, Gbeta13F, pod1, zip, Ten-a, Myc, Dl, cno, chif, Pcl, poe, fax, Appl, shg, Sin3A, dally, Pka-C1, Syp, rin, nrm, RhoGAP100F, pum, ftz-f1, pAbp, brat, sdk, dnc, hth, kis, RhoGAPp190, PlexB, Ephrin, Rim, Reph, shep, AGO1, shn, Wnk, PlexA, nej, Mical, nmo, sif, dom, Pka-R2, zfh1, Tao, bun, ed, dlg1, Cam, shot, Hrb27C, CaMKII, clu, gish, rg, trx, retn, R…
GO:0060255	regulation of macromolecule metabolic process	5	0.728	3.02464e-21	1.92775e-24	96	2.92632	0	Parp, Edc3, skd, Dek, Not1, dpy, Sxl, 4EHP, psq, mub, Atf6, Set2, Su(Tpl), AGO3, Pdp1, Myc, cno, Rbp6, srl, chif, Pcl, scrt, Sin3A, dally, wdb, Pka-C1, Syp, rin, Usp7, crp, CG2926, pum, CG32369, ftz-f1, mamo, pAbp, brat, Su(z)2, CtBP, msi, Trf2, CkIalpha, gw, Tis11, lolal, tim, hth, lid, kis, CG11486, puf, AGO1, shn, osk, Tob, MED26, nej, upSET, nmo, dom, Pka-R2, zfh1, Tao, bun, dlg1, eIF4G, rdx,…
GO:0048518	positive regulation of biological process	2.667	0.424	4.21082e-21	2.68376e-24	83	3.3221	0	Parp, dlp, skd, nudE, norpA, 4EHP, Arpc2, Atf6, AGO3, Su(Tpl), Ten-a, Pdp1, Myc, Dl, Usp10, srl, chif, Pcl, dally, wdb, Pka-C1, kug, rin, Ubr3, pum, CG32369, ftz-f1, pAbp, Su(z)2, CtBP, Trf2, CkIalpha, Tis11, Rap1, lolal, tim, hth, lid, kis, CG43658, CG43102, CG11486, puf, PlexB, shn, osk, MED26, Wnk, PlexA, nej, nmo, sif, dom, Tao, bun, ed, dlg1, Cam, rdx, shot, Cp190, Ncoa6, Hrb27C, gpp, akirin…
GO:0010468	regulation of gene expression	6	0.585	7.0173e-21	4.47247e-24	84	3.26072	0	Parp, Edc3, skd, Not1, dpy, Sxl, 4EHP, psq, mub, Atf6, Set2, AGO3, Su(Tpl), Pdp1, Myc, srl, Pcl, scrt, Sin3A, dally, Pka-C1, Syp, rin, Usp7, crp, CG2926, pum, ftz-f1, mamo, pAbp, brat, Su(z)2, CtBP, msi, Trf2, gw, Tis11, lolal, tim, hth, lid, kis, CG11486, puf, AGO1, shn, osk, Tob, MED26, nej, nmo, upSET, dom, zfh1, bun, dlg1, eIF4G, Ncoa6, Cp190, Hrb27C, gpp, akirin, CG16779, sog, sd, DCP2, orb,…
GO:0009888	tissue development	4	0.457	4.71527e-20	3.00527e-23	69	3.81686	0	Parp, dlp, skd, Fs(2)Ket, Not1, nudE, dpy, Sxl, psq, stai, Galphao, Syx1A, Set2, Evi5, CG14073, Gbeta13F, Su(Tpl), zip, Myc, Dl, cno, CG41099, chif, shg, Sin3A, dally, Pka-C1, kug, Syp, rin, MYPT-75D, ftz-f1, CtBP, cta, Rap1, hth, kis, CG43658, puf, shn, Inx2, Wnk, nej, nmo, dom, zfh1, Tao, bun, ed, dlg1, rdx, shot, Hrb27C, gish, pigs, spoon, sd, sog, orb, trx, Rbfox1, kirre, hdc, sqd, Fmr1, bt, …
GO:0060429	epithelium development	5	0.741	6.04934e-20	3.85554e-23	66	3.97349	0	Parp, dlp, skd, Fs(2)Ket, Not1, nudE, dpy, Sxl, psq, stai, Galphao, Syx1A, Set2, Evi5, CG14073, Gbeta13F, Su(Tpl), zip, Myc, Dl, cno, CG41099, chif, shg, Sin3A, dally, Pka-C1, kug, Syp, rin, MYPT-75D, ftz-f1, CtBP, cta, Rap1, hth, kis, CG43658, puf, shn, Inx2, Wnk, nej, nmo, dom, Tao, bun, ed, dlg1, rdx, shot, Hrb27C, gish, pigs, spoon, sd, sog, orb, trx, Rbfox1, hdc, sqd, Fmr1, pyd, unk, ct
GO:0048522	positive regulation of cellular process	3.667	0.683	7.94451e-20	5.06342e-23	76	3.44688	0	Parp, dlp, skd, nudE, norpA, 4EHP, Arpc2, Atf6, AGO3, Su(Tpl), Pdp1, Myc, Dl, Usp10, srl, chif, Pcl, dally, wdb, kug, pum, Ubr3, CG32369, ftz-f1, pAbp, Su(z)2, CtBP, Trf2, CkIalpha, Tis11, lolal, tim, hth, lid, CG43658, CG43102, CG11486, puf, PlexB, shn, osk, Wnk, PlexA, nej, nmo, sif, dom, Tao, bun, ed, dlg1, rdx, shot, Ncoa6, Cp190, Hrb27C, gpp, akirin, Slik, sog, sd, gish, orb, trx, retn, E(bx…
GO:0032989	cellular component morphogenesis	4.5	0.585	1.11201e-19	7.08737e-23	55	4.76859	0	kis, dlp, RhoGAPp190, Ephrin, PlexB, mask, p120ctn, nudE, Ptp69D, shn, Arpc2, Wnk, PlexA, Mical, sif, dom, Pka-R2, zfh1, pod1, bun, ed, zip, Ten-a, Dl, cno, Cam, CG41099, chif, shot, fax, Hrb27C, Appl, shg, Slik, dally, spoon, pigs, Syp, trx, retn, RhoGAP100F, pum, ftz-f1, hdc, Bsg, brat, CkIalpha, dnc, bru1, bt, Fmr1, pyd, cta, Rap1, ct
GO:0051171	regulation of nitrogen compound metabolic process	4.5	0.728	1.46697e-19	9.34972e-23	90	2.93497	0	Parp, skd, Dek, Not1, dpy, Sxl, 4EHP, psq, mub, Atf6, Set2, AGO3, Su(Tpl), Pdp1, Myc, cno, Rbp6, srl, chif, Pcl, scrt, Sin3A, dally, wdb, Pka-C1, Syp, Usp7, crp, wisp, CG2926, pum, CG32369, ftz-f1, mamo, pAbp, brat, Su(z)2, CtBP, msi, Trf2, CkIalpha, gw, Tis11, lolal, tim, hth, lid, kis, AGO1, shn, osk, MED26, PlexA, nej, upSET, dom, Pka-R2, zfh1, Tao, bun, dlg1, eIF4G, rdx, Cp190, Ncoa6, Hrb27C,…
GO:0022008	neurogenesis	6	0.67	1.51051e-19	9.62724e-23	62	4.1657	0	kis, hth, dlp, RhoGAPp190, Ephrin, PlexB, mask, p120ctn, Rim, shep, nudE, Ptp69D, shn, stai, Wnk, Galphao, PlexA, Mical, nej, sif, dom, Pka-R2, zfh1, Gbeta13F, pod1, bun, ed, zip, Ten-a, dlg1, Myc, Dl, cno, Cam, chif, shot, poe, fax, Hrb27C, Appl, shg, clu, dally, rg, gish, Pka-C1, rin, trx, retn, nrm, RhoGAP100F, pum, ftz-f1, hdc, pAbp, Bsg, brat, sdk, dnc, Fmr1, unk, ct
GO:0031323	regulation of cellular metabolic process	4.5	0.788	1.53376e-19	9.77542e-23	92	2.87862	0	Parp, skd, mask, Dek, Not1, dpy, Sxl, 4EHP, psq, mub, Atf6, Set2, Su(Tpl), AGO3, Pdp1, Myc, cno, Rbp6, srl, chif, Pcl, scrt, Sin3A, Pi3K21B, dally, wdb, Pka-C1, Syp, Usp7, crp, wisp, CG2926, pum, CG32369, ftz-f1, mamo, pAbp, brat, Su(z)2, CtBP, msi, Trf2, CkIalpha, gw, Tis11, lolal, tim, hth, lid, kis, AGO1, shn, osk, MED26, PlexA, nej, upSET, dom, Pka-R2, zfh1, Tao, bun, dlg1, eIF4G, rdx, Cp190,…
GO:0048523	negative regulation of cellular process	3.667	0.698	3.11726e-19	1.98678e-22	73	3.49993	0	mask, Not1, norpA, Sxl, 4EHP, psq, Galphao, AGO3, Myc, Dl, srl, Pcl, scrt, Appl, Sin3A, dally, wdb, Pka-C1, Syp, Usp7, pum, Ubr3, pAbp, brat, Su(z)2, CtBP, CkIalpha, msi, gw, sdk, Tis11, lolal, tim, lid, kis, puf, PlexB, AGO1, shn, PlexA, nej, nmo, upSET, dom, chrb, zfh1, bun, ed, dlg1, Cam, rdx, shot, Cp190, Hrb27C, gpp, gish, pigs, spoon, sd, sog, orb, scyl, Mnt, retn, E(bx), CG32767, Rbfox1, h…
GO:0080090	regulation of primary metabolic process	4.5	0.793	3.22811e-19	2.05743e-22	90	2.90228	0	Parp, skd, Dek, Not1, dpy, Sxl, 4EHP, psq, mub, Atf6, Set2, AGO3, Su(Tpl), Pdp1, Myc, cno, Rbp6, srl, chif, Pcl, scrt, Sin3A, Pi3K21B, dally, wdb, Pka-C1, Syp, Usp7, crp, CG2926, pum, CG32369, ftz-f1, mamo, pAbp, brat, Su(z)2, CtBP, msi, Trf2, CkIalpha, gw, Tis11, lolal, tim, hth, lid, kis, AGO1, shn, osk, MED26, PlexA, nej, upSET, dom, Pka-R2, zfh1, Tao, bun, dlg1, eIF4G, rdx, Cp190, Ncoa6, Hrb2…
GO:0048519	negative regulation of biological process	2.667	0.423	6.41412e-19	4.08803e-22	79	3.21759	0	Edc3, mask, Not1, norpA, Sxl, 4EHP, psq, Galphao, AGO3, Myc, Dl, srl, Pcl, scrt, Appl, Sin3A, dally, wdb, Pka-C1, Syp, rin, Usp7, pum, Ubr3, pAbp, brat, Su(z)2, CtBP, CkIalpha, msi, gw, sdk, Tis11, lolal, tim, lid, kis, CG11486, puf, PlexB, AGO1, shn, osk, PlexA, nej, nmo, upSET, dom, chrb, zfh1, Tao, bun, ed, dlg1, Cam, rdx, shot, Cp190, Hrb27C, gpp, sog, sd, gish, pigs, spoon, DCP2, orb, scyl, …
GO:0009790	embryo development	5	0	7.6973e-19	4.90587e-22	49	5.21676	0	kis, hth, dlp, p120ctn, AGO1, Top1, shn, osk, psq, Inx2, Syx1A, chrb, zfh1, Gbeta13F, tud, zip, ed, dlg1, Myc, Dl, cno, rdx, CG41099, shot, Plp, Cp190, Hrb27C, shg, dally, sog, sd, scyl, orb, Pka-C1, retn, kirre, Syt1, pum, ftz-f1, Ssdp, sqd, CtBP, gw, Fmr1, pyd, Rap1, cta, ct, lolal
GO:0009987	cellular process	2	0	1.1413e-18	7.27405e-22	197	1.5572	0	dlp, Edc3, skd, mask, p120ctn, Dek, Fs(2)Ket, nudE, dpy, 4EHP, Sxl, Arpc2, mub, Atf6, UbcE2H, nAChRalpha4, Evi5, AGO3, Su(Tpl), tud, CG2865, zip, Ten-a, brp, Myc, cno, Usp10, srl, chif, Pcl, poe, scrt, Lap1, cpo, shg, Appl, Pi3K21B, kug, CG4911, rin, Syp, crp, Jhe, RhoGAP100F, CG32369, pum, Ubr3, CG13185, mamo, CkIalpha, Trf2, msi, Tis11, tim, hth, lid, CG43658, CG43102, RhoGAPp190, PlexB, Reph, …
GO:0048699	generation of neurons	7.5	0.718	2.05957e-18	1.31267e-21	59	4.16717	0	kis, hth, dlp, RhoGAPp190, Ephrin, PlexB, mask, p120ctn, Rim, shep, nudE, Ptp69D, shn, stai, Wnk, Galphao, PlexA, Mical, nej, sif, dom, Pka-R2, zfh1, Gbeta13F, pod1, bun, ed, zip, Ten-a, dlg1, Myc, Dl, Cam, chif, shot, fax, Hrb27C, Appl, shg, clu, dally, rg, Pka-C1, rin, trx, retn, nrm, RhoGAP100F, pum, ftz-f1, hdc, pAbp, Bsg, brat, sdk, dnc, Fmr1, unk, ct
GO:0007281	germ cell development	4.5	0.876	6.2659e-18	3.99356e-21	55	4.38159	0	kis, Parp, lid, Fs(2)Ket, Not1, AGO1, nudE, Top1, Sxl, osk, psq, Inx2, stai, Syx1A, nej, dom, Evi5, bun, Tao, tud, ed, zip, dlg1, Dl, eIF4G, chif, mei-P26, poe, Hrb27C, shg, dally, sog, spoon, pigs, gish, Pka-C1, kug, orb, Syp, rin, eIF4G2, retn, Rbfox1, Syt1, wisp, pum, pAbp, brat, sqd, Hrb98DE, msi, bru1, Fmr1, Rap1, ct
GO:0031326	regulation of cellular biosynthetic process	5.5	0.872	6.50221e-18	4.14417e-21	74	3.28416	0	Parp, skd, Not1, dpy, Sxl, 4EHP, psq, Atf6, Set2, Su(Tpl), Pdp1, Myc, srl, chif, Pcl, scrt, Sin3A, dally, Pka-C1, Syp, Usp7, crp, wisp, pum, ftz-f1, mamo, pAbp, brat, Su(z)2, CtBP, Trf2, msi, gw, Tis11, lolal, tim, hth, lid, kis, AGO1, shn, osk, MED26, PlexA, nej, upSET, zfh1, bun, dlg1, eIF4G, Ncoa6, Cp190, Hrb27C, gpp, akirin, CG16779, sd, sog, orb, trx, Mnt, retn, E(bx), CG32767, Rbfox1, Nup15…
GO:0009889	regulation of biosynthetic process	4.5	0.671	7.11863e-18	4.53705e-21	74	3.27914	0	Parp, skd, Not1, dpy, Sxl, 4EHP, psq, Atf6, Set2, Su(Tpl), Pdp1, Myc, srl, chif, Pcl, scrt, Sin3A, dally, Pka-C1, Syp, Usp7, crp, wisp, pum, ftz-f1, mamo, pAbp, brat, Su(z)2, CtBP, Trf2, msi, gw, Tis11, lolal, tim, hth, lid, kis, AGO1, shn, osk, MED26, PlexA, nej, upSET, zfh1, bun, dlg1, eIF4G, Ncoa6, Cp190, Hrb27C, gpp, akirin, CG16779, sd, sog, orb, trx, Mnt, retn, E(bx), CG32767, Rbfox1, Nup15…
GO:0007389	pattern specification process	4.5	0.312	7.83494e-18	4.99359e-21	46	5.3177	0	kis, Parp, hth, dlp, skd, AGO1, shn, osk, psq, Syx1A, nmo, dom, CG14073, Su(Tpl), bun, tud, zip, ed, dlg1, Myc, Dl, cno, rdx, Hrb27C, shg, dally, sog, spoon, gish, orb, Pka-C1, Syp, rin, retn, Rbfox1, Syt1, pum, ftz-f1, pAbp, Ssdp, brat, sqd, CtBP, Fmr1, ct, lolal
GO:0000902	cell morphogenesis	5.5	0.826	8.34595e-18	5.31928e-21	48	5.05455	0	kis, dlp, RhoGAPp190, Ephrin, PlexB, p120ctn, nudE, Ptp69D, shn, Arpc2, Wnk, PlexA, Mical, sif, dom, Pka-R2, zfh1, pod1, ed, Ten-a, Dl, cno, Cam, CG41099, chif, shot, fax, Hrb27C, Appl, shg, Slik, dally, pigs, trx, retn, RhoGAP100F, pum, ftz-f1, hdc, Bsg, brat, CkIalpha, dnc, Fmr1, pyd, Rap1, cta, ct
GO:2000112	regulation of cellular macromolecule biosynthetic process	6.5	0.707	1.44017e-17	9.17891e-21	72	3.32006	0	Parp, skd, Not1, dpy, Sxl, 4EHP, psq, Atf6, Set2, Su(Tpl), Pdp1, Myc, srl, chif, Pcl, scrt, Sin3A, dally, Pka-C1, Syp, Usp7, crp, pum, ftz-f1, mamo, pAbp, brat, Su(z)2, CtBP, Trf2, msi, gw, Tis11, lolal, tim, hth, lid, kis, AGO1, shn, osk, MED26, nej, upSET, zfh1, bun, dlg1, eIF4G, Ncoa6, Cp190, Hrb27C, gpp, akirin, CG16779, sd, sog, orb, trx, Mnt, retn, CG32767, E(bx), Rbfox1, Nup153, Ssdp, sqd,…
GO:0010556	regulation of macromolecule biosynthetic process	6	0.874	1.81048e-17	1.15391e-20	72	3.3069	0	Parp, skd, Not1, dpy, Sxl, 4EHP, psq, Atf6, Set2, Su(Tpl), Pdp1, Myc, srl, chif, Pcl, scrt, Sin3A, dally, Pka-C1, Syp, Usp7, crp, pum, ftz-f1, mamo, pAbp, brat, Su(z)2, CtBP, Trf2, msi, gw, Tis11, lolal, tim, hth, lid, kis, AGO1, shn, osk, MED26, nej, upSET, zfh1, bun, dlg1, eIF4G, Ncoa6, Cp190, Hrb27C, gpp, akirin, CG16779, sd, sog, orb, trx, Mnt, retn, CG32767, E(bx), Rbfox1, Nup153, Ssdp, sqd,…
GO:0030182	neuron differentiation	7	0.748	2.30235e-17	1.4674e-20	54	4.34375	0	kis, hth, dlp, RhoGAPp190, Ephrin, PlexB, mask, p120ctn, Rim, shep, nudE, Ptp69D, shn, stai, Wnk, Galphao, PlexA, Mical, nej, sif, dom, Pka-R2, zfh1, pod1, bun, zip, Ten-a, Dl, Cam, chif, shot, fax, Hrb27C, Appl, shg, dally, rg, Pka-C1, rin, trx, retn, RhoGAP100F, nrm, pum, ftz-f1, hdc, pAbp, Bsg, brat, sdk, dnc, Fmr1, unk, ct
GO:0051128	regulation of cellular component organization	4.5	0.472	2.56059e-17	1.63199e-20	56	4.17417	0	kis, CG43658, CG11486, puf, RhoGAPp190, PlexB, mask, p120ctn, nudE, norpA, psq, Arpc2, stai, Galphao, PlexA, Syx1A, nej, upSET, sif, nmo, Gbeta13F, bun, Tao, ed, zip, Ten-a, dlg1, Myc, cno, srl, Pcl, shot, mgl, Cp190, Ncoa6, CaMKII, Slik, spoon, gish, DCP2, Pka-C1, kug, Syp, Mnt, kirre, Syt1, pum, mamo, brat, Su(z)2, bru1, Fmr1, pyd, cta, Rap1, tim
GO:0022412	cellular process involved in reproduction in multicellular organism	4	0.777	2.91908e-17	1.86047e-20	59	3.95039	0	kis, Parp, lid, Fs(2)Ket, Not1, AGO1, nudE, Top1, Sxl, osk, psq, Inx2, stai, Syx1A, nej, dom, Evi5, zfh1, bun, Tao, tud, ed, zip, dlg1, Dl, eIF4G, mei-P26, chif, poe, Hrb27C, shg, dally, sog, spoon, pigs, gish, Pka-C1, kug, orb, Syp, rin, trx, eIF4G2, retn, E(bx), Rbfox1, Syt1, wisp, pum, mamo, pAbp, brat, sqd, Hrb98DE, msi, bru1, Fmr1, Rap1, ct
GO:0050793	regulation of developmental process	3.5	0.406	3.89432e-17	2.48204e-20	53	4.37886	0	kis, lid, hth, dlp, RhoGAPp190, PlexB, nudE, Top1, norpA, shn, 4EHP, Arpc2, Galphao, PlexA, Syx1A, Mical, sif, nmo, dom, Gbeta13F, bun, Tao, ed, zip, dlg1, Myc, Dl, cno, shot, mgl, cpo, Sin3A, CaMKII, dally, sd, gish, Pka-C1, Syp, rin, kirre, Syt1, pum, ftz-f1, hdc, pAbp, brat, sdk, bru1, Fmr1, pyd, unk, cta, Rap1
GO:0003006	developmental process involved in reproduction	3	0.572	1.02959e-16	6.56205e-20	57	3.98221	0	kis, Parp, lid, Fs(2)Ket, Not1, AGO1, nudE, Top1, Sxl, osk, psq, Inx2, stai, Syx1A, nej, dom, Evi5, zfh1, bun, Tao, tud, ed, zip, dlg1, Dl, eIF4G, chif, mei-P26, poe, Hrb27C, shg, dally, sog, spoon, pigs, gish, Pka-C1, kug, orb, Syp, rin, eIF4G2, retn, E(bx), Rbfox1, Syt1, wisp, pum, pAbp, brat, sqd, Hrb98DE, msi, bru1, Fmr1, Rap1, ct
GO:0048477	oogenesis	5	0.754	1.14094e-16	7.27175e-20	49	4.64471	0	kis, Parp, lid, Fs(2)Ket, Not1, AGO1, nudE, Top1, Sxl, osk, psq, Inx2, stai, Syx1A, nej, dom, Evi5, Tao, bun, tud, ed, zip, dlg1, Dl, chif, Hrb27C, shg, dally, sog, spoon, pigs, kug, orb, Pka-C1, Syp, rin, retn, Rbfox1, Syt1, pum, wisp, pAbp, brat, sqd, Hrb98DE, bru1, Fmr1, Rap1, ct
GO:0040011	locomotion	2	0	1.20944e-16	7.70834e-20	50	4.53892	0	kis, dlp, Ephrin, PlexB, mask, shep, nudE, Ptp69D, norpA, stai, Wnk, PlexA, Mical, nej, nmo, dom, l(3)L1231, Evi5, Pka-R2, zfh1, Gbeta13F, pod1, bun, zip, Ten-a, dlg1, Dl, Cam, chif, shot, Plp, Hrb27C, shg, Sin3A, dally, spoon, gish, kug, trx, retn, RhoGAP100F, CG10543, pum, brat, sqd, Fmr1, cta, Rap1, ct, tim
GO:0019219	regulation of nucleobase-containing compound metabolic process	5.5	0.821	1.80469e-16	1.15022e-19	71	3.21508	0	Parp, skd, Dek, dpy, Sxl, psq, mub, Atf6, Set2, AGO3, Su(Tpl), Pdp1, Myc, Rbp6, srl, chif, Pcl, scrt, Sin3A, dally, Pka-C1, Usp7, crp, CG2926, pum, ftz-f1, mamo, Su(z)2, CtBP, msi, Trf2, Tis11, lolal, tim, hth, lid, kis, AGO1, shn, osk, MED26, PlexA, nej, upSET, dom, zfh1, bun, dlg1, Ncoa6, Cp190, Hrb27C, gpp, akirin, CG16779, sd, sog, trx, fne, Mnt, retn, CG32767, E(bx), Rbfox1, Nup153, Ssdp, sq…
GO:0007276	gamete generation	4	0.826	2.14142e-16	1.36483e-19	60	3.73255	0	kis, Parp, lid, Fs(2)Ket, Not1, AGO1, nudE, Top1, Sxl, osk, psq, Inx2, stai, Syx1A, nej, dom, Evi5, zfh1, bun, Tao, tud, ed, zip, dlg1, Dl, eIF4G, mei-P26, chif, poe, Hrb27C, shg, CaMKII, dally, sog, spoon, pigs, gish, Pka-C1, kug, orb, Syp, rin, trx, eIF4G2, retn, E(bx), Rbfox1, Syt1, wisp, pum, mamo, pAbp, brat, sqd, Hrb98DE, msi, bru1, Fmr1, Rap1, ct
GO:0007292	female gamete generation	5.5	0.818	2.5462e-16	1.62282e-19	51	4.36945	0	kis, Parp, lid, Fs(2)Ket, Not1, AGO1, nudE, Top1, Sxl, osk, psq, Inx2, stai, Syx1A, nej, dom, Evi5, Tao, bun, tud, ed, zip, dlg1, Dl, chif, Hrb27C, shg, CaMKII, dally, sog, spoon, pigs, kug, orb, Pka-C1, Syp, rin, retn, Rbfox1, Syt1, wisp, pum, mamo, pAbp, brat, sqd, Hrb98DE, bru1, Fmr1, Rap1, ct
GO:0019953	sexual reproduction	3	0.873	5.24049e-16	3.34002e-19	65	3.40686	0	Parp, Fs(2)Ket, Not1, nudE, Sxl, psq, stai, Syx1A, Evi5, tud, zip, Dl, mei-P26, chif, poe, shg, dally, Pka-C1, kug, Syp, rin, eIF4G2, Jhe, wisp, pum, mamo, pAbp, brat, msi, dnc, Rap1, tim, lid, kis, shep, AGO1, Top1, Inx2, osk, nej, dom, zfh1, Tao, bun, ed, dlg1, eIF4G, Hrb27C, CaMKII, gish, pigs, spoon, sog, orb, trx, fne, retn, E(bx), Syt1, Rbfox1, Hrb98DE, sqd, bru1, Fmr1, ct
GO:0044703	multi-organism reproductive process	3.5	0.876	5.49313e-16	3.50104e-19	65	3.40378	0	Parp, Fs(2)Ket, Not1, nudE, Sxl, psq, stai, Syx1A, Evi5, tud, zip, Dl, mei-P26, chif, poe, shg, dally, Pka-C1, kug, Syp, rin, eIF4G2, Jhe, wisp, pum, mamo, pAbp, brat, msi, dnc, Rap1, tim, lid, kis, shep, AGO1, Top1, Inx2, osk, nej, dom, zfh1, Tao, bun, ed, dlg1, eIF4G, Hrb27C, CaMKII, gish, pigs, spoon, sog, orb, trx, fne, retn, E(bx), Syt1, Rbfox1, Hrb98DE, sqd, bru1, Fmr1, ct
GO:0048609	multicellular organismal reproductive process	3.5	0.79	6.6277e-16	4.22416e-19	65	3.39152	0	Parp, Fs(2)Ket, Not1, nudE, Sxl, psq, stai, Syx1A, Evi5, tud, zip, Dl, mei-P26, chif, poe, shg, dally, Pka-C1, kug, Syp, rin, eIF4G2, Jhe, wisp, pum, mamo, pAbp, brat, msi, dnc, Rap1, tim, lid, kis, shep, AGO1, Top1, Inx2, osk, nej, dom, zfh1, Tao, bun, ed, dlg1, eIF4G, Hrb27C, CaMKII, gish, pigs, spoon, sog, orb, trx, fne, retn, E(bx), Syt1, Rbfox1, Hrb98DE, sqd, bru1, Fmr1, ct
GO:0051252	regulation of RNA metabolic process	6.5	0.698	1.3909e-15	8.86491e-19	68	3.21497	0	Parp, skd, dpy, Sxl, psq, mub, Atf6, Set2, AGO3, Su(Tpl), Pdp1, Myc, Rbp6, srl, Pcl, scrt, Sin3A, dally, Pka-C1, Usp7, crp, CG2926, pum, ftz-f1, mamo, Su(z)2, CtBP, Trf2, msi, Tis11, lolal, tim, hth, lid, kis, AGO1, shn, osk, MED26, nej, upSET, dom, zfh1, bun, dlg1, Ncoa6, Cp190, Hrb27C, gpp, akirin, CG16779, sd, sog, trx, fne, Mnt, retn, CG32767, E(bx), Rbfox1, Ssdp, Nup153, sqd, Hrb98DE, bru1, …
GO:0050896	response to stimulus	3	0	2.91347e-15	1.85689e-18	112	2.17382	0	Parp, dlp, nrv3, skd, mask, p120ctn, unc-13, Dek, Ptp69D, norpA, Sxl, dpr9, mub, Galphao, Atf6, nAChRalpha4, l(3)L1231, Set2, Gbeta13F, pod1, Su(Tpl), hang, zip, Ten-a, Indy, Pdp1, Myc, Dl, cno, Usp10, srl, chif, Pcl, Appl, shg, Sin3A, Pi3K21B, dally, wdb, Pka-C1, kug, rin, CG10543, RhoGAP100F, Jhe, wisp, Ubr3, pum, ftz-f1, brat, CtBP, msi, Trf2, CkIalpha, dnc, mahe, cta, Rap1, tim, kis, hth, CG4…
GO:0016070	RNA metabolic process	6	0.542	3.67001e-15	2.33908e-18	84	2.66575	0	Parp, Edc3, skd, CG8545, Not1, dpy, Sxl, psq, mub, Atf6, Set2, AGO3, Su(Tpl), Pdp1, Myc, Rbp6, srl, Pcl, scrt, cpo, Sin3A, dally, Pka-C1, Syp, rin, Usp7, crp, wisp, CG2926, pum, ftz-f1, mamo, CG13185, pAbp, brat, Su(z)2, CtBP, msi, Trf2, gw, Tis11, lolal, tim, hth, lid, kis, CG11486, AGO1, shn, osk, MED26, nej, upSET, dom, zfh1, bun, dlg1, Ncoa6, Cp190, Hrb27C, gpp, akirin, CG16779, sog, sd, DCP2…
GO:2000026	regulation of multicellular organismal development	5	0.313	4.18337e-15	2.66626e-18	44	4.77216	0	kis, hth, dlp, RhoGAPp190, PlexB, nudE, Top1, norpA, shn, 4EHP, Galphao, PlexA, Syx1A, Mical, sif, nmo, Gbeta13F, bun, ed, dlg1, Myc, Dl, cno, shot, mgl, CaMKII, dally, sd, gish, Pka-C1, rin, Syp, kirre, Syt1, pum, hdc, pAbp, brat, sdk, Fmr1, pyd, unk, Rap1, cta
GO:0051239	regulation of multicellular organismal process	3.5	0.352	4.60776e-15	2.93675e-18	51	4.08541	0	kis, hth, dlp, RhoGAPp190, PlexB, AGO1, nudE, Top1, norpA, shn, 4EHP, Galphao, PlexA, Syx1A, Mical, sif, nmo, dom, Gbeta13F, Tao, bun, ed, dlg1, Myc, Dl, cno, shot, mgl, cpo, Sin3A, CaMKII, dally, sd, gish, Pka-C1, rin, Syp, kirre, Syt1, pum, hdc, pAbp, brat, sdk, bru1, Fmr1, pyd, unk, cta, Rap1, tim
GO:0000904	cell morphogenesis involved in differentiation	5.5	0.282	5.6945e-15	3.62938e-18	41	5.11764	0	kis, dlp, RhoGAPp190, Ephrin, PlexB, p120ctn, nudE, Ptp69D, shn, Wnk, PlexA, Mical, sif, dom, Pka-R2, zfh1, pod1, Ten-a, Dl, Cam, CG41099, chif, shot, fax, Hrb27C, shg, dally, pigs, trx, retn, RhoGAP100F, pum, ftz-f1, hdc, Bsg, brat, dnc, Fmr1, Rap1, cta, ct
GO:0003002	regionalization	5.5	0.309	5.6945e-15	3.62938e-18	41	5.11764	0	kis, Parp, hth, dlp, skd, AGO1, shn, osk, psq, Syx1A, nmo, dom, CG14073, Su(Tpl), bun, tud, zip, dlg1, Dl, rdx, Hrb27C, shg, dally, spoon, sog, orb, Pka-C1, rin, Syp, retn, Rbfox1, Syt1, pum, ftz-f1, pAbp, brat, sqd, CtBP, Fmr1, ct, lolal
GO:0090304	nucleic acid metabolic process	5	0.695	6.88467e-15	4.38794e-18	89	2.528	0	Parp, Edc3, skd, CG8545, Dek, Not1, dpy, Sxl, psq, mub, Atf6, Set2, AGO3, Su(Tpl), Pdp1, Myc, Rbp6, srl, chif, Pcl, scrt, cpo, Sin3A, Mcm7, dally, Pka-C1, Syp, rin, Usp7, crp, wisp, CG2926, pum, ftz-f1, mamo, CG13185, pAbp, brat, Su(z)2, CtBP, msi, Trf2, CkIalpha, gw, Tis11, lolal, tim, hth, lid, kis, CG11486, AGO1, Top1, shn, osk, MED26, nej, upSET, dom, zfh1, bun, dlg1, Cp190, Ncoa6, Hrb27C, gp…
GO:0023052	signaling	2	0	2.62462e-14	1.6728e-17	81	2.65342	0	dlp, skd, mask, p120ctn, unc-13, norpA, Sxl, Galphao, Syx1A, Atf6, nAChRalpha4, Set2, Gbeta13F, hang, Ten-a, brp, Myc, Dl, cno, Usp10, srl, cpo, Sin3A, Pi3K21B, dally, wdb, Pka-C1, Syp, rin, RhoGAP100F, Ubr3, pum, ftz-f1, pAbp, CtBP, CkIalpha, dnc, mahe, cta, Rap1, hth, CG43658, CG43102, RhoGAPp190, puf, PlexB, Ephrin, Rim, Reph, shn, Inx2, Wnk, PlexA, nej, sif, nmo, chrb, dom, Pka-R2, Tao, bun, …
GO:0009887	animal organ morphogenesis	4.5	0.665	3.01945e-14	1.92444e-17	50	3.98326	0	kis, hth, dlp, CG43658, skd, mask, p120ctn, dpy, norpA, shn, psq, Galphao, nej, nmo, Gbeta13F, bun, zip, ed, dlg1, Myc, Dl, cno, rdx, Cam, shot, shg, dally, sog, sd, rg, gish, Pka-C1, rin, retn, MYPT-75D, RhoGAP100F, kirre, Rbfox1, ftz-f1, hdc, pAbp, Hrb98DE, Trf2, CtBP, sdk, pyd, unk, Rap1, ct, lolal
GO:0010629	negative regulation of gene expression	6.3333	0	5.77075e-14	3.67798e-17	45	4.351	0	kis, CG11486, Edc3, puf, Not1, AGO1, Sxl, 4EHP, shn, osk, psq, upSET, dom, zfh1, AGO3, dlg1, Pcl, scrt, Cp190, Hrb27C, gpp, Sin3A, sd, DCP2, orb, Mnt, retn, CG32767, Usp7, Rbfox1, pum, hdc, brat, sqd, Hrb98DE, Su(z)2, CtBP, msi, gw, bru1, Fmr1, Tis11, ct, tim, lolal
GO:0007154	cell communication	3	0	8.74798e-14	5.57552e-17	81	2.60047	0	dlp, skd, mask, p120ctn, unc-13, norpA, Sxl, Galphao, Syx1A, Atf6, nAChRalpha4, Set2, Gbeta13F, hang, Ten-a, brp, Myc, Dl, cno, Usp10, srl, cpo, Sin3A, Pi3K21B, dally, wdb, Pka-C1, Syp, rin, RhoGAP100F, Ubr3, pum, ftz-f1, pAbp, CtBP, CkIalpha, dnc, mahe, cta, Rap1, hth, CG43658, CG43102, RhoGAPp190, puf, PlexB, Ephrin, Rim, Reph, shn, Inx2, Wnk, PlexA, nej, sif, nmo, chrb, dom, Pka-R2, Tao, bun, …
GO:0022414	reproductive process	2.5	0.751	1.58944e-13	1.01303e-16	65	3.04578	0	Parp, Fs(2)Ket, Not1, nudE, Sxl, psq, stai, Syx1A, Evi5, tud, zip, Dl, mei-P26, chif, poe, shg, dally, Pka-C1, kug, Syp, rin, eIF4G2, Jhe, wisp, pum, mamo, pAbp, brat, msi, dnc, Rap1, tim, lid, kis, shep, AGO1, Top1, Inx2, osk, nej, dom, zfh1, Tao, bun, ed, dlg1, eIF4G, Hrb27C, CaMKII, gish, pigs, spoon, sog, orb, trx, fne, retn, E(bx), Syt1, Rbfox1, Hrb98DE, sqd, bru1, Fmr1, ct
GO:0010467	gene expression	5	0.254	3.49977e-13	2.23057e-16	91	2.34241	0	Parp, Edc3, skd, CG8545, Not1, dpy, Sxl, 4EHP, psq, mub, Atf6, Set2, AGO3, Su(Tpl), Pdp1, Myc, srl, Pcl, scrt, cpo, Sin3A, dally, Pka-C1, Syp, rin, Usp7, crp, wisp, CG2926, pum, ftz-f1, mamo, CG13185, pAbp, brat, Su(z)2, CtBP, msi, Trf2, gw, Tis11, lolal, tim, hth, lid, kis, CG11486, puf, AGO1, shn, osk, Tob, MED26, nej, nmo, upSET, dom, zfh1, bun, dlg1, eIF4G, Elf, Cp190, Ncoa6, Hrb27C, gpp, aki…
GO:0048666	neuron development	6	0.861	4.55111e-13	2.90065e-16	44	4.21212	0	kis, dlp, RhoGAPp190, Ephrin, PlexB, p120ctn, Rim, shep, nudE, Ptp69D, shn, stai, Wnk, PlexA, Mical, sif, dom, Pka-R2, zfh1, pod1, Ten-a, Cam, chif, shot, fax, Hrb27C, shg, Appl, dally, rg, Pka-C1, trx, retn, RhoGAP100F, nrm, pum, ftz-f1, hdc, Bsg, pAbp, brat, dnc, Fmr1, ct
GO:0031175	neuron projection development	5.5	0.862	1.11482e-12	7.1053e-16	38	4.77404	0	kis, dlp, RhoGAPp190, Ephrin, PlexB, p120ctn, nudE, Ptp69D, shn, stai, Wnk, PlexA, Mical, sif, dom, Pka-R2, zfh1, pod1, Ten-a, Cam, chif, shot, fax, Hrb27C, shg, Appl, dally, Pka-C1, trx, retn, RhoGAP100F, pum, ftz-f1, hdc, brat, dnc, Fmr1, ct
GO:0032504	multicellular organism reproduction	3	0.816	1.25288e-12	7.9852e-16	66	2.88708	0	Parp, Fs(2)Ket, Not1, nudE, Sxl, psq, stai, Syx1A, Evi5, tud, zip, Dl, mei-P26, chif, poe, shg, dally, Pka-C1, kug, Syp, rin, eIF4G2, Jhe, wisp, pum, mamo, pAbp, brat, msi, dnc, Rap1, tim, lid, kis, shep, AGO1, Top1, Inx2, osk, nej, dom, zfh1, Tao, bun, ed, dlg1, eIF4G, Hrb27C, CaMKII, gish, pigs, spoon, sog, orb, scyl, trx, fne, retn, E(bx), Syt1, Rbfox1, Hrb98DE, sqd, bru1, Fmr1, ct
GO:0010608	posttranscriptional regulation of gene expression	6.5	0.511	1.29009e-12	8.22234e-16	26	7.52917	0	eIF4G, Hrb27C, gpp, Not1, AGO1, DCP2, orb, Sxl, 4EHP, Syp, osk, Rbfox1, pum, hdc, pAbp, brat, sqd, Hrb98DE, dom, msi, gw, AGO3, bru1, Fmr1, CG4612, Tis11
GO:0048667	cell morphogenesis involved in neuron differentiation	7	0.823	2.40935e-12	1.5356e-15	36	4.94076	0	kis, dlp, RhoGAPp190, Ephrin, PlexB, p120ctn, nudE, Ptp69D, shn, Wnk, PlexA, Mical, sif, dom, Pka-R2, zfh1, pod1, Ten-a, Cam, chif, shot, fax, Hrb27C, shg, dally, trx, retn, RhoGAP100F, pum, ftz-f1, hdc, Bsg, brat, dnc, Fmr1, ct
GO:0002009	morphogenesis of an epithelium	5.5	0.896	2.4637e-12	1.57024e-15	42	4.20848	0	kis, Parp, hth, dlp, CG43658, skd, dpy, shn, psq, Inx2, Galphao, nej, nmo, Gbeta13F, zip, ed, dlg1, Myc, Dl, cno, rdx, shot, shg, dally, sog, sd, spoon, gish, kug, orb, Pka-C1, rin, MYPT-75D, Rbfox1, ftz-f1, hdc, sqd, pyd, unk, Rap1, cta, ct
GO:0007165	signal transduction	3.5	0.457	2.49355e-12	1.58926e-15	71	2.69645	0	dlp, skd, mask, p120ctn, unc-13, norpA, Sxl, Galphao, Atf6, nAChRalpha4, Set2, Gbeta13F, hang, Myc, Dl, cno, Usp10, srl, Sin3A, Pi3K21B, dally, wdb, Pka-C1, rin, RhoGAP100F, pum, Ubr3, ftz-f1, CtBP, CkIalpha, dnc, mahe, cta, Rap1, hth, CG43658, CG43102, RhoGAPp190, puf, PlexB, Ephrin, Reph, shn, Inx2, Wnk, PlexA, nej, nmo, sif, dom, chrb, Pka-R2, Tao, bun, ed, dlg1, Cam, rdx, Socs16D, Slik, sog, …
GO:0051704	multi-organism process	3	0	2.6588e-12	1.69458e-15	69	2.75034	0	Parp, mask, Fs(2)Ket, Not1, nudE, Sxl, psq, stai, Syx1A, Evi5, tud, zip, Dl, mei-P26, chif, Pcl, poe, shg, dally, Pka-C1, kug, Syp, rin, eIF4G2, Jhe, wisp, pum, mamo, pAbp, brat, msi, dnc, Rap1, tim, lid, kis, puf, shep, AGO1, Top1, Inx2, osk, nej, dom, zfh1, Tao, bun, ed, dlg1, eIF4G, Hrb27C, CaMKII, akirin, gish, pigs, spoon, sog, orb, trx, fne, retn, E(bx), Rbfox1, Syt1, sqd, Hrb98DE, bru1, Fm…
GO:0051716	cellular response to stimulus	3	0.533	3.77572e-12	2.40645e-15	82	2.41811	0	Parp, dlp, skd, mask, p120ctn, unc-13, Dek, norpA, Sxl, Galphao, Atf6, nAChRalpha4, Set2, Gbeta13F, Su(Tpl), hang, zip, Myc, Dl, cno, Usp10, srl, Sin3A, Pi3K21B, dally, wdb, Pka-C1, rin, RhoGAP100F, Ubr3, pum, ftz-f1, CtBP, msi, CkIalpha, dnc, mahe, cta, Rap1, tim, hth, kis, CG43658, CG43102, RhoGAPp190, puf, PlexB, Ephrin, Reph, shep, AGO1, shn, Inx2, Wnk, PlexA, nej, sif, nmo, chrb, dom, Pka-R2…
GO:0006139	nucleobase-containing compound metabolic process	4	0.733	4.31932e-12	2.75291e-15	92	2.23598	0	Parp, Edc3, skd, CG8545, Dek, Not1, dpy, Sxl, psq, mub, Atf6, Set2, AGO3, Su(Tpl), Pdp1, Myc, Rbp6, srl, chif, Pcl, scrt, cpo, Sin3A, Mcm7, dally, Pka-C1, Syp, rin, Usp7, crp, wisp, CG2926, pum, ftz-f1, mamo, CG13185, pAbp, brat, Su(z)2, CtBP, msi, Trf2, CkIalpha, gw, Tis11, lolal, tim, hth, lid, kis, CG11486, AGO1, Top1, shn, osk, MED26, PlexA, nej, Uro, upSET, dom, zfh1, bun, dlg1, Cp190, Ncoa6…
GO:0048812	neuron projection morphogenesis	6.5	0.855	5.78595e-12	3.68767e-15	36	4.80415	0	kis, dlp, RhoGAPp190, Ephrin, PlexB, p120ctn, nudE, Ptp69D, shn, Wnk, PlexA, Mical, sif, dom, Pka-R2, zfh1, pod1, Ten-a, Cam, chif, shot, fax, Hrb27C, shg, Appl, dally, trx, retn, RhoGAP100F, pum, ftz-f1, hdc, brat, dnc, Fmr1, ct
GO:0042330	taxis	3.5	0	6.05149e-12	3.85691e-15	32	5.46706	0	kis, dlp, Ephrin, PlexB, shep, Ptp69D, norpA, Wnk, PlexA, Mical, nmo, dom, l(3)L1231, Pka-R2, zfh1, pod1, Ten-a, dlg1, Cam, chif, shot, Hrb27C, shg, dally, trx, retn, RhoGAP100F, CG10543, brat, Fmr1, tim, ct
GO:0048858	cell projection morphogenesis	6	0.941	6.21557e-12	3.96149e-15	36	4.7931	0	kis, dlp, RhoGAPp190, Ephrin, PlexB, p120ctn, nudE, Ptp69D, shn, Wnk, PlexA, Mical, sif, dom, Pka-R2, zfh1, pod1, Ten-a, Cam, chif, shot, fax, Hrb27C, shg, Appl, dally, trx, retn, RhoGAP100F, pum, ftz-f1, hdc, brat, dnc, Fmr1, ct
GO:0120039	plasma membrane bounded cell projection morphogenesis			6.21557e-12	3.96149e-15	36	4.7931	0	kis, dlp, RhoGAPp190, Ephrin, PlexB, p120ctn, nudE, Ptp69D, shn, Wnk, PlexA, Mical, sif, dom, Pka-R2, zfh1, pod1, Ten-a, Cam, chif, shot, fax, Hrb27C, shg, Appl, dally, trx, retn, RhoGAP100F, pum, ftz-f1, hdc, brat, dnc, Fmr1, ct
GO:0030030	cell projection organization	4	0.466	6.25084e-12	3.98397e-15	44	3.92051	0	kis, dlp, RhoGAPp190, Ephrin, PlexB, p120ctn, nudE, Ptp69D, shn, Arpc2, stai, Wnk, Galphao, PlexA, Mical, sif, dom, Pka-R2, zfh1, pod1, zip, Ten-a, Cam, chif, shot, fax, Hrb27C, Appl, shg, CaMKII, dally, kug, Pka-C1, trx, retn, RhoGAP100F, pum, ftz-f1, hdc, brat, dnc, Fmr1, Rap1, ct
GO:2000113	negative regulation of cellular macromolecule biosynthetic process	6.6667	0.95	6.67571e-12	4.25475e-15	36	4.78211	0	kis, Not1, AGO1, Sxl, 4EHP, shn, psq, upSET, zfh1, dlg1, Pcl, scrt, Cp190, Hrb27C, Sin3A, gpp, sd, orb, Mnt, retn, Usp7, CG32767, Rbfox1, pum, brat, sqd, Su(z)2, CtBP, msi, gw, bru1, Fmr1, Tis11, ct, tim, lolal
GO:0010558	negative regulation of macromolecule biosynthetic process	6.3333	0.816	6.67571e-12	4.25475e-15	36	4.78211	0	kis, Not1, AGO1, Sxl, 4EHP, shn, psq, upSET, zfh1, dlg1, Pcl, scrt, Cp190, Hrb27C, Sin3A, gpp, sd, orb, Mnt, retn, Usp7, CG32767, Rbfox1, pum, brat, sqd, Su(z)2, CtBP, msi, gw, bru1, Fmr1, Tis11, ct, tim, lolal
GO:0048729	tissue morphogenesis	4.5	0.796	6.79828e-12	4.33287e-15	42	4.08824	0	kis, Parp, hth, dlp, CG43658, skd, dpy, shn, psq, Inx2, Galphao, nej, nmo, Gbeta13F, zip, ed, dlg1, Myc, Dl, cno, rdx, shot, shg, dally, sog, sd, spoon, gish, kug, orb, Pka-C1, rin, MYPT-75D, Rbfox1, ftz-f1, hdc, sqd, pyd, unk, Rap1, cta, ct
GO:0007444	imaginal disc development	5.5	0.84	7.13258e-12	4.54594e-15	40	4.28219	0	kis, hth, dlp, CG43658, skd, puf, dpy, shn, Sxl, psq, Wnk, Galphao, Syx1A, nmo, dom, Set2, CG14073, Su(Tpl), zip, ed, dlg1, Myc, Dl, shot, shg, Sin3A, dally, sog, sd, Pka-C1, rin, trx, MYPT-75D, Rbfox1, ftz-f1, CtBP, Fmr1, pyd, unk, ct
GO:0032990	cell part morphogenesis	5.5	0.839	1.09426e-11	6.97424e-15	36	4.70655	0	kis, dlp, RhoGAPp190, Ephrin, PlexB, p120ctn, nudE, Ptp69D, shn, Wnk, PlexA, Mical, sif, dom, Pka-R2, zfh1, pod1, Ten-a, Cam, chif, shot, fax, Hrb27C, shg, Appl, dally, trx, retn, RhoGAP100F, pum, ftz-f1, hdc, brat, dnc, Fmr1, ct
GO:0006417	regulation of translation	7.5	0.5	1.42199e-11	9.06302e-15	21	9.21402	0	eIF4G, Hrb27C, Not1, AGO1, orb, Sxl, 4EHP, Syp, osk, pum, Rbfox1, pAbp, brat, sqd, Hrb98DE, msi, gw, bru1, Fmr1, CG4612, Tis11
GO:0031327	negative regulation of cellular biosynthetic process	5.6667	0.811	1.44491e-11	9.20911e-15	36	4.66443	0	kis, Not1, AGO1, Sxl, 4EHP, shn, psq, upSET, zfh1, dlg1, Pcl, scrt, Cp190, Hrb27C, Sin3A, gpp, sd, orb, Mnt, retn, Usp7, CG32767, Rbfox1, pum, brat, sqd, Su(z)2, CtBP, msi, gw, bru1, Fmr1, Tis11, ct, tim, lolal
GO:0009890	negative regulation of biosynthetic process	4.6667	0.957	1.44491e-11	9.20911e-15	36	4.66443	0	kis, Not1, AGO1, Sxl, 4EHP, shn, psq, upSET, zfh1, dlg1, Pcl, scrt, Cp190, Hrb27C, Sin3A, gpp, sd, orb, Mnt, retn, Usp7, CG32767, Rbfox1, pum, brat, sqd, Su(z)2, CtBP, msi, gw, bru1, Fmr1, Tis11, ct, tim, lolal
GO:0010646	regulation of cell communication	4.5	0.597	1.7017e-11	1.08458e-14	49	3.4651	0	hth, dlp, CG43102, CG43658, skd, puf, PlexB, p120ctn, Rim, norpA, Wnk, nej, sif, nmo, chrb, dom, bun, Tao, ed, brp, dlg1, Myc, cno, rdx, Cam, Usp10, srl, Sin3A, dally, sog, spoon, pigs, gish, wdb, scyl, Pka-C1, Syp, E(bx), Syt1, pum, Ubr3, Ssdp, CkIalpha, CtBP, dnc, Fmr1, pyd, mahe, ct
GO:0017148	negative regulation of translation	7.3333	0.88	1.74109e-11	1.10968e-14	15	16.088	0	Rbfox1, pum, brat, sqd, Hrb27C, msi, gw, bru1, Not1, Fmr1, AGO1, Tis11, orb, Sxl, 4EHP
GO:0120036	plasma membrane bounded cell projection organization			1.85457e-11	1.18201e-14	43	3.88521	0	kis, dlp, RhoGAPp190, Ephrin, PlexB, p120ctn, nudE, Ptp69D, shn, stai, Wnk, Galphao, PlexA, Mical, sif, dom, Pka-R2, zfh1, pod1, zip, Ten-a, Cam, chif, shot, fax, Hrb27C, shg, Appl, CaMKII, dally, kug, Pka-C1, trx, retn, RhoGAP100F, pum, ftz-f1, hdc, brat, dnc, Fmr1, Rap1, ct
GO:0065008	regulation of biological quality	3	0.358	1.95025e-11	1.24299e-14	62	2.85894	0	kis, Parp, nrv3, puf, RhoGAPp190, PlexB, Rim, unc-13, dpy, norpA, 4EHP, osk, Nckx30C, Arpc2, Galphao, PlexA, Syx1A, nej, sif, nmo, nAChRalpha4, bun, Tao, ed, zip, Ten-a, brp, dlg1, Indy, Myc, Dl, cno, rdx, Cam, srl, chif, shot, shg, Aps, Sin3A, Pi3K21B, CaMKII, wdb, spoon, gish, Syp, retn, Usp7, Jhe, Syt1, pum, ftz-f1, brat, CkIalpha, bru1, Fmr1, uex, pyd, Tis11, cta, Rap1, tim
GO:0023051	regulation of signaling	3.5	0.614	2.25758e-11	1.43887e-14	49	3.4399	0	hth, dlp, CG43102, CG43658, skd, puf, PlexB, p120ctn, Rim, norpA, Wnk, nej, sif, nmo, chrb, dom, bun, Tao, ed, brp, dlg1, Myc, cno, rdx, Cam, Usp10, srl, Sin3A, dally, sog, spoon, pigs, gish, wdb, scyl, Pka-C1, Syp, E(bx), Syt1, pum, Ubr3, Ssdp, CkIalpha, CtBP, dnc, Fmr1, pyd, mahe, ct
GO:0001654	eye development	6.5	0.88	2.45238e-11	1.56302e-14	33	5.02961	0	hth, dlp, skd, mask, p120ctn, norpA, shn, Nckx30C, nej, nmo, bun, zip, ed, Dl, cno, Cam, rdx, shg, dally, rg, gish, sd, Pka-C1, rin, trx, RhoGAP100F, kirre, pAbp, Hrb98DE, sdk, pyd, Rap1, unk
GO:0048749	compound eye development	7.5	0.296	2.62084e-11	1.67039e-14	32	5.19141	0	hth, dlp, skd, mask, p120ctn, norpA, shn, Nckx30C, nej, nmo, bun, zip, ed, Dl, cno, Cam, rdx, shg, dally, rg, gish, sd, Pka-C1, rin, RhoGAP100F, kirre, pAbp, Hrb98DE, sdk, pyd, Rap1, unk
GO:0046483	heterocycle metabolic process	4	0.203	3.03922e-11	1.93704e-14	92	2.16775	0	Parp, Edc3, skd, CG8545, Dek, Not1, dpy, Sxl, psq, mub, Atf6, Set2, AGO3, Su(Tpl), Pdp1, Myc, Rbp6, srl, chif, Pcl, scrt, cpo, Sin3A, Mcm7, dally, Pka-C1, Syp, rin, Usp7, crp, wisp, CG2926, pum, ftz-f1, mamo, CG13185, pAbp, brat, Su(z)2, CtBP, msi, Trf2, CkIalpha, gw, Tis11, lolal, tim, hth, lid, kis, CG11486, AGO1, Top1, shn, osk, MED26, PlexA, nej, Uro, upSET, dom, zfh1, bun, dlg1, Cp190, Ncoa6…
GO:0007163	establishment or maintenance of cell polarity	4	0.06	3.04042e-11	1.93781e-14	25	6.96114	0	Parp, rdx, Lap1, shg, Slik, nudE, gish, spoon, Pka-C1, orb, kug, rin, osk, nej, nmo, sqd, Gbeta13F, zip, ed, pyd, dlg1, cta, Rap1, cno, Dl
GO:0035220	wing disc development	7.5	0.562	3.87436e-11	2.46932e-14	32	5.11971	0	kis, hth, dlp, skd, puf, dpy, shn, psq, Wnk, Galphao, nmo, dom, Set2, CG14073, Su(Tpl), zip, ed, Myc, Dl, shot, shg, Sin3A, dally, sd, sog, Pka-C1, MYPT-75D, Rbfox1, CtBP, pyd, unk, ct
GO:0044271	cellular nitrogen compound biosynthetic process	5	0.571	3.88446e-11	2.47575e-14	78	2.3991	0	Parp, skd, Not1, dpy, Sxl, 4EHP, psq, Atf6, Set2, Su(Tpl), Pdp1, Myc, srl, chif, Pcl, scrt, Sin3A, dally, Pka-C1, Syp, Usp7, crp, wisp, pum, ftz-f1, mamo, pAbp, brat, Su(z)2, CtBP, Trf2, msi, gw, Tis11, lolal, tim, hth, lid, kis, AGO1, shn, osk, MED26, PlexA, Uro, nej, upSET, zfh1, bun, dlg1, eIF4G, Elf, Ncoa6, Cp190, Hrb27C, Aps, gpp, akirin, CG16779, sog, sd, orb, trx, Mnt, retn, E(bx), CG32767…
GO:0010605	negative regulation of macromolecule metabolic process	5.3333	0.875	4.30559e-11	2.74416e-14	46	3.57127	0	kis, CG11486, Edc3, puf, Not1, AGO1, Sxl, 4EHP, shn, osk, psq, upSET, dom, zfh1, AGO3, dlg1, Pcl, scrt, Cp190, Hrb27C, gpp, Sin3A, sd, wdb, DCP2, orb, Mnt, retn, CG32767, Usp7, Rbfox1, pum, hdc, brat, sqd, Hrb98DE, Su(z)2, CtBP, msi, gw, bru1, Fmr1, Tis11, ct, tim, lolal
GO:0035295	tube development	4.5	0.413	4.30703e-11	2.74508e-14	44	3.71477	0	kis, hth, dlp, CG43658, skd, puf, dpy, shn, Sxl, psq, Inx2, Wnk, Galphao, Syx1A, nmo, dom, Set2, CG14073, Su(Tpl), zip, ed, dlg1, Myc, Dl, shot, shg, Sin3A, dally, sog, sd, kug, Pka-C1, rin, trx, MYPT-75D, Rbfox1, ftz-f1, hdc, CtBP, Fmr1, pyd, unk, ct, lolal
GO:0006725	cellular aromatic compound metabolic process	6	0.33	4.83767e-11	3.08328e-14	93	2.1374	0	Parp, Edc3, skd, CG8545, Dek, Not1, dpy, Sxl, psq, mub, Atf6, Set2, AGO3, Su(Tpl), Pdp1, Myc, Rbp6, srl, chif, Pcl, scrt, cpo, Sin3A, Mcm7, dally, Pka-C1, Syp, rin, Usp7, crp, wisp, CG2926, pum, ftz-f1, mamo, CG13185, pAbp, brat, Su(z)2, CtBP, msi, Trf2, CkIalpha, gw, Tis11, lolal, tim, hth, lid, kis, CG11486, Ephrin, AGO1, Top1, shn, osk, MED26, PlexA, nej, Uro, upSET, dom, zfh1, bun, dlg1, Cp19…
GO:0034248	regulation of cellular amide metabolic process	6	0.672	5.0944e-11	3.24691e-14	23	7.6119	0	Parp, eIF4G, Hrb27C, Not1, AGO1, orb, Sxl, 4EHP, Syp, osk, pum, wisp, Rbfox1, pAbp, brat, sqd, Hrb98DE, msi, gw, bru1, Fmr1, CG4612, Tis11
GO:0048583	regulation of response to stimulus	3.5	0.378	5.29166e-11	3.37264e-14	52	3.2039	0	Parp, hth, dlp, CG43102, CG43658, skd, puf, PlexB, p120ctn, Dek, AGO1, norpA, Wnk, PlexA, nej, sif, nmo, chrb, dom, bun, Tao, ed, dlg1, Myc, cno, rdx, Cam, Usp10, srl, Sin3A, akirin, dally, sog, spoon, pigs, gish, wdb, kug, scyl, Pka-C1, E(bx), wisp, pum, Ubr3, Ssdp, CtBP, CkIalpha, dnc, Fmr1, pyd, mahe, ct
GO:0009966	regulation of signal transduction	4.5	0.779	5.58996e-11	3.56275e-14	45	3.61477	0	hth, dlp, CG43102, CG43658, skd, puf, PlexB, p120ctn, norpA, Wnk, nej, sif, nmo, chrb, dom, Tao, bun, ed, dlg1, Myc, cno, rdx, Cam, Usp10, srl, Sin3A, dally, sog, spoon, pigs, gish, wdb, scyl, Pka-C1, E(bx), pum, Ubr3, Ssdp, CkIalpha, CtBP, dnc, Fmr1, pyd, mahe, ct
GO:1901360	organic cyclic compound metabolic process	4	0.206	6.68922e-11	4.26337e-14	94	2.1126	0	Parp, Edc3, skd, CG8545, Dek, Not1, dpy, Sxl, 4EHP, psq, mub, Atf6, Set2, Su(Tpl), AGO3, Pdp1, Myc, Rbp6, srl, chif, Pcl, scrt, cpo, Sin3A, Mcm7, dally, Pka-C1, Syp, rin, Usp7, crp, wisp, CG2926, pum, ftz-f1, mamo, CG13185, pAbp, brat, Su(z)2, CtBP, msi, Trf2, CkIalpha, gw, Tis11, lolal, tim, hth, lid, kis, CG11486, Ephrin, AGO1, Top1, shn, osk, MED26, PlexA, nej, Uro, upSET, dom, zfh1, bun, dlg1…
GO:0034249	negative regulation of cellular amide metabolic process	6.3333	0.865	7.43471e-11	4.7385e-14	15	14.7246	0	Rbfox1, pum, brat, sqd, Hrb27C, msi, gw, bru1, Not1, Fmr1, AGO1, Tis11, orb, Sxl, 4EHP
GO:0007423	sensory organ development	5.5	0.589	7.66303e-11	4.88402e-14	36	4.41737	0	hth, dlp, skd, mask, p120ctn, norpA, shn, Nckx30C, nej, nmo, bun, zip, ed, Dl, cno, Cam, rdx, shot, shg, dally, rg, gish, sd, Pka-C1, rin, trx, RhoGAP100F, kirre, pAbp, Hrb98DE, msi, CtBP, sdk, pyd, unk, Rap1
GO:0009892	negative regulation of metabolic process	3.6667	0.747	8.9295e-11	5.6912e-14	47	3.43697	0	kis, CG11486, Edc3, puf, mask, Not1, AGO1, shn, Sxl, 4EHP, osk, psq, upSET, dom, zfh1, AGO3, dlg1, Pcl, scrt, Cp190, Hrb27C, gpp, Sin3A, sd, wdb, DCP2, orb, Mnt, retn, CG32767, Usp7, Rbfox1, pum, hdc, brat, sqd, Hrb98DE, Su(z)2, msi, CtBP, gw, bru1, Fmr1, Tis11, ct, tim, lolal
GO:0061564	axon development	7.5	0.516	9.25011e-11	5.89554e-14	30	5.32975	0	kis, dlp, Cam, chif, shot, fax, Hrb27C, RhoGAPp190, Ephrin, shg, PlexB, dally, nudE, Ptp69D, Pka-C1, trx, retn, Wnk, RhoGAP100F, PlexA, Mical, hdc, sif, brat, Pka-R2, zfh1, dnc, pod1, Fmr1, Ten-a
GO:0000003	reproduction	2	0	9.75527e-11	6.21751e-14	66	2.63985	0	Parp, Fs(2)Ket, Not1, nudE, Sxl, psq, stai, Syx1A, Evi5, tud, zip, Dl, mei-P26, chif, poe, shg, dally, Pka-C1, kug, Syp, rin, eIF4G2, Jhe, wisp, pum, mamo, pAbp, brat, msi, dnc, Rap1, tim, lid, kis, shep, AGO1, Top1, Inx2, osk, nej, dom, zfh1, Tao, bun, ed, dlg1, eIF4G, Hrb27C, CaMKII, gish, pigs, spoon, sog, orb, scyl, trx, fne, retn, E(bx), Syt1, Rbfox1, Hrb98DE, sqd, bru1, Fmr1, ct
GO:0009893	positive regulation of metabolic process	3.6667	0.741	1.29436e-10	8.24959e-14	47	3.4026	0	Parp, lid, hth, shn, 4EHP, osk, MED26, PlexA, nej, Atf6, Tao, AGO3, Su(Tpl), Pdp1, Myc, rdx, srl, chif, Pcl, Ncoa6, Hrb27C, gpp, akirin, Slik, sd, orb, Pka-C1, rin, trx, retn, CG32767, Rbfox1, CG32369, pum, ftz-f1, pAbp, Nup153, Hrb98DE, Su(z)2, CkIalpha, Trf2, CtBP, Fmr1, CG4612, Tis11, tou, lolal
GO:0044260	cellular macromolecule metabolic process	4	0.432	1.42622e-10	9.08997e-14	108	1.92521	0	Parp, Edc3, skd, CG8545, Dek, Not1, Ptp69D, dpy, Sxl, 4EHP, psq, Atf6, UbcE2H, Set2, Su(Tpl), AGO3, Pdp1, Myc, cno, Usp10, mei-P26, srl, chif, Pcl, scrt, Sin3A, Mcm7, dally, wdb, Pka-C1, CG4911, Syp, Usp7, crp, Ubr3, pum, CG32369, ftz-f1, mamo, pAbp, brat, Su(z)2, CtBP, msi, Trf2, CkIalpha, gw, Tis11, lolal, tim, kis, hth, lid, CG11486, puf, AGO1, Top1, shn, osk, Wnk, MED26, Mical, nej, upSET, nm…
GO:0009791	post-embryonic development	4.5	0.407	2.19152e-10	1.39676e-13	40	3.86111	0	kis, lid, hth, dlp, CG43658, skd, Top1, dpy, shn, 4EHP, psq, Galphao, nmo, dom, Set2, zip, ed, dlg1, Myc, Dl, Cam, shot, shg, Sin3A, akirin, dally, sog, sd, Pka-C1, E(bx), MYPT-75D, crp, kirre, Rbfox1, ftz-f1, hdc, Trf2, unk, ct, lolal
GO:0007409	axonogenesis	7.5	0.866	2.28736e-10	1.45785e-13	29	5.34899	0	kis, dlp, Cam, chif, shot, fax, Hrb27C, RhoGAPp190, Ephrin, shg, PlexB, dally, nudE, Ptp69D, trx, retn, Wnk, RhoGAP100F, PlexA, Mical, hdc, sif, brat, Pka-R2, zfh1, dnc, pod1, Fmr1, Ten-a
GO:0021700	developmental maturation	4	0.236	2.31102e-10	1.47292e-13	25	6.37849	0	kis, mgl, Hrb27C, shg, Rim, unc-13, dally, shep, sog, Pka-C1, orb, Syp, osk, psq, Syt1, Syx1A, wisp, Mical, ftz-f1, hdc, sqd, Fmr1, tud, dlg1, Dl
GO:0034645	cellular macromolecule biosynthetic process	5	0.752	2.31293e-10	1.47414e-13	76	2.36014	0	Parp, skd, Not1, dpy, Sxl, 4EHP, psq, Atf6, Set2, Su(Tpl), Pdp1, Myc, srl, chif, Pcl, scrt, Sin3A, Mcm7, dally, Pka-C1, Syp, Usp7, crp, pum, ftz-f1, mamo, pAbp, brat, Su(z)2, CtBP, Trf2, msi, gw, Tis11, lolal, tim, hth, lid, kis, AGO1, Top1, shn, osk, MED26, nej, upSET, zfh1, bun, dlg1, eIF4G, Elf, Ncoa6, Cp190, Hrb27C, gpp, akirin, CG16779, sd, sog, orb, trx, Mnt, retn, E(bx), CG32767, Rbfox1, N…
GO:0031328	positive regulation of cellular biosynthetic process	5.6667	0.512	3.42817e-10	2.18494e-13	36	4.20363	0	Parp, lid, hth, shn, 4EHP, osk, PlexA, nej, Atf6, Su(Tpl), Pdp1, Myc, srl, chif, Pcl, Ncoa6, Hrb27C, gpp, akirin, sd, orb, trx, retn, CG32767, pum, Rbfox1, ftz-f1, pAbp, Nup153, Hrb98DE, Trf2, CtBP, CG4612, Fmr1, tou, lolal
GO:0009891	positive regulation of biosynthetic process	4.6667	0.811	3.42817e-10	2.18494e-13	36	4.20363	0	Parp, lid, hth, shn, 4EHP, osk, PlexA, nej, Atf6, Su(Tpl), Pdp1, Myc, srl, chif, Pcl, Ncoa6, Hrb27C, gpp, akirin, sd, orb, trx, retn, CG32767, pum, Rbfox1, ftz-f1, pAbp, Nup153, Hrb98DE, Trf2, CtBP, CG4612, Fmr1, tou, lolal
GO:0007166	cell surface receptor signaling pathway	4.5	0.607	3.9224e-10	2.49993e-13	43	3.55774	0	hth, dlp, skd, puf, Ephrin, PlexB, mask, Reph, shn, Sxl, Wnk, Galphao, PlexA, nej, nmo, dom, bun, ed, dlg1, Myc, Dl, cno, rdx, Usp10, srl, Pi3K21B, Sin3A, dally, sog, pigs, gish, wdb, Pka-C1, E(bx), pum, Ubr3, Ssdp, CkIalpha, CtBP, Fmr1, pyd, mahe, ct
GO:0009059	macromolecule biosynthetic process	5	0.679	4.64307e-10	2.95925e-13	76	2.32892	0	Parp, skd, Not1, dpy, Sxl, 4EHP, psq, Atf6, Set2, Su(Tpl), Pdp1, Myc, srl, chif, Pcl, scrt, Sin3A, Mcm7, dally, Pka-C1, Syp, Usp7, crp, pum, ftz-f1, mamo, pAbp, brat, Su(z)2, CtBP, Trf2, msi, gw, Tis11, lolal, tim, hth, lid, kis, AGO1, Top1, shn, osk, MED26, nej, upSET, zfh1, bun, dlg1, eIF4G, Elf, Ncoa6, Cp190, Hrb27C, gpp, akirin, CG16779, sd, sog, orb, trx, Mnt, retn, E(bx), CG32767, Rbfox1, N…
GO:0040007	growth	2	0	5.16011e-10	3.28879e-13	33	4.51832	0	kis, dlp, puf, Sxl, stai, Galphao, PlexA, nmo, chrb, Tao, bun, Ten-a, dlg1, Myc, cno, srl, poe, shot, shg, CaMKII, dally, kug, scyl, Pka-C1, Syp, rin, Mnt, RhoGAP100F, pum, hdc, brat, dnc, Fmr1
GO:0031325	positive regulation of cellular metabolic process	4.6667	0.864	5.57591e-10	3.5538e-13	44	3.45303	0	Parp, lid, hth, shn, 4EHP, osk, PlexA, nej, Atf6, Tao, AGO3, Su(Tpl), Pdp1, Myc, rdx, srl, chif, Pcl, Ncoa6, Hrb27C, gpp, akirin, Slik, sd, orb, trx, retn, CG32767, CG32369, pum, Rbfox1, ftz-f1, pAbp, Nup153, Hrb98DE, Su(z)2, CkIalpha, Trf2, CtBP, Fmr1, CG4612, Tis11, tou, lolal
GO:0010604	positive regulation of macromolecule metabolic process	5.3333	0.918	6.41539e-10	4.08884e-13	44	3.43905	0	lid, hth, shn, osk, MED26, nej, Atf6, Tao, AGO3, Su(Tpl), Pdp1, Myc, rdx, srl, chif, Pcl, Ncoa6, Hrb27C, gpp, akirin, Slik, sd, orb, Pka-C1, rin, trx, retn, CG32767, Rbfox1, CG32369, pum, ftz-f1, pAbp, Nup153, Hrb98DE, Su(z)2, CkIalpha, Trf2, CtBP, Fmr1, CG4612, Tis11, tou, lolal
GO:0048469	cell maturation	5	0.475	7.62741e-10	4.86132e-13	22	7.11825	0	kis, Hrb27C, shg, Rim, shep, sog, Pka-C1, orb, Syp, osk, psq, Syt1, Syx1A, wisp, ftz-f1, Mical, hdc, sqd, Fmr1, tud, dlg1, Dl
GO:0051173	positive regulation of nitrogen compound metabolic process	4.6667	0.812	8.06734e-10	5.14171e-13	43	3.4831	0	Parp, lid, hth, shn, osk, PlexA, nej, Atf6, AGO3, Su(Tpl), Tao, Pdp1, Myc, rdx, srl, chif, Pcl, Ncoa6, Hrb27C, gpp, akirin, Slik, sd, orb, trx, retn, CG32767, CG32369, pum, Rbfox1, ftz-f1, pAbp, Nup153, Hrb98DE, Su(z)2, CkIalpha, Trf2, CtBP, Fmr1, CG4612, Tis11, tou, lolal
GO:0009880	embryonic pattern specification	5.5	0.839	9.92525e-10	6.32585e-13	24	6.28959	0	kis, hth, dlp, rdx, Hrb27C, shg, AGO1, dally, sog, Pka-C1, orb, osk, psq, retn, Syt1, pum, Syx1A, ftz-f1, Ssdp, sqd, tud, dlg1, Myc, Dl
GO:0009994	oocyte differentiation	5	0.468	1.03932e-09	6.62411e-13	21	7.46166	0	Hrb27C, shg, AGO1, nudE, sog, Pka-C1, orb, Sxl, Syp, osk, psq, Rbfox1, Syx1A, wisp, Syt1, pAbp, sqd, Fmr1, tud, dlg1, Dl
GO:0010628	positive regulation of gene expression	6.3333	0.801	2.19118e-09	1.39655e-12	35	4.05417	0	lid, hth, shn, osk, MED26, nej, Atf6, Su(Tpl), Myc, Pdp1, srl, Pcl, Ncoa6, Hrb27C, gpp, akirin, sd, orb, Pka-C1, rin, trx, retn, CG32767, pum, Rbfox1, ftz-f1, pAbp, Nup153, Hrb98DE, Trf2, CtBP, CG4612, Fmr1, tou, lolal
GO:0034641	cellular nitrogen compound metabolic process	4	0.594	2.21448e-09	1.41139e-12	97	1.96156	0	Parp, Edc3, skd, CG8545, Dek, Not1, dpy, Sxl, 4EHP, psq, mub, Atf6, Set2, Su(Tpl), AGO3, Pdp1, Myc, Rbp6, srl, chif, Pcl, scrt, cpo, Sin3A, Mcm7, dally, Pka-C1, Syp, rin, Usp7, crp, wisp, CG2926, pum, ftz-f1, mamo, CG13185, pAbp, brat, Su(z)2, CtBP, msi, Trf2, CkIalpha, gw, Tis11, lolal, tim, hth, lid, kis, CG11486, AGO1, Top1, shn, osk, MED26, PlexA, nej, Uro, upSET, dom, zfh1, bun, dlg1, eIF4G,…
GO:0051172	negative regulation of nitrogen compound metabolic process	4.6667	0.814	2.65369e-09	1.69133e-12	38	3.73656	0	kis, Not1, AGO1, Sxl, 4EHP, shn, psq, upSET, zfh1, dlg1, Pcl, scrt, Cp190, Hrb27C, Sin3A, gpp, wdb, sd, orb, Mnt, retn, Usp7, CG32767, Rbfox1, pum, brat, sqd, Hrb98DE, Su(z)2, CtBP, msi, gw, bru1, Fmr1, Tis11, ct, tim, lolal
GO:0006928	movement of cell or subcellular component	4	0.153	3.25823e-09	2.07663e-12	42	3.40686	0	kis, dlp, Ephrin, PlexB, nudE, Ptp69D, stai, Wnk, PlexA, Mical, nej, dom, Evi5, Pka-R2, zfh1, Gbeta13F, pod1, bun, zip, Ten-a, Dl, Cam, chif, shot, Plp, Hrb27C, shg, Sin3A, dally, spoon, gish, kug, trx, retn, RhoGAP100F, pum, brat, sqd, Fmr1, Rap1, cta, ct
GO:0002064	epithelial cell development	6	0.643	3.5683e-09	2.27425e-12	29	4.79881	0	kis, Parp, CG41099, chif, Hrb27C, shg, Fs(2)Ket, Not1, nudE, pigs, spoon, orb, kug, Syp, rin, stai, Galphao, nej, sqd, Evi5, Tao, bun, zip, ed, dlg1, cta, Rap1, ct, Dl
GO:0031324	negative regulation of cellular metabolic process	4.6667	0.91	4.94078e-09	3.149e-12	39	3.57964	0	kis, mask, Not1, AGO1, Sxl, 4EHP, shn, psq, upSET, zfh1, dlg1, Pcl, scrt, Cp190, Hrb27C, Sin3A, gpp, wdb, sd, orb, Mnt, retn, CG32767, Usp7, Rbfox1, pum, brat, sqd, Hrb98DE, Su(z)2, CtBP, msi, gw, bru1, Fmr1, Tis11, ct, tim, lolal
GO:0010557	positive regulation of macromolecule biosynthetic process	6.3333	0.944	5.57452e-09	3.55291e-12	33	4.14588	0	lid, hth, shn, osk, nej, Atf6, Su(Tpl), Myc, Pdp1, srl, chif, Pcl, Ncoa6, Hrb27C, gpp, akirin, sd, orb, trx, retn, CG32767, pum, Rbfox1, ftz-f1, pAbp, Nup153, Hrb98DE, CtBP, Trf2, CG4612, Fmr1, tou, lolal
GO:0001745	compound eye morphogenesis	7	0.923	6.01039e-09	3.83072e-12	26	5.28363	0	hth, rdx, Cam, mask, p120ctn, shg, sd, gish, rg, norpA, shn, rin, RhoGAP100F, kirre, nej, pAbp, nmo, Hrb98DE, sdk, bun, zip, ed, pyd, Rap1, cno, Dl
GO:0097485	neuron projection guidance	5	0.763	7.6277e-09	4.86151e-12	25	5.46384	0	kis, dlp, Cam, chif, shot, Hrb27C, Ephrin, shg, PlexB, dally, Ptp69D, trx, retn, Wnk, RhoGAP100F, PlexA, Mical, brat, dom, Pka-R2, zfh1, pod1, Fmr1, Ten-a, ct
GO:0048569	post-embryonic animal organ development	5.5	0.602	9.06628e-09	5.77838e-12	32	4.19306	0	kis, lid, hth, dlp, CG43658, skd, dpy, shn, psq, Galphao, nmo, zip, ed, dlg1, Myc, Dl, shot, shg, Sin3A, akirin, dally, sd, sog, Pka-C1, MYPT-75D, crp, Rbfox1, kirre, ftz-f1, unk, lolal, ct
GO:1903506	regulation of nucleic acid-templated transcription	8.5	0.858	9.08072e-09	5.78758e-12	53	2.77038	0	kis, Parp, lid, hth, skd, AGO1, dpy, shn, psq, MED26, nej, Atf6, upSET, Set2, zfh1, bun, Su(Tpl), dlg1, Pdp1, Myc, srl, Pcl, scrt, Cp190, Ncoa6, gpp, Sin3A, akirin, CG16779, dally, sog, sd, Pka-C1, trx, Mnt, retn, E(bx), CG32767, Usp7, crp, Rbfox1, pum, mamo, ftz-f1, Nup153, Ssdp, Su(z)2, Trf2, CtBP, tou, ct, tim, lolal
GO:0006355	regulation of transcription, DNA-templated	7	0.901	9.08072e-09	5.78758e-12	53	2.77038	0	kis, Parp, lid, hth, skd, AGO1, dpy, shn, psq, MED26, nej, Atf6, upSET, Set2, zfh1, bun, Su(Tpl), dlg1, Pdp1, Myc, srl, Pcl, scrt, Cp190, Ncoa6, gpp, Sin3A, akirin, CG16779, dally, sog, sd, Pka-C1, trx, Mnt, retn, E(bx), CG32767, Usp7, crp, Rbfox1, pum, mamo, ftz-f1, Nup153, Ssdp, Su(z)2, Trf2, CtBP, tou, ct, tim, lolal
GO:2001141	regulation of RNA biosynthetic process	7	0.877	9.08072e-09	5.78758e-12	53	2.77038	0	kis, Parp, lid, hth, skd, AGO1, dpy, shn, psq, MED26, nej, Atf6, upSET, Set2, zfh1, bun, Su(Tpl), dlg1, Pdp1, Myc, srl, Pcl, scrt, Cp190, Ncoa6, gpp, Sin3A, akirin, CG16779, dally, sog, sd, Pka-C1, trx, Mnt, retn, E(bx), CG32767, Usp7, crp, Rbfox1, pum, mamo, ftz-f1, Nup153, Ssdp, Su(z)2, Trf2, CtBP, tou, ct, tim, lolal
GO:0048737	imaginal disc-derived appendage development	5.5	0.303	1.41715e-08	9.03217e-12	27	4.88672	0	kis, hth, dlp, CG43658, shot, skd, shg, dally, sog, sd, Pka-C1, dpy, trx, shn, psq, MYPT-75D, Galphao, Rbfox1, Syx1A, ftz-f1, nmo, zip, ed, unk, Myc, ct, Dl
GO:0035282	segmentation	6.5	0.85	1.43892e-08	9.17096e-12	24	5.56	0	kis, hth, dlp, rdx, skd, Hrb27C, shg, AGO1, dally, sog, Pka-C1, orb, osk, psq, Syt1, pum, Syx1A, ftz-f1, brat, sqd, bun, tud, dlg1, Dl
GO:0022607	cellular component assembly	4	0.647	1.61322e-08	1.02818e-11	56	2.62831	0	kis, CG43658, CG11486, Edc3, mask, p120ctn, unc-13, AGO1, nudE, osk, psq, Arpc2, stai, Tob, Galphao, Syx1A, Mical, nej, sif, nmo, bun, tud, ed, zip, Ten-a, dlg1, Cam, chif, shot, Plp, Hrb27C, shg, CaMKII, wdb, spoon, gish, DCP2, Pka-C1, kug, orb, Syp, kirre, Syt1, wisp, pum, CG13185, mamo, Bsg, brat, sqd, Trf2, bru1, bt, Fmr1, pyd, Rap1
GO:0048592	eye morphogenesis	6	0.968	1.65958e-08	1.05773e-11	26	5.05313	0	hth, rdx, Cam, mask, p120ctn, shg, sd, gish, rg, norpA, shn, rin, RhoGAP100F, kirre, nej, pAbp, nmo, Hrb98DE, sdk, bun, zip, ed, pyd, Rap1, cno, Dl
GO:0090596	sensory organ morphogenesis	5	0.851	1.65958e-08	1.05773e-11	26	5.05313	0	hth, rdx, Cam, mask, p120ctn, shg, sd, gish, rg, norpA, shn, rin, RhoGAP100F, kirre, nej, pAbp, nmo, Hrb98DE, sdk, bun, zip, ed, pyd, Rap1, cno, Dl
GO:0048589	developmental growth	3	0.253	1.77859e-08	1.13358e-11	28	4.65996	0	kis, dlp, shot, poe, shg, CaMKII, dally, Pka-C1, kug, rin, Syp, Sxl, stai, Galphao, RhoGAP100F, PlexA, pum, hdc, nmo, brat, dnc, Tao, bun, Fmr1, Ten-a, dlg1, Myc, cno
GO:0048736	appendage development	4.5	0.304	2.03296e-08	1.2957e-11	27	4.81154	0	kis, hth, dlp, CG43658, shot, skd, shg, dally, sog, sd, Pka-C1, dpy, trx, shn, psq, MYPT-75D, Galphao, Rbfox1, Syx1A, ftz-f1, nmo, zip, ed, unk, Myc, ct, Dl
GO:0097659	nucleic acid-templated transcription	8	0.886	2.143e-08	1.36584e-11	55	2.64131	0	kis, Parp, lid, hth, skd, AGO1, dpy, shn, psq, MED26, nej, Atf6, upSET, Set2, zfh1, bun, Su(Tpl), dlg1, Pdp1, Myc, srl, Pcl, scrt, Cp190, Ncoa6, gpp, Sin3A, akirin, CG16779, dally, sog, sd, Pka-C1, trx, Mnt, retn, E(bx), CG32767, Usp7, crp, Rbfox1, pum, mamo, ftz-f1, Nup153, Ssdp, RpII215, brat, Su(z)2, Trf2, CtBP, tou, ct, lolal, tim
GO:0006351	transcription, DNA-templated	6	0.896	2.143e-08	1.36584e-11	55	2.64131	0	kis, Parp, lid, hth, skd, AGO1, dpy, shn, psq, MED26, nej, Atf6, upSET, Set2, zfh1, bun, Su(Tpl), dlg1, Pdp1, Myc, srl, Pcl, scrt, Cp190, Ncoa6, gpp, Sin3A, akirin, CG16779, dally, sog, sd, Pka-C1, trx, Mnt, retn, E(bx), CG32767, Usp7, crp, Rbfox1, pum, mamo, ftz-f1, Nup153, Ssdp, RpII215, brat, Su(z)2, Trf2, CtBP, tou, ct, lolal, tim
GO:0006935	chemotaxis	4	0.912	2.3733e-08	1.51262e-11	25	5.18967	0	kis, dlp, Cam, chif, shot, Hrb27C, Ephrin, shg, PlexB, dally, Ptp69D, trx, retn, Wnk, RhoGAP100F, PlexA, Mical, brat, dom, Pka-R2, zfh1, pod1, Fmr1, Ten-a, ct
GO:0032774	RNA biosynthetic process	6	0.694	2.43856e-08	1.55421e-11	55	2.63258	0	kis, Parp, lid, hth, skd, AGO1, dpy, shn, psq, MED26, nej, Atf6, upSET, Set2, zfh1, bun, Su(Tpl), dlg1, Pdp1, Myc, srl, Pcl, scrt, Cp190, Ncoa6, gpp, Sin3A, akirin, CG16779, dally, sog, sd, Pka-C1, trx, Mnt, retn, E(bx), CG32767, Usp7, crp, Rbfox1, pum, mamo, ftz-f1, Nup153, Ssdp, RpII215, brat, Su(z)2, Trf2, CtBP, tou, ct, lolal, tim
GO:0006996	organelle organization	4	0.583	4.30382e-08	2.74303e-11	73	2.17934	0	Parp, Edc3, mask, p120ctn, unc-13, nudE, Sxl, psq, Arpc2, stai, Galphao, Syx1A, Set2, Gbeta13F, pod1, tud, zip, brp, Myc, Dl, cno, Pcl, Plp, wdb, Pka-C1, kug, eIF4G2, Usp7, RhoGAP100F, wisp, CG13185, mamo, pAbp, Su(z)2, CtBP, cta, lolal, lid, kis, CG43658, CG11486, AGO1, Top1, osk, nej, Mical, sif, upSET, dom, ed, dlg1, Cam, shot, Ncoa6, Cp190, gpp, clu, Slik, gish, spoon, DCP2, trx, E(bx), Syt1,…
GO:0044249	cellular biosynthetic process	4	0.726	4.52407e-08	2.88341e-11	83	2.02659	0	Parp, skd, Not1, dpy, norpA, Sxl, 4EHP, psq, Atf6, Set2, Su(Tpl), Pdp1, Myc, CG9459, srl, chif, Pcl, scrt, Sin3A, Mcm7, dally, Pka-C1, Syp, Usp7, crp, wisp, pum, ftz-f1, mamo, pAbp, brat, Su(z)2, CtBP, Trf2, msi, gw, CG18609, Tis11, lolal, tim, hth, lid, kis, AGO1, Top1, shn, osk, MED26, PlexA, Uro, nej, upSET, zfh1, bun, dlg1, eIF4G, Elf, Ncoa6, Cp190, Hrb27C, gpp, Aps, akirin, CG16779, sog, sd,…
GO:0044085	cellular component biogenesis	3	0.534	4.76522e-08	3.03711e-11	59	2.47256	0	kis, CG43658, CG11486, Edc3, CG8545, mask, p120ctn, unc-13, AGO1, nudE, osk, psq, Arpc2, stai, Tob, Galphao, Syx1A, Mical, nej, sif, nmo, bun, tud, ed, zip, Ten-a, dlg1, Myc, Cam, chif, shot, Plp, Hrb27C, shg, CaMKII, wdb, spoon, gish, DCP2, Pka-C1, kug, orb, Syp, Nopp140, kirre, Syt1, wisp, pum, CG13185, mamo, Bsg, brat, sqd, Trf2, bru1, bt, Fmr1, pyd, Rap1
GO:0002165	instar larval or pupal development	5	0.874	5.00158e-08	3.18775e-11	34	3.72243	0	kis, hth, dlp, CG43658, skd, Top1, dpy, shn, 4EHP, psq, Galphao, nmo, dom, Set2, zip, ed, dlg1, Myc, Dl, Cam, shot, shg, dally, sd, sog, Pka-C1, MYPT-75D, E(bx), Rbfox1, ftz-f1, hdc, Trf2, unk, ct
GO:0030707	ovarian follicle cell development	5	0.916	5.3802e-08	3.42907e-11	26	4.79565	0	kis, Parp, chif, Hrb27C, shg, Fs(2)Ket, Not1, nudE, pigs, spoon, orb, kug, Syp, rin, stai, nej, sqd, Evi5, Tao, bun, zip, ed, dlg1, Rap1, ct, Dl
GO:0043170	macromolecule metabolic process	4	0.319	5.69843e-08	3.63189e-11	122	1.66021	0	Parp, Edc3, skd, CG8545, Dek, Not1, Ptp69D, dpy, Sxl, 4EHP, psq, mub, Atf6, UbcE2H, Set2, Su(Tpl), AGO3, Ten-a, Pdp1, Myc, cno, Rbp6, Usp10, mei-P26, srl, chif, Pcl, scrt, cpo, Sin3A, Mcm7, dally, wdb, Pka-C1, CG4911, Syp, rin, Usp7, crp, wisp, CG2926, Ubr3, pum, CG32369, ftz-f1, mamo, CG13185, pAbp, brat, Su(z)2, CtBP, msi, Trf2, CkIalpha, gw, Tis11, lolal, tim, kis, hth, lid, CG11486, puf, AGO1…
GO:0042221	response to chemical	3	0.388	5.71462e-08	3.6422e-11	53	2.63937	0	kis, dlp, Ephrin, PlexB, AGO1, Ptp69D, norpA, shn, dpr9, Wnk, PlexA, Mical, Uro, Atf6, dom, Set2, Pka-R2, zfh1, pod1, Tao, hang, Ten-a, dlg1, Indy, Pdp1, Myc, rdx, Cam, srl, chif, shot, Hrb27C, shg, Pi3K21B, dally, sog, rg, gish, wdb, Pka-C1, trx, retn, E(bx), Jhe, RhoGAP100F, pum, ftz-f1, brat, Trf2, msi, dnc, Fmr1, ct
GO:0002066	columnar/cuboidal epithelial cell development	7	0.964	5.776e-08	3.68132e-11	26	4.78042	0	kis, Parp, chif, Hrb27C, shg, Fs(2)Ket, Not1, nudE, pigs, spoon, orb, kug, Syp, rin, stai, nej, sqd, Evi5, Tao, bun, zip, ed, dlg1, Rap1, ct, Dl
GO:0007010	cytoskeleton organization	5	0.489	5.83552e-08	3.71926e-11	37	3.4452	0	CG43658, mask, p120ctn, nudE, osk, Arpc2, stai, Galphao, Mical, sif, Gbeta13F, pod1, zip, ed, brp, dlg1, Dl, cno, Cam, shot, Plp, Cp190, Slik, spoon, gish, wdb, kug, Pka-C1, RhoGAP100F, wisp, Bsg, sqd, bru1, bt, Fmr1, cta, tral
GO:0009605	response to external stimulus	3	0.392	5.91733e-08	3.7714e-11	47	2.86535	0	kis, Parp, dlp, nrv3, puf, Ephrin, PlexB, mask, shep, Ptp69D, norpA, Inx2, Wnk, Galphao, PlexA, Mical, nmo, dom, l(3)L1231, Pka-R2, zfh1, pod1, zip, Ten-a, dlg1, Pdp1, Myc, Cam, chif, Pcl, shot, Hrb27C, shg, Aps, akirin, dally, gish, kug, trx, retn, RhoGAP100F, CG10543, wisp, brat, Fmr1, ct, tim
GO:0007552	metamorphosis	5	0.384	6.73162e-08	4.29039e-11	31	3.9987	0	kis, Parp, hth, dlp, Cam, CG43658, shot, skd, shg, dally, shep, sog, sd, Pka-C1, dpy, shn, psq, MYPT-75D, Galphao, Rbfox1, ftz-f1, hdc, nmo, Trf2, zip, ed, unk, dlg1, Myc, ct, Dl
GO:0009953	dorsal/ventral pattern formation	6.5	0.787	7.26108e-08	4.62784e-11	18	7.29021	0	Parp, dlp, skd, dally, sog, spoon, orb, Syp, rin, shn, nmo, pAbp, sqd, CG14073, Su(Tpl), Fmr1, Dl, lolal
GO:0007350	blastoderm segmentation	6.5	0.83	7.45619e-08	4.75219e-11	21	5.99138	0	kis, hth, dlp, rdx, Hrb27C, shg, AGO1, dally, sog, Pka-C1, orb, osk, psq, pum, Syx1A, Syt1, ftz-f1, sqd, tud, dlg1, Dl
GO:0032268	regulation of cellular protein metabolic process	6	0.807	8.82756e-08	5.62623e-11	35	3.55629	0	Not1, AGO1, Sxl, 4EHP, osk, upSET, Pka-R2, Tao, cno, eIF4G, rdx, chif, Pcl, Ncoa6, Hrb27C, Slik, wdb, orb, Syp, CG32369, pum, Rbfox1, pAbp, brat, Su(z)2, Hrb98DE, sqd, CkIalpha, msi, gw, bru1, Fmr1, CG4612, pyd, Tis11
GO:0030855	epithelial cell differentiation	6	0.656	8.85439e-08	5.64333e-11	29	4.20948	0	kis, Parp, CG41099, chif, Hrb27C, shg, Fs(2)Ket, Not1, nudE, pigs, spoon, orb, kug, Syp, rin, stai, Galphao, nej, sqd, Evi5, Tao, bun, zip, ed, dlg1, cta, Rap1, ct, Dl
GO:0048646	anatomical structure formation involved in morphogenesis	3.5	0.516	9.65431e-08	6.15316e-11	34	3.63315	0	hth, mask, Fs(2)Ket, AGO1, nudE, shn, osk, Inx2, Syx1A, Mical, bun, zip, ed, Dl, rost, chif, poe, shot, shg, dally, spoon, gish, sog, orb, Syp, Rbfox1, kirre, Bsg, sqd, CtBP, bru1, Fmr1, bt, ct
GO:1901576	organic substance biosynthetic process	4	0.779	1.3748e-07	8.7623e-11	83	1.98394	0	Parp, skd, Not1, dpy, norpA, Sxl, 4EHP, psq, Atf6, Set2, Su(Tpl), Pdp1, Myc, CG9459, srl, chif, Pcl, scrt, Sin3A, Mcm7, dally, Pka-C1, Syp, Usp7, crp, wisp, pum, ftz-f1, mamo, pAbp, brat, Su(z)2, CtBP, Trf2, msi, gw, CG18609, Tis11, lolal, tim, hth, lid, kis, AGO1, Top1, shn, osk, MED26, PlexA, Uro, nej, upSET, zfh1, bun, dlg1, eIF4G, Elf, Ncoa6, Cp190, Hrb27C, gpp, Aps, akirin, CG16779, sog, sd,…
GO:0002065	columnar/cuboidal epithelial cell differentiation	7	0.92	1.41713e-07	9.03207e-11	26	4.59096	0	kis, Parp, chif, Hrb27C, shg, Fs(2)Ket, Not1, nudE, pigs, spoon, orb, kug, Syp, rin, stai, nej, sqd, Evi5, Tao, bun, zip, ed, dlg1, Rap1, ct, Dl
GO:0035120	post-embryonic appendage morphogenesis	6	0.954	1.52376e-07	9.71168e-11	25	4.76288	0	kis, hth, dlp, CG43658, shot, skd, shg, dally, sog, sd, Pka-C1, dpy, shn, psq, MYPT-75D, Galphao, Rbfox1, ftz-f1, nmo, zip, ed, unk, Myc, ct, Dl
GO:0007411	axon guidance	7	0.96	1.53404e-07	9.77716e-11	23	5.20345	0	kis, dlp, Cam, chif, shot, Hrb27C, Ephrin, shg, PlexB, dally, Ptp69D, trx, retn, Wnk, RhoGAP100F, PlexA, Mical, brat, Pka-R2, zfh1, pod1, Fmr1, Ten-a
GO:0022603	regulation of anatomical structure morphogenesis	4.5	0.756	1.80393e-07	1.14974e-10	22	5.42199	0	hth, shot, RhoGAPp190, PlexB, nudE, sd, gish, norpA, shn, Arpc2, PlexA, kirre, sif, pAbp, Gbeta13F, Fmr1, ed, zip, pyd, Rap1, cta, cno
GO:0009058	biosynthetic process	3	0.134	2.23919e-07	1.42714e-10	83	1.96528	0	Parp, skd, Not1, dpy, norpA, Sxl, 4EHP, psq, Atf6, Set2, Su(Tpl), Pdp1, Myc, CG9459, srl, chif, Pcl, scrt, Sin3A, Mcm7, dally, Pka-C1, Syp, Usp7, crp, wisp, pum, ftz-f1, mamo, pAbp, brat, Su(z)2, CtBP, Trf2, msi, gw, CG18609, Tis11, lolal, tim, hth, lid, kis, AGO1, Top1, shn, osk, MED26, PlexA, Uro, nej, upSET, zfh1, bun, dlg1, eIF4G, Elf, Ncoa6, Cp190, Hrb27C, gpp, Aps, akirin, CG16779, sog, sd,…
GO:0034654	nucleobase-containing compound biosynthetic process	5	0.824	2.42279e-07	1.54416e-10	58	2.3994	0	kis, Parp, lid, hth, skd, AGO1, dpy, shn, psq, MED26, PlexA, nej, Atf6, upSET, Set2, zfh1, bun, Su(Tpl), dlg1, Pdp1, Myc, srl, chif, Pcl, scrt, Cp190, Ncoa6, gpp, Aps, Sin3A, akirin, CG16779, dally, sog, sd, Pka-C1, trx, Mnt, retn, E(bx), CG32767, Usp7, crp, Rbfox1, pum, mamo, ftz-f1, Nup153, brat, Ssdp, RpII215, Su(z)2, CtBP, Trf2, tou, ct, lolal, tim
GO:0009798	axis specification	5.5	0.826	2.56672e-07	1.6359e-10	20	5.94017	0	Parp, Hrb27C, shg, sog, spoon, Pka-C1, orb, Syp, rin, osk, psq, Syt1, pum, Syx1A, sqd, Fmr1, tud, zip, dlg1, Dl
GO:0035114	imaginal disc-derived appendage morphogenesis	5.5	0.959	2.83995e-07	1.81004e-10	25	4.62593	0	kis, hth, dlp, CG43658, shot, skd, shg, dally, sog, sd, Pka-C1, dpy, shn, psq, MYPT-75D, Galphao, Rbfox1, ftz-f1, nmo, zip, ed, unk, Myc, ct, Dl
GO:0045935	positive regulation of nucleobase-containing compound metabolic process	5.6667	0.814	3.00532e-07	1.91544e-10	30	3.87835	0	lid, hth, Pcl, chif, srl, Ncoa6, Hrb27C, gpp, akirin, sd, trx, shn, retn, CG32767, PlexA, Rbfox1, pum, nej, ftz-f1, Atf6, Nup153, CtBP, Trf2, AGO3, Su(Tpl), Tis11, tou, Myc, Pdp1, lolal
GO:0048707	instar larval or pupal morphogenesis	5.5	0.521	3.36869e-07	2.14703e-10	29	3.98006	0	kis, hth, dlp, Cam, CG43658, shot, skd, shg, dally, sog, sd, Pka-C1, dpy, shn, psq, MYPT-75D, Galphao, Rbfox1, ftz-f1, hdc, nmo, Trf2, zip, ed, unk, dlg1, Myc, ct, Dl
GO:0035107	appendage morphogenesis	4.5	0.958	3.47733e-07	2.21627e-10	25	4.58201	0	kis, hth, dlp, CG43658, shot, skd, shg, dally, sog, sd, Pka-C1, dpy, shn, psq, MYPT-75D, Galphao, Rbfox1, ftz-f1, nmo, zip, ed, unk, Myc, ct, Dl
GO:0035239	tube morphogenesis	4.5	0.848	3.58764e-07	2.28658e-10	31	3.74045	0	kis, hth, dlp, CG43658, shot, skd, shg, dally, sog, sd, Pka-C1, dpy, kug, shn, psq, Inx2, MYPT-75D, Galphao, Rbfox1, ftz-f1, hdc, nmo, zip, ed, pyd, unk, dlg1, Myc, ct, lolal, Dl
GO:0051246	regulation of protein metabolic process	5.5	0.619	3.92288e-07	2.50024e-10	35	3.36725	0	Not1, AGO1, Sxl, 4EHP, osk, upSET, Pka-R2, Tao, cno, eIF4G, rdx, chif, Pcl, Ncoa6, Hrb27C, Slik, wdb, orb, Syp, CG32369, pum, Rbfox1, pAbp, brat, Su(z)2, Hrb98DE, sqd, CkIalpha, msi, gw, bru1, Fmr1, CG4612, pyd, Tis11
GO:0045595	regulation of cell differentiation	5.5	0.769	4.69215e-07	2.99054e-10	27	4.19236	0	lid, hth, shot, RhoGAPp190, PlexB, nudE, Pka-C1, norpA, PlexA, kirre, Syt1, Syx1A, Mical, hdc, pAbp, sif, brat, sdk, bun, bru1, Fmr1, zip, ed, unk, dlg1, Myc, Dl
GO:0048599	oocyte development	5	0.624	5.07656e-07	3.23554e-10	17	6.98286	0	Hrb27C, shg, sog, orb, Pka-C1, Syp, osk, psq, Syx1A, wisp, Syt1, pAbp, sqd, Fmr1, tud, dlg1, Dl
GO:0016071	mRNA metabolic process	6	0.186	5.28689e-07	3.36959e-10	27	4.17	0	CG11486, Edc3, Hrb27C, cpo, Not1, AGO1, DCP2, orb, fne, Sxl, Syp, rin, osk, mub, Rbfox1, pum, CG2926, wisp, pAbp, sqd, Hrb98DE, dom, gw, AGO3, bru1, Fmr1, Tis11
GO:0018130	heterocycle biosynthetic process	5	0.645	5.76914e-07	3.67695e-10	59	2.32297	0	kis, Parp, lid, hth, skd, AGO1, dpy, shn, psq, MED26, PlexA, nej, Uro, Atf6, upSET, Set2, zfh1, bun, Su(Tpl), dlg1, Pdp1, Myc, srl, chif, Pcl, scrt, Cp190, Ncoa6, gpp, Aps, Sin3A, akirin, CG16779, dally, sog, sd, Pka-C1, trx, Mnt, retn, E(bx), CG32767, Usp7, crp, Rbfox1, pum, mamo, ftz-f1, Nup153, brat, Ssdp, RpII215, Su(z)2, CtBP, Trf2, tou, ct, lolal, tim
GO:0051960	regulation of nervous system development	6	0.772	6.71144e-07	4.27753e-10	25	4.44146	0	kis, hth, shot, RhoGAPp190, PlexB, CaMKII, nudE, Syp, PlexA, Galphao, pum, Mical, hdc, sif, nmo, pAbp, brat, sdk, bun, Fmr1, ed, unk, dlg1, Myc, Dl
GO:0009886	post-embryonic animal morphogenesis	4.5	0.877	6.87623e-07	4.38256e-10	29	3.86111	0	kis, hth, dlp, Cam, CG43658, shot, skd, shg, dally, sog, sd, Pka-C1, dpy, shn, psq, MYPT-75D, Galphao, Rbfox1, ftz-f1, hdc, nmo, Trf2, zip, ed, unk, dlg1, Myc, ct, Dl
GO:1901362	organic cyclic compound biosynthetic process	5	0.638	7.53821e-07	4.80447e-10	60	2.28468	0	kis, Parp, lid, hth, skd, AGO1, dpy, shn, 4EHP, psq, MED26, PlexA, nej, Uro, Atf6, upSET, Set2, zfh1, bun, Su(Tpl), dlg1, Pdp1, Myc, srl, chif, Pcl, scrt, Cp190, Ncoa6, gpp, Aps, Sin3A, akirin, CG16779, dally, sog, sd, Pka-C1, trx, Mnt, retn, E(bx), CG32767, Usp7, crp, Rbfox1, pum, ftz-f1, mamo, Nup153, brat, Ssdp, RpII215, Su(z)2, CtBP, Trf2, tou, ct, lolal, tim
GO:0060284	regulation of cell development	5.5	0.739	9.1429e-07	5.82721e-10	23	4.75744	0	hth, shot, RhoGAPp190, PlexB, nudE, Pka-C1, norpA, PlexA, Syt1, Syx1A, Mical, hdc, pAbp, sif, brat, sdk, bun, Fmr1, ed, unk, dlg1, Myc, Dl
GO:0007476	imaginal disc-derived wing morphogenesis	7	0.936	1.00991e-06	6.43666e-10	22	4.95785	0	kis, hth, dlp, shot, shg, dally, sog, sd, Pka-C1, dpy, shn, psq, MYPT-75D, Galphao, Rbfox1, nmo, zip, ed, unk, Myc, ct, Dl
GO:0050808	synapse organization	4	0.291	1.12737e-06	7.18528e-10	23	4.70701	0	kis, dlp, p120ctn, Appl, unc-13, CaMKII, AGO1, rg, Syp, dpr9, stai, RhoGAP100F, Galphao, pum, Mical, nej, nmo, brat, pod1, Fmr1, Ten-a, brp, dlg1
GO:0044237	cellular metabolic process	3	0.34	1.23088e-06	7.84497e-10	130	1.54571	0	Edc3, skd, mask, Dek, dpy, Sxl, 4EHP, mub, Atf6, UbcE2H, Su(Tpl), AGO3, Myc, cno, Usp10, srl, chif, Pcl, scrt, cpo, Pi3K21B, CG4911, Syp, rin, Jhe, crp, Ubr3, pum, CG32369, mamo, CG13185, CkIalpha, msi, Trf2, Tis11, tim, hth, lid, Top1, shn, MED26, PlexA, nmo, Pka-R2, Tao, bun, eIF4G, CaMKII, spoon, gish, orb, trx, Ssdp, RpII215, PpD3, bru1, CG4467, Parp, CG8545, Not1, Ptp69D, norpA, psq, Set2, P…
GO:0051253	negative regulation of RNA metabolic process	7	0.794	1.261e-06	8.03698e-10	27	4.00962	0	kis, Pcl, scrt, Cp190, gpp, Sin3A, AGO1, sd, Sxl, shn, Mnt, psq, retn, CG32767, Usp7, pum, upSET, sqd, Hrb98DE, Su(z)2, CtBP, zfh1, Fmr1, dlg1, ct, tim, lolal
GO:0009968	negative regulation of signal transduction	4.6667	0.545	1.53657e-06	9.7933e-10	24	4.44089	0	rdx, Cam, srl, puf, PlexB, Sin3A, dally, sog, wdb, pigs, Pka-C1, scyl, E(bx), pum, nej, nmo, chrb, CkIalpha, CtBP, bun, Fmr1, ed, Myc, ct
GO:0006357	regulation of transcription by RNA polymerase II	8	0.766	1.5531e-06	9.89867e-10	36	3.13063	0	kis, hth, skd, shn, psq, MED26, nej, Atf6, zfh1, Su(Tpl), dlg1, srl, scrt, Ncoa6, akirin, dally, CG16779, sd, sog, trx, Mnt, retn, E(bx), CG32767, crp, ftz-f1, mamo, Nup153, Ssdp, Su(z)2, Trf2, CtBP, tou, ct, tim, lolal
GO:0001700	embryonic development via the syncytial blastoderm	7	0.268	1.57174e-06	1.00175e-09	18	6.06105	0	shot, Cp190, shg, scyl, shn, pum, kirre, chrb, CtBP, gw, zfh1, ed, zip, pyd, Rap1, dlg1, cno, lolal
GO:0030029	actin filament-based process	4	0.126	1.58858e-06	1.01248e-09	23	4.62529	0	Cam, CG43658, shot, mask, p120ctn, Slik, gish, spoon, kug, Arpc2, Galphao, Mical, sif, Bsg, Gbeta13F, bru1, pod1, bt, ed, zip, cta, tral, Dl
GO:0009792	embryo development ending in birth or egg hatching	6	0.7	1.64647e-06	1.04937e-09	19	5.67225	0	shot, Cp190, shg, scyl, shn, pum, kirre, chrb, CtBP, gw, zfh1, ed, zip, pyd, Myc, Rap1, dlg1, cno, lolal
GO:0019438	aromatic compound biosynthetic process	5	0.646	1.72783e-06	1.10123e-09	58	2.28049	0	kis, Parp, lid, hth, skd, AGO1, dpy, shn, psq, MED26, PlexA, nej, Atf6, upSET, Set2, zfh1, bun, Su(Tpl), dlg1, Pdp1, Myc, srl, chif, Pcl, scrt, Cp190, Ncoa6, gpp, Aps, Sin3A, akirin, CG16779, dally, sog, sd, Pka-C1, trx, Mnt, retn, E(bx), CG32767, Usp7, crp, Rbfox1, pum, mamo, ftz-f1, Nup153, brat, Ssdp, RpII215, Su(z)2, CtBP, Trf2, tou, ct, lolal, tim
GO:0007472	wing disc morphogenesis	7.5	0.876	1.8055e-06	1.15073e-09	22	4.80818	0	kis, hth, dlp, shot, shg, dally, sog, sd, Pka-C1, dpy, shn, psq, MYPT-75D, Galphao, Rbfox1, nmo, zip, ed, unk, Myc, ct, Dl
GO:0007613	memory	7	0.94	1.89493e-06	1.20773e-09	15	7.55435	0	kis, Tob, Rbfox1, pum, Appl, dnc, CaMKII, Fmr1, CG4612, spoon, rg, Pka-C1, brp, dikar, osk
GO:0044238	primary metabolic process	3	0.372	1.95127e-06	1.24364e-09	131	1.53089	0	Edc3, skd, Dek, dpy, Sxl, 4EHP, mub, Atf6, UbcE2H, Su(Tpl), AGO3, Ten-a, Myc, cno, Usp10, srl, chif, Pcl, scrt, cpo, Pi3K21B, CG4911, Syp, rin, Jhe, crp, Ubr3, pum, CG32369, mamo, CG13185, CkIalpha, msi, Trf2, Tis11, tim, hth, lid, Top1, shn, MED26, PlexA, nmo, Pka-R2, Tao, bun, eIF4G, CaMKII, spoon, gish, orb, trx, Ssdp, RpII215, PpD3, bru1, CG4467, Parp, CG8545, Not1, Ptp69D, norpA, psq, Set2, …
GO:0051254	positive regulation of RNA metabolic process	7	0.916	2.15469e-06	1.37329e-09	28	3.78894	0	lid, hth, Pcl, srl, Ncoa6, Hrb27C, gpp, akirin, sd, trx, shn, retn, CG32767, Rbfox1, pum, nej, Atf6, ftz-f1, Nup153, Trf2, CtBP, AGO3, Su(Tpl), Tis11, tou, Myc, Pdp1, lolal
GO:0007560	imaginal disc morphogenesis	6	0.921	2.43043e-06	1.54903e-09	26	4.02629	0	kis, hth, dlp, CG43658, shot, skd, shg, dally, sog, sd, Pka-C1, dpy, shn, psq, MYPT-75D, Galphao, Rbfox1, ftz-f1, nmo, zip, ed, unk, dlg1, Myc, ct, Dl
GO:0048563	post-embryonic animal organ morphogenesis	5	0.914	2.43043e-06	1.54903e-09	26	4.02629	0	kis, hth, dlp, CG43658, shot, skd, shg, dally, sog, sd, Pka-C1, dpy, shn, psq, MYPT-75D, Galphao, Rbfox1, ftz-f1, nmo, zip, ed, unk, dlg1, Myc, ct, Dl
GO:0040008	regulation of growth	3.5	0.878	2.70752e-06	1.72563e-09	23	4.50028	0	kis, dlp, srl, shot, puf, shg, CaMKII, dally, scyl, Syp, rin, Mnt, PlexA, Galphao, pum, nmo, brat, chrb, Tao, bun, Fmr1, dlg1, Myc
GO:0006366	transcription by RNA polymerase II	7	0.735	2.71069e-06	1.72766e-09	37	3.00549	0	kis, hth, skd, shn, psq, MED26, nej, Atf6, zfh1, Su(Tpl), dlg1, srl, scrt, Ncoa6, akirin, dally, CG16779, sd, sog, trx, Mnt, retn, E(bx), CG32767, crp, mamo, ftz-f1, Nup153, RpII215, Ssdp, Su(z)2, Trf2, CtBP, tou, ct, tim, lolal
GO:0030036	actin cytoskeleton organization	6	0.292	2.94834e-06	1.87912e-09	22	4.68444	0	CG43658, shot, mask, p120ctn, Slik, gish, spoon, kug, Arpc2, Galphao, Mical, sif, Bsg, Gbeta13F, bru1, pod1, bt, ed, zip, cta, tral, Dl
GO:0050890	cognition	5	0.236	3.34264e-06	2.13043e-09	17	6.19235	0	kis, Appl, CaMKII, AGO1, spoon, rg, gish, Pka-C1, dikar, osk, Tob, pum, Rbfox1, dnc, Fmr1, CG4612, brp
GO:0007611	learning or memory	4	0.657	3.34264e-06	2.13043e-09	17	6.19235	0	kis, Appl, CaMKII, AGO1, spoon, rg, gish, Pka-C1, dikar, osk, Tob, pum, Rbfox1, dnc, Fmr1, CG4612, brp
GO:0007267	cell-cell signaling	4	0.587	3.40347e-06	2.16919e-09	30	3.50302	0	dlp, shot, skd, cpo, Rim, Sin3A, unc-13, CaMKII, dally, gish, Pka-C1, Syp, Wnk, Galphao, Syt1, pum, Syx1A, nej, pAbp, nmo, nAChRalpha4, Ssdp, CtBP, CkIalpha, dnc, Fmr1, Ten-a, brp, dlg1, Dl
GO:1903311	regulation of mRNA metabolic process	7.5	0.388	3.46434e-06	2.20799e-09	15	7.23958	0	mub, Rbfox1, CG2926, pum, sqd, Hrb98DE, Hrb27C, dom, AGO3, bru1, Fmr1, Tis11, fne, Sxl, osk
GO:0048870	cell motility	3.5	0.947	3.71263e-06	2.36624e-09	25	4.09016	0	kis, Plp, Hrb27C, shg, PlexB, Sin3A, nudE, gish, spoon, kug, trx, stai, PlexA, pum, nej, sqd, Evi5, zfh1, Gbeta13F, bun, Fmr1, zip, cta, Rap1, Dl
GO:0016477	cell migration	4.5	0.751	3.74333e-06	2.3858e-09	23	4.42553	0	kis, Hrb27C, shg, PlexB, Sin3A, nudE, gish, spoon, kug, trx, stai, PlexA, pum, nej, sqd, Evi5, zfh1, Gbeta13F, bun, zip, cta, Rap1, Dl
GO:0009952	anterior/posterior pattern specification	6.5	0.812	3.92993e-06	2.50474e-09	18	5.72802	0	Hrb27C, shg, sog, Pka-C1, orb, shn, osk, psq, retn, pum, Syx1A, Syt1, sqd, tud, zip, dlg1, ct, Dl
GO:0045934	negative regulation of nucleobase-containing compound metabolic process	5.6667	0.9	3.96465e-06	2.52687e-09	27	3.80474	0	kis, Pcl, scrt, Cp190, gpp, Sin3A, AGO1, sd, Sxl, shn, Mnt, psq, retn, CG32767, Usp7, pum, upSET, sqd, Hrb98DE, Su(z)2, CtBP, zfh1, Fmr1, dlg1, ct, tim, lolal
GO:0007309	oocyte axis specification	4.5	0.939	4.37299e-06	2.78712e-09	15	7.1209	0	Syt1, Syx1A, sqd, Hrb27C, shg, Fmr1, tud, sog, orb, Pka-C1, dlg1, Syp, osk, psq, Dl
GO:0060562	epithelial tube morphogenesis	6	0.796	4.88422e-06	3.11295e-09	28	3.6524	0	kis, hth, dlp, CG43658, shot, skd, shg, dally, sog, sd, Pka-C1, dpy, shn, psq, MYPT-75D, Galphao, Rbfox1, ftz-f1, hdc, nmo, zip, ed, pyd, unk, dlg1, Myc, ct, Dl
GO:0051674	localization of cell	3	0	4.94629e-06	3.15251e-09	25	4.03319	0	kis, Plp, Hrb27C, shg, PlexB, Sin3A, nudE, gish, spoon, kug, trx, stai, PlexA, pum, nej, sqd, Evi5, zfh1, Gbeta13F, bun, Fmr1, zip, cta, Rap1, Dl
GO:0051179	localization	2	0	5.13444e-06	3.27243e-09	75	1.93831	0	Parp, nrv3, CG10960, unc-13, Fs(2)Ket, nudE, norpA, Nckx30C, stai, Syx1A, nAChRalpha4, Evi5, Gbeta13F, pod1, tud, zip, brp, Indy, Dl, cno, CG41099, Plp, Lap1, mnd, shg, Sin3A, wdb, Pka-C1, kug, CG42390, RhoGAP100F, wisp, pum, brat, CG8654, gw, cta, Rap1, tim, hth, kis, PlexB, Rim, CG4587, Inx2, osk, Wnk, PlexA, nej, zfh1, Tao, bun, dlg1, CG33181, Cam, rdx, mgl, Cp190, Hrb27C, CG4607, clu, Slik, g…
GO:0010648	negative regulation of cell communication	4.6667	0.66	5.62011e-06	3.58197e-09	24	4.16168	0	rdx, Cam, srl, puf, PlexB, Sin3A, dally, sog, wdb, pigs, Pka-C1, scyl, E(bx), pum, nej, nmo, chrb, CkIalpha, CtBP, bun, Fmr1, ed, Myc, ct
GO:0023057	negative regulation of signaling	3.6667	0.659	5.62011e-06	3.58197e-09	24	4.16168	0	rdx, Cam, srl, puf, PlexB, Sin3A, dally, sog, wdb, pigs, Pka-C1, scyl, E(bx), pum, nej, nmo, chrb, CkIalpha, CtBP, bun, Fmr1, ed, Myc, ct
GO:0042067	establishment of ommatidial planar polarity	6.5	0.76	5.65336e-06	3.60316e-09	11	10.9842	0	rdx, nej, nmo, shg, zip, ed, gish, Rap1, rin, cno, Dl
GO:0007308	oocyte construction	5	0.961	6.1493e-06	3.91925e-09	15	6.95	0	Syt1, Syx1A, sqd, Hrb27C, shg, Fmr1, tud, sog, orb, Pka-C1, dlg1, Syp, osk, psq, Dl
GO:0048598	embryonic morphogenesis	5	0.724	8.02682e-06	5.11588e-09	20	4.88748	0	CG41099, shot, Plp, p120ctn, shg, sog, scyl, shn, Inx2, pum, chrb, Gbeta13F, ed, zip, pyd, Rap1, cta, dlg1, ct, cno
GO:0006807	nitrogen compound metabolic process	3	0.223	1.15822e-05	7.38187e-09	125	1.52252	0	Parp, Edc3, skd, CG8545, Dek, Not1, Ptp69D, dpy, Sxl, 4EHP, psq, mub, Atf6, UbcE2H, Set2, Su(Tpl), AGO3, Ten-a, Pdp1, Myc, cno, CG9459, Rbp6, Usp10, mei-P26, srl, chif, Pcl, scrt, cpo, Sin3A, Mcm7, dally, wdb, Pka-C1, CG4911, Syp, rin, Usp7, crp, wisp, CG2926, Ubr3, pum, CG32369, ftz-f1, mamo, CG13185, pAbp, brat, Su(z)2, CtBP, msi, Trf2, CkIalpha, gw, CG18609, Tis11, lolal, tim, kis, hth, lid, C…
GO:0001738	morphogenesis of a polarized epithelium	6.5	0.414	1.70437e-05	1.08628e-08	14	7.05072	0	rdx, Galphao, nej, nmo, shg, zip, ed, gish, kug, dlg1, Rap1, rin, Dl, cno
GO:0007610	behavior	2	0	1.72817e-05	1.10145e-08	32	3.10962	0	kis, lid, AGO1, shep, norpA, osk, dpr9, mub, Tob, nej, Pka-R2, hang, brp, dlg1, Appl, CaMKII, spoon, rg, gish, dikar, Pka-C1, fne, retn, Jhe, pum, Syt1, Rbfox1, dnc, gw, CG4612, Fmr1, tim
GO:0051130	positive regulation of cellular component organization	4.6667	0.577	1.82123e-05	1.16076e-08	21	4.43887	0	CG43658, CG11486, Pcl, shot, Cp190, Ncoa6, PlexB, nudE, gish, kug, norpA, Arpc2, PlexA, Syt1, nmo, sif, Su(z)2, Tao, bru1, dlg1, tim
GO:0006402	mRNA catabolic process	7	0.677	2.06584e-05	1.31666e-08	12	8.58025	0	CG11486, pum, Edc3, sqd, gw, AGO3, Not1, Fmr1, AGO1, DCP2, Tis11, osk
GO:0007314	oocyte anterior/posterior axis specification	7	0.943	3.15303e-05	2.00958e-08	12	8.27381	0	Syt1, Syx1A, sqd, Hrb27C, shg, tud, orb, Pka-C1, dlg1, psq, Dl, osk
GO:0097305	response to alcohol	5	0.231	4.08825e-05	2.60564e-08	14	6.59214	0	E(bx), Jhe, pum, Uro, ftz-f1, Trf2, Pka-R2, Set2, dnc, Tao, hang, Pka-C1, dlg1, dpr9
GO:0001736	establishment of planar polarity	6	0.408	4.18298e-05	2.66601e-08	13	7.23958	0	rdx, Galphao, nej, nmo, shg, zip, ed, gish, kug, Rap1, rin, Dl, cno
GO:0007164	establishment of tissue polarity	4.5	0.937	4.18298e-05	2.66601e-08	13	7.23958	0	rdx, Galphao, nej, nmo, shg, zip, ed, gish, kug, Rap1, rin, Dl, cno
GO:0071704	organic substance metabolic process	3	0.401	4.4277e-05	2.82199e-08	134	1.45225	0	Edc3, skd, Dek, dpy, Sxl, 4EHP, mub, Atf6, UbcE2H, Su(Tpl), AGO3, Ten-a, Myc, cno, Usp10, srl, chif, Pcl, scrt, cpo, Pi3K21B, CG4911, Syp, rin, Jhe, crp, Ubr3, pum, CG32369, mamo, CG13185, CkIalpha, msi, Trf2, Tis11, tim, hth, lid, Top1, shn, Tob, MED26, PlexA, nmo, Pka-R2, Tao, bun, eIF4G, CaMKII, spoon, gish, orb, trx, Ssdp, RpII215, PpD3, bru1, CG4467, Parp, CG8545, Not1, Ptp69D, norpA, psq, S…
GO:0060828	regulation of canonical Wnt signaling pathway	7.5	0.193	4.47729e-05	2.8536e-08	11	9.10119	0	Wnk, dlp, nej, skd, nmo, Ssdp, CkIalpha, CtBP, Sin3A, dally, gish
GO:0035556	intracellular signal transduction	4.5	0.579	5.19881e-05	3.31345e-08	33	2.90464	0	CG43102, CG43658, RhoGAPp190, PlexB, unc-13, norpA, Wnk, Galphao, PlexA, sif, nmo, chrb, Pka-R2, Tao, hang, ed, dlg1, cno, Cam, rdx, Socs16D, spoon, wdb, sd, scyl, Pka-C1, rin, E(bx), RhoGAP100F, dnc, pyd, Rap1, cta
GO:0008358	maternal determination of anterior/posterior axis, embryo	8.5	0.944	5.39206e-05	3.43662e-08	12	7.89773	0	Syt1, Syx1A, sqd, Hrb27C, shg, tud, orb, Pka-C1, dlg1, psq, Dl, osk
GO:0016458	gene silencing	5.3333	0.732	6.28772e-05	4.00747e-08	17	5.10147	0	Cp190, puf, gpp, AGO1, DCP2, psq, Usp7, pum, upSET, hdc, Su(z)2, dom, gw, AGO3, Fmr1, Tis11, lolal
GO:0048585	negative regulation of response to stimulus	3.6667	0.632	6.51097e-05	4.14976e-08	24	3.66755	0	rdx, Cam, srl, puf, PlexB, Sin3A, dally, sog, wdb, pigs, Pka-C1, scyl, E(bx), pum, nej, nmo, chrb, CkIalpha, CtBP, bun, Fmr1, ed, Myc, ct
GO:0008595	anterior/posterior axis specification, embryo	7	0.914	8.32204e-05	5.30404e-08	14	6.23718	0	Syt1, Syx1A, pum, sqd, Hrb27C, shg, tud, sog, orb, Pka-C1, dlg1, osk, psq, Dl
GO:0007351	tripartite regional subdivision	6.5	0.914	8.32204e-05	5.30404e-08	14	6.23718	0	Syt1, Syx1A, pum, sqd, Hrb27C, shg, tud, sog, orb, Pka-C1, dlg1, osk, psq, Dl
GO:0008283	cell proliferation	3	0.065	8.78981e-05	5.60218e-08	23	3.74181	0	eIF4G, hth, cpo, Sin3A, Pi3K21B, clu, Slik, AGO1, sd, Top1, shn, eIF4G2, Inx2, brat, dom, Gbeta13F, bun, Fmr1, zip, Myc, dlg1, cno, Dl
GO:0061061	muscle structure development	4	0.253	8.93787e-05	5.69654e-08	18	4.69595	0	lid, hth, rost, shot, skd, mask, Sin3A, akirin, sd, retn, crp, kirre, Mical, Bsg, bru1, bt, ed, zip
GO:0019827	stem cell population maintenance	4	0.217	8.96303e-05	5.71258e-08	12	7.55435	0	lid, Hrb98DE, dom, shg, msi, Su(Tpl), bru1, dally, AGO1, Rap1, Inx2, Dl
GO:0098727	maintenance of cell number	3	0.204	8.96303e-05	5.71258e-08	12	7.55435	0	lid, Hrb98DE, dom, shg, msi, Su(Tpl), bru1, dally, AGO1, Rap1, Inx2, Dl
GO:0006401	RNA catabolic process	6	0.876	0.00011443	7.29317e-08	12	7.39362	0	CG11486, pum, Edc3, sqd, gw, AGO3, Not1, Fmr1, AGO1, DCP2, Tis11, osk
GO:0050767	regulation of neurogenesis	7.3333	0.878	0.000125612	8.00587e-08	18	4.59251	0	hth, shot, RhoGAPp190, PlexB, nudE, PlexA, Mical, pAbp, sif, hdc, brat, sdk, bun, Fmr1, ed, unk, Myc, Dl
GO:0007420	brain development	5	0.472	0.0001272	8.10708e-08	13	6.60453	0	hth, shot, ftz-f1, brat, RhoGAPp190, Ephrin, Appl, shg, Tao, bun, Fmr1, rg, Ten-a
GO:0000578	embryonic axis specification	6.5	0.918	0.000134458	8.56963e-08	14	6.00617	0	Syt1, Syx1A, pum, sqd, Hrb27C, shg, tud, sog, orb, Pka-C1, dlg1, osk, psq, Dl
GO:0045727	positive regulation of translation	7.3333	0.79	0.000135921	8.66287e-08	8	13.6275	0	pum, pAbp, Hrb98DE, Hrb27C, CG4612, Fmr1, orb, osk
GO:0044087	regulation of cellular component biogenesis	4	0.202	0.000145787	9.29172e-08	21	3.93608	0	kis, CG43658, CG11486, shot, CaMKII, spoon, gish, DCP2, Pka-C1, kug, Syp, Arpc2, Galphao, Syt1, pum, Syx1A, nmo, sif, brat, Fmr1, dlg1
GO:0032879	regulation of localization	3.5	0.356	0.000171217	1.09125e-07	24	3.48371	0	kis, Parp, rdx, Cam, mgl, PlexB, Sin3A, Slik, wdb, gish, Pka-C1, CG4587, norpA, Wnk, PlexA, Syt1, Syx1A, brat, Evi5, gw, Tao, Indy, tim, cno
GO:0007315	pole plasm assembly	5.5	0.958	0.000175591	1.11913e-07	10	9.19312	0	Syt1, Syx1A, sqd, Hrb27C, tud, orb, Pka-C1, dlg1, psq, osk
GO:1903507	negative regulation of nucleic acid-templated transcription	9	0.944	0.000186071	1.18592e-07	23	3.59052	0	kis, Pcl, scrt, Cp190, gpp, Sin3A, AGO1, sd, shn, Mnt, psq, retn, CG32767, Usp7, pum, upSET, Su(z)2, CtBP, zfh1, dlg1, ct, tim, lolal
GO:0045892	negative regulation of transcription, DNA-templated	7.3333	0.955	0.000186071	1.18592e-07	23	3.59052	0	kis, Pcl, scrt, Cp190, gpp, Sin3A, AGO1, sd, shn, Mnt, psq, retn, CG32767, Usp7, pum, upSET, Su(z)2, CtBP, zfh1, dlg1, ct, tim, lolal
GO:1902679	negative regulation of RNA biosynthetic process	7.3333	0.967	0.000186071	1.18592e-07	23	3.59052	0	kis, Pcl, scrt, Cp190, gpp, Sin3A, AGO1, sd, shn, Mnt, psq, retn, CG32767, Usp7, pum, upSET, Su(z)2, CtBP, zfh1, dlg1, ct, tim, lolal
GO:0009948	anterior/posterior axis specification	6.5	0.932	0.00019435	1.23869e-07	14	5.83333	0	Syt1, Syx1A, pum, sqd, Hrb27C, shg, tud, sog, orb, Pka-C1, dlg1, osk, psq, Dl
GO:0040029	regulation of gene expression, epigenetic	6.5	0.509	0.000205535	1.30998e-07	16	5.00901	0	Cp190, gpp, AGO1, DCP2, Sxl, psq, Usp7, pum, upSET, hdc, Su(z)2, dom, gw, AGO3, Tis11, lolal
GO:0033043	regulation of organelle organization	5.5	0.664	0.000258958	1.65047e-07	24	3.40686	0	CG43658, CG11486, Pcl, shot, Cp190, Ncoa6, mask, p120ctn, Slik, gish, spoon, DCP2, psq, Arpc2, stai, Syt1, nej, mamo, upSET, Su(z)2, Gbeta13F, bru1, ed, cta
GO:0060070	canonical Wnt signaling pathway	7	0.727	0.000274182	1.74749e-07	11	7.6757	0	Wnk, dlp, nej, skd, nmo, Ssdp, CkIalpha, CtBP, Sin3A, dally, gish
GO:0032269	negative regulation of cellular protein metabolic process	6.3333	0.764	0.000276208	1.76041e-07	16	4.903	0	Hrb27C, Not1, AGO1, wdb, orb, Sxl, 4EHP, pum, Rbfox1, brat, sqd, msi, gw, bru1, Fmr1, Tis11
GO:0090263	positive regulation of canonical Wnt signaling pathway	8	0.889	0.000276389	1.76156e-07	8	12.5225	0	Wnk, dlp, nej, skd, Ssdp, CtBP, dally, gish
GO:0051248	negative regulation of protein metabolic process	5.6667	0.764	0.000297023	1.89307e-07	16	4.87719	0	Hrb27C, Not1, AGO1, wdb, orb, Sxl, 4EHP, pum, Rbfox1, brat, sqd, msi, gw, bru1, Fmr1, Tis11
GO:1903508	positive regulation of nucleic acid-templated transcription	9	0.937	0.000309987	1.9757e-07	24	3.37379	0	lid, hth, Pcl, srl, Ncoa6, gpp, akirin, sd, trx, shn, retn, CG32767, Rbfox1, Atf6, ftz-f1, nej, Nup153, Trf2, CtBP, Su(Tpl), tou, Myc, Pdp1, lolal
GO:0045893	positive regulation of transcription, DNA-templated	7.3333	0.958	0.000309987	1.9757e-07	24	3.37379	0	lid, hth, Pcl, srl, Ncoa6, gpp, akirin, sd, trx, shn, retn, CG32767, Rbfox1, Atf6, ftz-f1, nej, Nup153, Trf2, CtBP, Su(Tpl), tou, Myc, Pdp1, lolal
GO:1902680	positive regulation of RNA biosynthetic process	7.3333	0.967	0.000309987	1.9757e-07	24	3.37379	0	lid, hth, Pcl, srl, Ncoa6, gpp, akirin, sd, trx, shn, retn, CG32767, Rbfox1, Atf6, ftz-f1, nej, Nup153, Trf2, CtBP, Su(Tpl), tou, Myc, Pdp1, lolal
GO:0016318	ommatidial rotation	5.5	0.833	0.000327045	2.08442e-07	7	15.5929	0	shg, gish, ed, zip, nmo, rin, cno
GO:0030111	regulation of Wnt signaling pathway	6.5	0.814	0.000397055	2.53063e-07	11	7.40795	0	Wnk, dlp, nej, skd, nmo, Ssdp, CkIalpha, CtBP, Sin3A, dally, gish
GO:0016049	cell growth	3	0.786	0.000425359	2.71102e-07	14	5.4786	0	PlexA, RhoGAP100F, srl, shot, poe, hdc, puf, shg, dnc, bun, Pka-C1, Myc, Mnt, cno
GO:0016334	establishment or maintenance of polarity of follicular epithelium	6	0.499	0.000435054	2.77281e-07	7	15.0154	0	Parp, spoon, orb, kug, dlg1, rin, sqd
GO:0007028	cytoplasm organization	4	0.214	0.000490334	3.12514e-07	10	8.27381	0	Syt1, Syx1A, sqd, Hrb27C, tud, orb, Pka-C1, dlg1, psq, osk
GO:0040040	thermosensory behavior	4	0.578	0.000609411	3.88408e-07	6	19.3056	0	mub, dnc, nej, spoon, Pka-C1, osk
GO:0030718	germ-line stem cell population maintenance	5	0.971	0.000643049	4.09846e-07	10	8.04398	0	lid, Hrb98DE, dom, shg, bru1, dally, AGO1, Rap1, Inx2, Dl
GO:0009967	positive regulation of signal transduction	4.6667	0.707	0.00068639	4.3747e-07	21	3.58776	0	hth, dlp, rdx, CG43102, CG43658, Usp10, skd, PlexB, dally, sog, wdb, gish, E(bx), Wnk, Ubr3, nej, Ssdp, dom, CtBP, Tao, ed
GO:0045165	cell fate commitment	5.5	0.401	0.000756067	4.81878e-07	21	3.56672	0	hth, shot, skd, clu, AGO1, nudE, orb, rin, nej, hdc, brat, msi, CtBP, Gbeta13F, bun, Fmr1, ed, zip, pyd, dlg1, Dl
GO:0022604	regulation of cell morphogenesis	6	0.718	0.000784262	4.99849e-07	13	5.66103	0	PlexA, shot, sif, RhoGAPp190, PlexB, Fmr1, nudE, ed, pyd, Rap1, cta, Arpc2, cno
GO:0001667	ameboidal-type cell migration	6.5	0.875	0.00088913	5.66686e-07	15	4.79972	0	kis, stai, sqd, Hrb27C, Evi5, shg, Sin3A, Gbeta13F, bun, nudE, zip, spoon, kug, cta, Dl
GO:0007049	cell cycle	4	0.18	0.000939121	5.98548e-07	34	2.51812	0	lid, Fs(2)Ket, nudE, Sxl, Syx1A, nej, Tao, CG2865, zip, dlg1, Pdp1, Myc, Dl, cno, eIF4G, Cam, mei-P26, Plp, Sin3A, gpp, dally, Slik, wdb, eIF4G2, Mnt, pum, wisp, mamo, pAbp, PpD3, bru1, Fmr1, ct, tim
GO:0030177	positive regulation of Wnt signaling pathway	7	0.807	0.000949353	6.05069e-07	8	10.7752	0	Wnk, dlp, nej, skd, Ssdp, CtBP, dally, gish
GO:0045471	response to ethanol	6	0.736	0.000950066	6.05523e-07	10	7.72222	0	Jhe, pum, Uro, Pka-R2, dnc, Tao, hang, Pka-C1, dlg1, dpr9
GO:0016055	Wnt signaling pathway	6	0.933	0.0009761	6.22116e-07	12	6.09649	0	Wnk, dlp, Galphao, nej, skd, nmo, Ssdp, CtBP, CkIalpha, Sin3A, dally, gish
GO:0060322	head development	4	0.234	0.00101512	6.46983e-07	13	5.53615	0	hth, shot, ftz-f1, brat, RhoGAPp190, Ephrin, Appl, shg, Tao, bun, Fmr1, rg, Ten-a
GO:0048584	positive regulation of response to stimulus	3.6667	0.277	0.00102335	6.5223e-07	24	3.15909	0	Parp, hth, dlp, rdx, CG43102, CG43658, Usp10, skd, PlexB, akirin, dally, sog, wdb, gish, kug, E(bx), Wnk, Ubr3, nej, Ssdp, dom, CtBP, Tao, ed
GO:0009628	response to abiotic stimulus	3	0.67	0.00102335	6.5223e-07	24	3.15909	0	Parp, dlp, Cam, nrv3, Appl, shep, gish, spoon, Pka-C1, norpA, osk, Inx2, mub, CG10543, nej, nmo, l(3)L1231, msi, dnc, Fmr1, zip, hang, dlg1, tim
GO:0034250	positive regulation of cellular amide metabolic process	6.3333	0.823	0.00146206	9.31839e-07	9	8.54508	0	Parp, pum, pAbp, Hrb98DE, Hrb27C, Fmr1, CG4612, orb, osk
GO:0043604	amide biosynthetic process	6	0.883	0.00155282	9.89687e-07	25	2.99776	0	Parp, eIF4G, Elf, Hrb27C, Not1, AGO1, orb, Sxl, 4EHP, Syp, osk, pum, wisp, Rbfox1, Uro, pAbp, brat, sqd, Hrb98DE, msi, gw, bru1, Fmr1, CG4612, Tis11
GO:1905114	cell surface receptor signaling pathway involved in cell-cell signaling	5	0.518	0.00155411	9.9051e-07	12	5.84034	0	Wnk, dlp, Galphao, nej, skd, nmo, Ssdp, CtBP, CkIalpha, Sin3A, dally, gish
GO:0008298	intracellular mRNA localization	5	0.286	0.00155447	9.90737e-07	10	7.33122	0	Syt1, wisp, Syx1A, sqd, Hrb27C, tud, spoon, orb, Pka-C1, osk
GO:0048638	regulation of developmental growth	4.5	0.842	0.00158165	1.00806e-06	16	4.31008	0	kis, dlp, shot, CaMKII, dally, Syp, rin, PlexA, Galphao, pum, nmo, brat, Tao, Fmr1, Myc, dlg1
GO:0007416	synapse assembly	5.5	0.493	0.00160791	1.0248e-06	14	4.91414	0	kis, stai, Galphao, pum, Mical, nej, nmo, brat, CaMKII, Fmr1, AGO1, Ten-a, dlg1, Syp
GO:0043043	peptide biosynthetic process	6	0.804	0.00171899	1.09559e-06	24	3.06843	0	Parp, eIF4G, Elf, Hrb27C, Not1, AGO1, orb, Sxl, 4EHP, Syp, osk, pum, wisp, Rbfox1, pAbp, brat, sqd, Hrb98DE, msi, gw, bru1, Fmr1, CG4612, Tis11
GO:0007447	imaginal disc pattern formation	5.5	0.753	0.00185895	1.1848e-06	11	6.37083	0	hth, dlp, skd, nmo, dom, CG14073, Su(Tpl), dally, Pka-C1, shn, Dl
GO:0050684	regulation of mRNA processing	8	0.696	0.00205478	1.30961e-06	11	6.30776	0	mub, Rbfox1, CG2926, sqd, Hrb98DE, Hrb27C, dom, bru1, Fmr1, Sxl, fne
GO:0007155	cell adhesion	3	0	0.00214906	1.3697e-06	15	4.47809	0	Galphao, PlexA, kirre, Bsg, p120ctn, shg, PlexB, Gbeta13F, ed, pyd, Ten-a, kug, dlg1, Rap1, Dl
GO:0016441	posttranscriptional gene silencing	6.3333	0.854	0.00221973	1.41474e-06	9	8.14453	0	pum, hdc, dom, gw, gpp, AGO3, AGO1, Tis11, DCP2
GO:0048190	wing disc dorsal/ventral pattern formation	8.5	0.529	0.00229331	1.46164e-06	8	9.65278	0	CG14073, dlp, Su(Tpl), dally, skd, nmo, shn, Dl
GO:0016333	morphogenesis of follicular epithelium	6.5	0.688	0.00229331	1.46164e-06	8	9.65278	0	Parp, shg, spoon, orb, kug, dlg1, rin, sqd
GO:0022610	biological adhesion	2	0	0.00244513	1.5584e-06	15	4.4324	0	Galphao, PlexA, kirre, Bsg, p120ctn, shg, PlexB, Gbeta13F, ed, pyd, Ten-a, kug, dlg1, Rap1, Dl
GO:0198738	cell-cell signaling by wnt	5	0.625	0.00263362	1.67853e-06	12	5.56	0	Wnk, dlp, Galphao, nej, skd, nmo, Ssdp, CtBP, CkIalpha, Sin3A, dally, gish
GO:0008069	dorsal/ventral axis specification, ovarian follicular epithelium	4.5	0.847	0.0026548	1.69203e-06	5	22.2756	0	Parp, spoon, orb, rin, sqd
GO:0010647	positive regulation of cell communication	4.6667	0.682	0.00271075	1.72769e-06	21	3.29607	0	hth, dlp, rdx, CG43102, CG43658, Usp10, skd, PlexB, dally, sog, wdb, gish, E(bx), Wnk, Ubr3, nej, Ssdp, dom, CtBP, Tao, ed
GO:0023056	positive regulation of signaling	3.6667	0.68	0.00271075	1.72769e-06	21	3.29607	0	hth, dlp, rdx, CG43102, CG43658, Usp10, skd, PlexB, dally, sog, wdb, gish, E(bx), Wnk, Ubr3, nej, Ssdp, dom, CtBP, Tao, ed
GO:0007528	neuromuscular junction development	5	0.869	0.00283637	1.80776e-06	14	4.6869	0	kis, stai, dlp, Galphao, pum, nmo, brat, unc-13, CaMKII, Fmr1, rg, Ten-a, dlg1, Syp
GO:0045995	regulation of embryonic development	6	0.649	0.00308408	1.96564e-06	10	6.81373	0	Syt1, Syx1A, Gbeta13F, Fmr1, Top1, pyd, Pka-C1, Rap1, cta, cno
GO:0046677	response to antibiotic	4	0.456	0.00308408	1.96564e-06	10	6.81373	0	Jhe, pum, Uro, Pka-R2, dnc, Tao, hang, Pka-C1, dlg1, dpr9
GO:0003008	system process	3	0.22	0.00340709	2.1715e-06	32	2.46127	0	kis, dlp, nrv3, AGO1, norpA, osk, dpr9, Tob, Galphao, nAChRalpha4, CG34383, zip, brp, Cam, Plp, Appl, CaMKII, spoon, rg, gish, dikar, Pka-C1, pum, Rbfox1, kirre, dnc, bru1, CG4612, Fmr1, bt, tim, ct
GO:0008152	metabolic process	2	0	0.00358411	2.28433e-06	135	1.35672	0	Edc3, skd, mask, Dek, dpy, Sxl, 4EHP, mub, Atf6, UbcE2H, Su(Tpl), AGO3, Ten-a, Myc, cno, Usp10, srl, chif, Pcl, scrt, cpo, Pi3K21B, CG4911, Syp, rin, Jhe, crp, Ubr3, pum, CG32369, mamo, CG13185, CkIalpha, Trf2, msi, Tis11, tim, hth, lid, Top1, shn, Tob, MED26, PlexA, nmo, Pka-R2, Tao, bun, eIF4G, CaMKII, spoon, gish, orb, trx, Ssdp, RpII215, PpD3, bru1, CG4467, Parp, CG8545, Not1, Ptp69D, norpA, …
GO:0006412	translation	6	0.929	0.00370411	2.36081e-06	22	3.12296	0	eIF4G, Elf, Hrb27C, Not1, AGO1, orb, Sxl, 4EHP, Syp, osk, pum, Rbfox1, pAbp, brat, sqd, Hrb98DE, msi, gw, bru1, Fmr1, CG4612, Tis11
GO:0046011	regulation of oskar mRNA translation	8	0.733	0.00407165	2.59506e-06	5	20.6845	0.0001	bru1, orb, Syp, Hrb27C, osk
GO:0045475	locomotor rhythm	4	0.571	0.00423779	2.70095e-06	9	7.55435	0.0001	Pka-R2, lid, gw, dnc, Fmr1, nej, Pka-C1, dlg1, tim
GO:0007450	dorsal/ventral pattern formation, imaginal disc	7.5	0.863	0.00430936	2.74656e-06	8	8.91026	0.0001	CG14073, dlp, Su(Tpl), dally, skd, nmo, shn, Dl
GO:0097435	supramolecular fiber organization	4	0.289	0.00454718	2.89814e-06	16	3.97711	0.0001	CG43658, shot, Plp, mask, nudE, spoon, gish, Arpc2, stai, Mical, Bsg, bru1, bt, ed, zip, Dl
GO:0051641	cellular localization	3	0.415	0.00458539	2.92249e-06	38	2.21189	0.0001	kis, Parp, hth, Rim, unc-13, Fs(2)Ket, nudE, osk, stai, Syx1A, nej, Evi5, pod1, tud, zip, brp, dlg1, cno, rdx, Cp190, Hrb27C, clu, Slik, spoon, gish, kug, orb, Pka-C1, RhoGAP100F, Syt1, wisp, Bsg, Nup153, brat, sqd, Fmr1, pyd, tim
GO:0007297	ovarian follicle cell migration	5	0.842	0.00469072	2.98963e-06	12	5.26515	0.0001	kis, stai, sqd, Hrb27C, Evi5, shg, bun, nudE, zip, spoon, kug, Dl
GO:0007417	central nervous system development	5.5	0.346	0.00504916	3.21808e-06	17	3.74366	0.0001	hth, Pcl, shot, RhoGAPp190, Ephrin, Appl, shg, rg, Galphao, ftz-f1, brat, bun, Tao, Fmr1, Ten-a, Dl, ct
GO:0035222	wing disc pattern formation	7.5	0.897	0.00540451	3.44455e-06	9	7.34155	0.0001	dlp, skd, nmo, dom, CG14073, Su(Tpl), dally, shn, Dl
GO:0048813	dendrite morphogenesis	6	0.826	0.00554861	3.5364e-06	13	4.7653	0.0001	retn, pum, shot, Mical, ftz-f1, dom, p120ctn, Fmr1, nudE, dally, Ptp69D, shn, ct
GO:0032270	positive regulation of cellular protein metabolic process	6.3333	0.763	0.0055926	3.56444e-06	17	3.71541	0.0001	rdx, Pcl, chif, Ncoa6, Hrb27C, Slik, orb, osk, pum, CG32369, pAbp, Su(z)2, Hrb98DE, CkIalpha, Tao, Fmr1, CG4612
GO:0007616	long-term memory	8	0.892	0.00608472	3.87808e-06	9	7.23958	0.0001	Tob, pum, Appl, CaMKII, Fmr1, CG4612, spoon, dikar, osk
GO:0048149	behavioral response to ethanol	6	0.867	0.00666823	4.24999e-06	8	8.42424	0.0001	Pka-R2, dnc, Jhe, pum, hang, Pka-C1, dlg1, dpr9
GO:0007614	short-term memory	8	0.805	0.00673096	4.28997e-06	6	13.3654	0.0001	kis, Appl, dnc, Fmr1, rg, brp
GO:0016319	mushroom body development	4.5	0.897	0.00683717	4.35766e-06	9	7.14041	0.0001	shot, ftz-f1, RhoGAPp190, Appl, Ephrin, Tao, bun, Fmr1, rg
GO:0051301	cell division	4	0.135	0.00684019	4.35959e-06	17	3.66016	0.0001	eIF4G, shg, clu, Slik, dally, eIF4G2, Galphao, pum, Syx1A, pAbp, brat, msi, Gbeta13F, zfh1, zip, dlg1, Dl
GO:0044267	cellular protein metabolic process	5	0.362	0.00771295	4.91584e-06	60	1.76755	0.0001	Parp, lid, puf, Not1, AGO1, Ptp69D, Sxl, 4EHP, osk, Wnk, Mical, nej, UbcE2H, upSET, nmo, dom, Set2, Pka-R2, Tao, cno, eIF4G, Elf, rdx, Cam, Usp10, chif, Pcl, mei-P26, Ncoa6, Hrb27C, gpp, CaMKII, Slik, gish, wdb, Pka-C1, CG4911, orb, Syp, trx, Usp7, Rbfox1, CG32369, pum, Ubr3, pAbp, brat, sqd, Hrb98DE, Su(z)2, PpD3, CkIalpha, msi, gw, bru1, bt, Fmr1, CG4612, pyd, Tis11
GO:0010631	epithelial cell migration	7	0.959	0.00783307	4.9924e-06	13	4.61912	0.0001	kis, stai, sqd, Hrb27C, Evi5, shg, Sin3A, bun, nudE, zip, spoon, kug, Dl
GO:0090132	epithelium migration	5	0.973	0.00783307	4.9924e-06	13	4.61912	0.0001	kis, stai, sqd, Hrb27C, Evi5, shg, Sin3A, bun, nudE, zip, spoon, kug, Dl
GO:0006518	peptide metabolic process	5	0.905	0.00993267	6.33058e-06	25	2.70134	0.0001	Parp, eIF4G, Elf, Hrb27C, Not1, AGO1, orb, Sxl, 4EHP, Syp, osk, pum, wisp, Rbfox1, pAbp, brat, sqd, Hrb98DE, msi, gw, bru1, Fmr1, CG4612, Tis11, CG4467
GO:0007224	smoothened signaling pathway	5.5	0.531	0.0100401	6.39902e-06	8	7.98851	0.0001	CkIalpha, dlp, rdx, Ubr3, nej, wdb, Pka-C1, Sxl
GO:0006397	mRNA processing	7.5	0.797	0.0101504	6.46932e-06	18	3.39577	0.0001	CG11486, Hrb27C, cpo, orb, fne, Sxl, Syp, rin, mub, CG2926, wisp, Rbfox1, pAbp, sqd, dom, Hrb98DE, bru1, Fmr1
GO:0016358	dendrite development	6.5	0.753	0.0102232	6.51574e-06	13	4.50848	0.0001	retn, pum, shot, Mical, ftz-f1, dom, p120ctn, Fmr1, nudE, dally, Ptp69D, shn, ct
GO:0000288	nuclear-transcribed mRNA catabolic process, deadenylation-dependent decay	9	0.879	0.0107002	6.81976e-06	6	12.4107	0.0001	Not1, AGO3, CG11486, pum, DCP2, Tis11
GO:0031047	gene silencing by RNA	6.3333	0.651	0.0107007	6.82007e-06	9	6.76948	0.0001	hdc, dom, gw, gpp, AGO3, Fmr1, AGO1, Tis11, DCP2
GO:1901700	response to oxygen-containing compound	4	0.507	0.0116493	7.42466e-06	19	3.22703	0.0001	srl, Pi3K21B, wdb, Pka-C1, dpr9, E(bx), Jhe, pum, ftz-f1, Uro, Pka-R2, Trf2, Set2, dnc, Tao, Fmr1, hang, dlg1, Myc
GO:0051247	positive regulation of protein metabolic process	5.6667	0.752	0.0122243	7.79116e-06	17	3.50386	0.0001	rdx, Pcl, chif, Ncoa6, Hrb27C, Slik, orb, osk, pum, CG32369, pAbp, Su(z)2, Hrb98DE, CkIalpha, Tao, Fmr1, CG4612
GO:0034655	nucleobase-containing compound catabolic process	5	0.913	0.0124174	7.91419e-06	13	4.42892	0.0001	CG11486, pum, Edc3, sqd, Aps, gw, AGO3, Not1, Fmr1, AGO1, DCP2, Tis11, osk
GO:0017145	stem cell division	5	0.111	0.0124334	7.92441e-06	10	5.85017	0.0001	pum, brat, shg, msi, Gbeta13F, zfh1, clu, dally, zip, dlg1
GO:0044265	cellular macromolecule catabolic process	5	0.726	0.0124642	7.94407e-06	22	2.89583	0.0001	rdx, Usp10, CG11486, Edc3, puf, Not1, AGO1, DCP2, CG4911, osk, Usp7, Ubr3, pum, CG32369, UbcE2H, brat, sqd, CkIalpha, gw, AGO3, Fmr1, Tis11
GO:0000956	nuclear-transcribed mRNA catabolic process	8	0.945	0.0130097	8.29169e-06	8	7.72222	0.0001	Not1, AGO3, CG11486, pum, Edc3, DCP2, Tis11, sqd
GO:0090130	tissue migration	4	0.236	0.0132359	8.43589e-06	13	4.40302	0.0001	kis, stai, sqd, Hrb27C, Evi5, shg, Sin3A, bun, nudE, zip, spoon, kug, Dl
GO:0007268	chemical synaptic transmission	8	0.679	0.0134223	8.55472e-06	17	3.47909	0.0001	cpo, Rim, unc-13, CaMKII, Pka-C1, Syp, pum, Syx1A, Syt1, nej, pAbp, nAChRalpha4, dnc, Fmr1, Ten-a, brp, dlg1
GO:0098916	anterograde trans-synaptic signaling	7	0.975	0.0134223	8.55472e-06	17	3.47909	0.0001	cpo, Rim, unc-13, CaMKII, Pka-C1, Syp, pum, Syx1A, Syt1, nej, pAbp, nAChRalpha4, dnc, Fmr1, Ten-a, brp, dlg1
GO:0099537	trans-synaptic signaling	6	0.974	0.0140599	8.96108e-06	17	3.46684	0.0001	cpo, Rim, unc-13, CaMKII, Pka-C1, Syp, pum, Syx1A, Syt1, nej, pAbp, nAChRalpha4, dnc, Fmr1, Ten-a, brp, dlg1
GO:0099536	synaptic signaling	5	0.725	0.0147245	9.38466e-06	17	3.45468	0.0001	cpo, Rim, unc-13, CaMKII, Pka-C1, Syp, pum, Syx1A, Syt1, nej, pAbp, nAChRalpha4, dnc, Fmr1, Ten-a, brp, dlg1
GO:0035194	posttranscriptional gene silencing by RNA	7.3333	0.849	0.0147527	9.40261e-06	8	7.59563	0.0001	hdc, dom, gw, gpp, AGO3, AGO1, Tis11, DCP2
GO:0043484	regulation of RNA splicing	8	0.462	0.014878	9.48245e-06	10	5.73432	0.0001	Parp, mub, Rbfox1, CG2926, sqd, Hrb98DE, Hrb27C, dom, bru1, Sxl
GO:0008360	regulation of cell shape	5.5	0.832	0.0188345	1.20041e-05	8	7.3545	0.0001	PlexB, PlexA, ed, pyd, cta, Rap1, cno, Arpc2
GO:0010033	response to organic substance	4	0.617	0.0192375	1.2261e-05	25	2.59949	0.0001	rdx, srl, Pi3K21B, AGO1, dally, sog, wdb, Pka-C1, shn, dpr9, E(bx), Jhe, pum, Uro, Atf6, ftz-f1, Trf2, Pka-R2, Set2, dnc, Tao, Fmr1, hang, dlg1, Myc
GO:0007167	enzyme linked receptor protein signaling pathway	5.5	0.634	0.0212108	1.35187e-05	16	3.52345	0.0001	hth, srl, Ephrin, mask, Pi3K21B, Reph, dally, sog, wdb, shn, pum, bun, Fmr1, ed, Myc, dlg1
GO:0051093	negative regulation of developmental process	3.6667	n/a	0.021573	1.37496e-05	14	3.93608	0.0001	lid, Galphao, hdc, brat, sdk, Tao, bun, Fmr1, ed, Syp, rin, shn, norpA, Dl
GO:0035265	organ growth	4	n/a	0.0238283	1.51869e-05	8	7.12821	0.0001	kis, dlp, Tao, dally, Fmr1, Sxl, Myc, rin
GO:0007626	locomotory behavior	3	n/a	0.0244336	1.55727e-05	13	4.15976	0.0001	lid, Syt1, nej, Pka-R2, dnc, gw, Fmr1, shep, brp, Pka-C1, dlg1, norpA, tim
GO:0045664	regulation of neuron differentiation	8	n/a	0.0245845	1.56689e-05	12	4.48387	0.0001	hth, PlexA, shot, Mical, hdc, sif, pAbp, RhoGAPp190, PlexB, sdk, Fmr1, nudE
GO:0030534	adult behavior	4	n/a	0.026232	1.67189e-05	12	4.45513	0.0001	Jhe, pum, Pka-R2, dnc, Fmr1, shep, hang, brp, Pka-C1, dlg1, norpA, dpr9
GO:0007219	Notch signaling pathway	5.5	n/a	0.027975	1.78298e-05	12	4.42675	0.0001	E(bx), Usp10, dom, bun, pigs, pyd, mahe, dlg1, Myc, ct, cno, Dl
GO:0035147	branch fusion, open tracheal system	7	n/a	0.0289678	1.84626e-05	5	14.4792	0.0001	shg, shot, ed, pyd, hdc
GO:0035146	tube fusion	6	n/a	0.0289678	1.84626e-05	5	14.4792	0.0001	shg, shot, ed, pyd, hdc
GO:0007422	peripheral nervous system development	5.5	n/a	0.0292932	1.867e-05	9	5.99138	0.0001	hth, Appl, Ephrin, Sin3A, Reph, bun, shn, ct, Dl
GO:0030952	establishment or maintenance of cytoskeleton polarity	6	n/a	0.0304551	1.94105e-05	7	8.27381	0.0001	Gbeta13F, nudE, Pka-C1, kug, cta, sqd, osk
GO:0051124	synaptic growth at neuromuscular junction	6	n/a	0.0322443	2.05509e-05	11	4.75435	0.0001	kis, stai, Galphao, pum, nmo, brat, CaMKII, Fmr1, Ten-a, dlg1, Syp
GO:0050877	nervous system process	4	n/a	0.0349742	2.22907e-05	27	2.40207	0.0001	kis, dlp, Cam, nrv3, Plp, Appl, CaMKII, AGO1, gish, spoon, rg, Pka-C1, dikar, norpA, osk, dpr9, Tob, Galphao, Rbfox1, pum, nAChRalpha4, dnc, Fmr1, CG4612, CG34383, brp, ct
GO:0044270	cellular nitrogen compound catabolic process	5	n/a	0.03658	2.33142e-05	13	4.00488	0.0001	CG11486, pum, Edc3, sqd, Aps, gw, AGO3, Not1, Fmr1, AGO1, DCP2, Tis11, osk
GO:0006325	chromatin organization	5	n/a	0.0369182	2.35298e-05	23	2.62738	0.0001	kis, lid, Pcl, Cp190, Ncoa6, gpp, AGO1, Top1, trx, psq, E(bx), Usp7, mamo, nej, upSET, Nup153, Su(z)2, dom, Set2, CtBP, Fmr1, tou, lolal
GO:0061013	regulation of mRNA catabolic process	7.5	n/a	0.0374872	2.38924e-05	5	13.7897	0.0001	AGO3, Fmr1, pum, Tis11, osk
GO:0019094	pole plasm mRNA localization	6	n/a	0.0398604	2.54049e-05	7	7.94935	0.0001	Syt1, Syx1A, Pka-C1, orb, sqd, Hrb27C, osk
GO:0046620	regulation of organ growth	5	n/a	0.0398604	2.54049e-05	7	7.94935	0.0001	kis, dlp, Tao, Fmr1, dally, rin, Myc
GO:0007316	pole plasm RNA localization	4.5	n/a	0.0398604	2.54049e-05	7	7.94935	0.0001	Syt1, Syx1A, Pka-C1, orb, sqd, Hrb27C, osk
GO:0046700	heterocycle catabolic process	5	n/a	0.040903	2.60695e-05	13	3.96272	0.0001	CG11486, pum, Edc3, sqd, Aps, gw, AGO3, Not1, Fmr1, AGO1, DCP2, Tis11, osk
GO:0045214	sarcomere organization	7.5	n/a	0.0416666	2.65562e-05	6	9.92857	0.0001	mask, bru1, bt, Mical, zip, Bsg
GO:0048024	regulation of mRNA splicing, via spliceosome	8.5	n/a	0.042163	2.68725e-05	9	5.72802	0.0001	mub, Rbfox1, CG2926, sqd, Hrb98DE, Hrb27C, dom, bru1, Sxl
GO:0043603	cellular amide metabolic process	5	n/a	0.0426788	2.72013e-05	26	2.42485	0.0001	Parp, eIF4G, Elf, Hrb27C, Not1, AGO1, orb, Sxl, 4EHP, Syp, osk, pum, wisp, Rbfox1, Uro, pAbp, brat, sqd, Hrb98DE, msi, gw, bru1, Fmr1, CG4612, Tis11, CG4467
GO:0098609	cell-cell adhesion	4	n/a	0.0433368	2.76207e-05	10	5.08041	0.0001	kirre, Bsg, p120ctn, shg, ed, pyd, Ten-a, kug, Rap1, dlg1
GO:0019439	aromatic compound catabolic process	5	n/a	0.0482254	3.07364e-05	13	3.90112	0.0001	CG11486, pum, Edc3, sqd, Aps, gw, AGO3, Not1, Fmr1, AGO1, DCP2, Tis11, osk
GO:0010927	cellular component assembly involved in morphogenesis	4	n/a	0.0485702	3.09562e-05	11	4.5506	0.0001	chif, Mical, Bsg, mask, bun, bru1, bt, zip, ed, spoon, Syp
