# Supplementary material for: Chronic circadian misalignment results in reduced longevity and large-scale changes in gene expression in Drosophila
Source: BMC Genomics. 2019 Jan 7;20:14. doi: 10.1186/s12864-018-5401-7 (PMC6323780; doi:10.1186/s12864-018-5401-7)
Supplement: Supplementary file 6 — GO term analysis of week 3 upregulated genes. List of all overrepresented GO terms associated with week 3 upregulated genes (at Bonferroni-adjusted p < 0.05). (XLSX 11 kb) [file 12864_2018_5401_MOESM6_ESM.xlsx]

## Sheet: Sheet1
Additional File 6: GO Term Analysis of Week 3 Upregulated Genes
Go ID	Term	Mean Distance to Root	Revigo Dispensability	Bonferroni Corrected p-Value	Uncorrected p-Value	Number of Genes Mapping to Term	Fold Enrichment	False Discovery Rate	Annnotated Genes
GO:0009636	response to toxic substance	4	0	5.5937e-05	1.53252e-07	10	9.03067	0	phu, CG8745, Drat, MtnE, Cyp6g2, Cat, Cyp12d1-p, Hsp70Bc, Cyp6a2
GO:0051186	cofactor metabolic process	4	0	0.000112806	3.09059e-07	12	6.4933	0	CG10365, GstE3, CG10096, FeCH, Updo, AOX1, GstE1, Qtzl, Cat, Gnmt, FarO
GO:0006790	sulfur compound metabolic process	4	0.115	0.00106043	2.90528e-06	9	7.56531	0.0067	Eip71CD, Qtzl, GstO3, CG10365, GstE3, CG10096, Gnmt, FarO
GO:0061077	chaperone-mediated protein folding	4	0.031	0.00669126	1.83322e-05	5	15.1879	0.01	Hsp70Aa, Hsp70Bc, Hsc70-5, Hsp22, Hsp68
GO:0008340	determination of adult lifespan	5	0	0.00997611	2.73318e-05	8	6.64118	0.012	per, Hsp68, Thor, Eip71CD, Cat, Hsp22, Gnmt, Tspo
GO:0051084	'de novo' posttranslational protein folding	5	0.81	0.0102217	2.80045e-05	4	22.2756	0.01	Hsp70Aa, Hsp70Bc, Hsc70-5, Hsp68
GO:0051085	chaperone cofactor-dependent protein refolding	5	0.658	0.0102217	2.80045e-05	4	22.2756	0.0086	Hsp70Aa, Hsp70Bc, Hsc70-5, Hsp68
GO:0010259	multicellular organism aging	5	0.977	0.0113901	3.12058e-05	8	6.5197	0.0075	per, Hsp68, Thor, Eip71CD, Cat, Hsp22, Gnmt, Tspo
GO:0046680	response to DDT	6	0.33	0.0120743	3.30802e-05	3	44.5513	0.0067	Cyp12d1-p, Cyp6g2, Cyp6a2
GO:0042026	protein refolding	4	0.716	0.0120988	3.31475e-05	4	21.3846	0.006	Hsp70Aa, Hsp70Bc, Hsc70-5, Hsp68
GO:0007568	aging	4	0.195	0.0141188	3.86815e-05	8	6.32681	0.0055	per, Hsp68, Thor, Eip71CD, Cat, Hsp22, Gnmt, Tspo
GO:0009408	response to heat	4	0.192	0.018268	5.00492e-05	6	9.11276	0.005	GstE1, Hsp70Aa, Hsp70Bc, Hsc70-5, Hsp22, Hsp68
GO:0006979	response to oxidative stress	4	0.413	0.0214277	5.87059e-05	7	7.0877	0.0108	GstE1, Cat, Eip71CD, per, Hsp22, Thor, Sirup
GO:0006458	'de novo' protein folding	4	0.74	0.0221997	6.08211e-05	4	18.435	0.01	Hsp70Aa, Hsp70Bc, Hsc70-5, Hsp68
GO:0055114	oxidation-reduction process	4	0.089	0.0319216	8.74564e-05	14	3.27698	0.0093	Alr,GstO3,Cyp6g2,CG9914,Sirup,AOX1,CG4592,CG6083,Eip71CD,Cyp12d1-p,Cat,Mgstl,Cyp6a16,Cyp6a2
GO:0009266	response to temperature stimulus	4	0.672	0.0371263	0.000101716	7	6.49706	0.0088	GstE1, Hsp70Aa, per, Hsp70Bc, Hsc70-5, Hsp22, Hsp68
GO:0034620	cellular response to unfolded protein	6	0.414	0.0472822	0.00012954	4	15.2747	0.0094	Hsp70Aa, Hsp70Bc, Hsc70-5, Hsp68
